# Supplementary material for: GC/MS based metabolomics: development of a data mining system for metabolite identification by using soft independent modeling of class analogy (SIMCA)
Source: BMC Bioinformatics. 2011 May 4;12:131. doi: 10.1186/1471-2105-12-131 (PMC3102042; doi:10.1186/1471-2105-12-131)
Supplement: Additional file 2 — Example reference library. Excel file of an example reference library used in the main program. [file 1471-2105-12-131-S2.ZIP › Library.xlsx]

## Sheet: Arrange
Compound Name	RT	85	86	87	88	89	90	91	92	93	94	95	96	97	98	99	100	101	102	103	104	105	106	107	108	109	110	111	112	113	114	115	116	117	118	119	120	121	122	123	124	125	126	127	128	129	130	131	132
Phenyl pyruvate_1	242.774	0	2	0	3	1	221	8	3	1	0	0	13	118	3	1	0	0	2	0	0	0	1	0	9	1	134	4	113	4	0	0	0	0	3	0	0	2	0	0	0	0	6	0	18	1	0	0	0
Propyleneglycol	246.205	16	3	27	12	17	2	1	0	0	2	10	1	1	0	7	1	35	11	34	5	12	1	1	0	0	0	0	0	4	0	48	27	999	109	48	3	1	0	0	0	0	0	0	0	3	4	51	8
n-Propylamine	266.519	29	722	84	32	4	0	0	0	0	1	1	1	2	9	18	400	63	53	13	4	0	0	0	0	0	1	1	12	20	776	105	77	52	10	4	0	0	0	0	0	0	1	1	19	10	141	62	18
2-Hydroxypyridine	278.161	5	4	0	0	0	0	2	17	16	6	20	13	37	11	11	5	1	0	0	0	0	6	1	5	3	2	1	0	0	0	0	0	0	0	0	0	0	96	12	8	2	1	0	0	0	0	0	1
Pyruvate+Oxalacetic acid	284.128	11	20	9	6	680	61	32	2	3	0	0	0	0	12	227	181	34	7	20	1	0	0	0	0	0	1	0	0	0	33	316	41	82	10	4	0	0	1	0	0	0	0	0	2	0	9	2	0
Noise1(for silyl)	289.557	8	169	42	25	6	0	12	2	0	0	2	0	1	0	6	247	33	43	20	2	1	0	0	0	0	0	1	1	0	8	13	22	160	24	4	0	0	0	0	2	0	0	3	20	6	996	138	49
Lactic acid	290.1	6	11	46	99	18	1	2	1	1	5	1	0	0	0	4	8	61	40	32	5	12	1	1	0	0	0	0	0	3	0	24	17	933	102	49	4	1	0	0	0	0	0	0	0	20	32	61	12
a-MethylBenzylamine_1	294.261	3	3	3	1	13	5	34	6	5	1	0	0	0	0	0	1	0	13	50	96	41	999	83	2	0	0	0	0	0	0	0	0	2	5	4	45	13	0	0	0	0	0	0	0	0	0	0	0
Glycolic acid	302.618	2	2	16	46	23	4	2	1	1	0	11	1	0	0	2	1	15	14	59	9	15	2	1	0	0	0	0	0	3	0	17	8	43	7	14	2	1	0	0	0	0	0	0	0	1	2	49	9
Hexanoylcarnitine	303.442	18	23	22	38	22	8	7	1	4	1	2	2	18	20	43	7	86	10	10	1	22	2	1	0	0	0	3	0	5	1	13	187	885	95	41	3	0	0	0	0	1	1	3	2	195	32	381	281
N-Methylethanolamine	306.979	3	31	14	27	17	3	0	1	0	0	1	2	0	4	2	21	13	8	18	2	5	0	0	0	0	0	0	0	1	13	15	999	122	43	10	1	0	0	0	0	0	0	0	1	1	53	25	10
Valine(1TMS)	315.678	135	203	555	145	61	18	199	19	35	0	5	0	12	8	1	89	16	291	850	95	15	0	0	0	0	0	0	14	138	44	11	0	54	51	0	0	0	0	0	0	1	0	0	452	142	886	253	68
Isobutylamine	319.064	24	714	71	30	2	0	0	0	0	0	0	1	2	4	14	341	53	53	11	3	0	0	0	0	0	1	0	8	14	40	17	39	51	10	4	0	0	0	0	0	0	6	1	399	55	109	48	14
Alanine(2TMS)	321.86	3	27	9	9	3	0	0	1	1	18	2	0	0	3	2	63	17	17	46	5	5	0	0	0	0	0	0	1	1	12	15	999	123	43	8	0	0	0	0	0	0	0	0	20	4	6	17	9
Noise6(for silyl)	322.76	0	154	0	0	422	24	0	0	0	0	0	16	0	0	0	162	46	74	0	0	0	0	0	0	0	0	16	0	57	0	0	44	132	0	474	0	11	0	0	35	0	0	49	0	0	0	0	118
n-Butylamine	326.308	26	596	64	34	4	0	0	0	0	3	1	1	2	10	22	321	54	67	13	4	0	0	0	0	0	1	1	12	17	46	23	38	44	9	3	0	0	0	0	0	0	8	2	467	67	168	60	18
Ketovaline_1	326.822	18	36	4	8	999	88	43	2	2	0	1	29	5	10	43	176	22	4	7	2	49	4	1	0	0	1	1	8	5	4	1	38	53	7	2	0	0	0	0	0	0	10	61	26	3	2	2	0
Glycine(2TMS)	335.404	8	41	35	12	0	0	0	2	0	0	9	0	1	0	0	16	8	999	163	27	11	0	9	0	0	2	0	0	0	0	12	0	17	8	0	6	0	1	0	0	0	4	0	0	4	8	19	15
HydroxyButyrate	337.622	26	4	22	5	9	1	1	1	1	2	27	3	2	1	25	3	34	12	25	4	11	1	1	0	7	1	1	1	4	1	52	12	30	4	10	1	0	0	0	0	0	0	0	0	9	19	999	129
Oxalate	341.667	2	1	17	3	8	0	1	1	4	0	1	0	0	0	1	0	8	27	28	4	10	1	0	0	0	0	0	0	2	0	16	5	24	4	4	0	0	0	0	0	0	0	0	0	0	0	46	9
Ketovaline_2	343.538	40	157	17	18	999	96	45	5	0	2	0	49	10	29	100	290	67	18	13	5	84	5	9	0	0	3	3	33	12	24	4	6	93	10	2	0	0	0	0	0	0	45	176	225	37	0	4	5
Sarcosine	345.435	1	29	13	9	3	0	0	0	0	2	0	0	0	0	1	14	13	12	20	2	4	0	0	0	0	0	0	0	1	6	8	999	123	43	8	1	0	0	0	0	0	0	0	0	0	0	17	3
2-Aminoisobutyrate	349.312	5	6	7	2	2	0	0	0	0	2	3	2	2	9	4	34	27	7	21	3	3	0	0	0	2	0	0	2	2	85	23	16	11	3	2	0	0	0	0	0	0	6	1	3	8	999	150	56
3-Hydroxy-Butyrate	359.954	9	2	18	147	20	1	2	1	0	0	0	0	1	1	25	3	53	10	20	3	9	1	0	0	6	0	0	0	2	1	70	19	484	53	30	2	0	0	0	0	0	0	0	0	4	79	52	11
4-Hydroxypyridine	361.493	26	8	1	0	0	1	5	19	22	14	17	9	8	5	135	15	6	1	0	1	0	11	4	11	27	7	4	5	0	0	0	0	0	0	0	1	0	43	7	12	11	10	1	0	0	0	0	9
Agmatine_1	362.678	0	1	17	4	13	1	3	3	9	0	3	0	0	0	0	0	4	12	30	3	12	9	2	1	0	1	0	0	1	1	26	6	11	3	3	0	0	1	4	0	1	0	0	0	0	0	50	9
1,4-Piperazine diethanesulfonic acid	362.751	0	0	12	0	13	0	0	3	3	0	2	0	0	0	4	1	3	10	27	3	10	10	0	0	0	0	3	0	0	0	25	0	7	2	6	0	0	0	3	0	0	0	0	0	3	0	53	7
2-Aminobutyric acid	367.541	9	22	10	4	3	1	0	1	1	1	3	3	1	18	5	68	21	11	34	4	1	0	0	0	2	0	0	2	2	27	16	7	14	3	4	0	0	0	0	0	0	1	1	10	11	999	141	54
Ketoisoleucine_1	372.798	169	59	11	11	999	87	51	3	3	9	2	3	7	29	54	50	8	2	12	2	11	1	0	0	1	120	11	17	201	136	27	62	34	7	1	0	0	0	0	0	0	20	11	22	18	5	2	0
Ketoisoleucine_2	385.473	207	178	31	15	999	89	60	5	4	5	3	7	21	52	80	77	16	9	16	2	17	1	0	2	3	196	17	39	297	204	151	24	51	7	1	0	0	0	0	2	1	37	19	59	154	22	9	0
Glyceraldehyde_1	387.548	35	54	59	48	884	96	23	0	0	0	0	0	0	0	21	533	255	225	999	112	214	0	10	0	0	0	0	0	2	59	47	42	502	52	42	9	0	0	0	0	8	27	3	18	15	12	284	28
Malonic acid	388.631	3	2	18	9	6	1	1	1	3	0	1	0	0	1	47	5	22	6	13	2	8	0	0	0	15	1	0	0	2	0	15	10	19	3	5	0	0	0	0	0	0	0	0	0	0	1	36	7
Norleucine(1TMS)	388.982	8	999	78	5	3	0	4	2	1	0	0	0	0	0	4	4	2	8	46	6	2	0	0	0	0	0	0	0	0	1	0	1	4	0	0	0	0	0	0	0	0	0	0	21	10	21	10	1
1-Aminocycropropane-1-carboxylic acid	391.981	50	47	23	7	4	2	1	2	2	6	1	11	6	62	21	65	16	15	23	4	9	1	0	0	0	9	6	87	28	37	23	21	27	9	8	1	0	0	0	1	0	34	58	373	55	38	63	52
3-Hydroxyisovaleric acid	392.333	56	5	15	7	7	1	1	0	0	0	131	12	6	1	18	3	21	5	13	2	7	1	0	0	0	0	2	2	33	6	178	34	52	6	8	0	0	0	0	0	0	0	0	1	8	10	802	98
Valine(2TMS)	395.279	10	25	10	5	2	1	1	1	1	0	0	3	2	9	6	138	24	14	30	4	3	0	0	0	0	2	1	10	5	21	12	5	17	5	7	1	0	0	0	0	0	2	0	29	16	23	21	28
Glyceraldehyde_2	396.344	59	81	60	82	613	60	43	0	0	0	0	0	1	20	43	571	312	263	999	109	291	27	12	0	0	0	2	22	12	80	79	65	369	47	66	9	4	1	0	1	0	16	18	56	35	23	115	22
a-MethylBenzylamine_2	401.141	3	15	3	2	21	6	49	8	15	3	4	2	0	3	1	48	7	13	79	94	110	57	21	3	4	1	0	0	0	10	10	95	21	16	24	27	19	3	1	0	0	0	0	0	1	3	7	25
Acetoacetyl-CoA	401.235	13	120	20	17	999	87	54	3	2	0	1	6	49	12	25	86	13	24	7	25	34	3	0	0	0	0	10	26	20	66	30	36	4	1	37	4	2	0	0	0	3	21	15	38	15	12	19	4
Norvaline	410.121	11	20	10	5	3	0	0	0	0	3	1	2	2	10	7	83	16	25	34	4	7	0	1	0	0	2	1	4	3	25	24	8	19	4	7	1	0	0	0	0	0	1	0	21	9	15	21	17
Urea	413.46	27	28	100	12	6	7	0	0	0	0	0	3	4	5	151	159	39	23	17	4	8	0	0	0	0	0	12	3	18	16	34	18	23	6	3	0	0	0	0	0	1	1	5	1	4	75	69	57
Dihydroxyacetone	416.546	76	61	48	111	738	71	33	1	0	0	0	0	1	32	21	258	61	107	901	96	120	11	3	0	0	0	1	2	15	306	58	42	88	14	60	6	3	0	0	0	0	2	4	47	26	22	59	13
Benzoic acid	420.787	3	0	0	0	4	9	15	4	6	1	3	1	0	0	0	0	0	0	5	10	999	79	12	1	2	0	0	0	0	0	0	0	1	1	13	4	15	7	1	0	0	0	0	0	0	0	1	0
Serine(2TMS)	421.484	12	29	31	56	26	6	16	0	0	0	0	0	0	2	5	79	31	40	161	12	12	0	0	0	0	0	1	0	0	0	12	999	132	51	7	0	0	0	0	0	0	0	0	2	5	77	43	687
Oxamic acid	422.837	11	21	14	4	8	2	2	3	12	1	4	0	0	2	7	179	27	38	82	10	9	1	1	0	0	0	0	0	4	2	22	279	56	21	6	1	0	0	0	0	0	0	0	2	0	9	54	23
N-Acetyl-DL-alanine	425.373	64	999	61	16	23	2	12	6	13	4	4	3	2	3	16	141	135	92	93	14	4	1	0	0	0	0	2	2	24	21	22	445	170	505	75	24	2	0	1	0	0	1	1	82	85	74	43	12
2-Aminoethanol	426.105	10	378	46	28	16	2	1	0	0	0	0	0	0	3	7	393	56	62	28	5	7	1	0	0	0	0	0	1	10	53	27	26	36	9	16	2	1	0	0	0	0	0	0	2	5	67	57	17
n-Caprylic acid	426.751	38	33	23	23	31	7	18	3	13	3	10	6	31	37	37	6	45	8	12	1	64	6	11	5	46	5	7	0	4	1	16	75	999	101	48	3	0	0	0	1	8	12	10	5	374	49	313	309
Glycerol	427.372	21	4	23	19	72	7	4	0	0	1	1	0	1	1	12	2	131	19	477	49	33	3	2	0	0	0	2	0	13	2	45	45	571	60	57	6	3	0	0	0	0	0	0	4	105	16	96	16
Phosphate	427.86	10	2	19	6	25	4	17	5	5	1	1	3	1	3	2	1	4	6	79	17	46	8	27	3	8	0	0	0	4	0	86	13	41	8	62	10	47	6	21	1	1	2	0	0	2	0	55	12
Leucine	428.16	8	83	13	5	3	1	1	1	1	1	1	5	3	7	10	99	19	169	46	11	6	0	0	0	0	2	0	4	3	7	31	37	22	6	7	1	0	0	0	0	0	2	1	26	12	45	22	24
2-Oxobutyrate_1	430.408	146	78	70	15	451	32	24	0	0	0	0	0	0	26	16	107	770	106	78	8	29	4	0	0	3	0	4	28	13	23	16	84	999	111	52	0	0	3	0	0	0	1	4	340	47	25	72	18
Ethylmalonic acid	433.915	16	3	8	2	6	1	0	2	4	0	2	0	14	4	28	5	7	3	11	2	6	0	0	0	0	0	1	0	3	0	11	3	21	3	7	0	0	0	6	0	0	0	14	2	64	8	36	6
Phenyl pyruvate_2	436.13	3	1	0	0	0	49	4	1	7	5	3	2	1	0	1	0	0	0	0	0	9	533	41	6	8	7	1	0	0	0	0	0	0	0	2	10	2	9	5	0	0	0	0	0	0	0	0	1
3-Hydroxypyruvate_1	436.697	138	81	29	46	570	49	22	0	0	1	0	0	0	22	10	494	52	148	413	45	19	1	0	0	0	5	0	0	0	714	95	38	41	1	11	0	0	0	0	0	0	0	0	251	27	47	100	11
Isoleucine	440.986	13	99	13	5	3	10	1	1	0	1	1	7	6	13	10	165	25	48	31	5	6	0	0	0	0	2	1	7	4	24	13	10	8	5	7	1	0	0	0	1	0	3	2	26	18	18	22	32
Threonine(2TMS)	442.484	21	32	175	32	13	0	2	0	3	0	3	1	0	14	10	36	94	49	26	11	12	0	0	0	0	0	0	8	6	57	75	64	999	125	49	1	2	0	0	0	0	0	1	7	21	767	255	203
2-Oxobutyrate_2	445.506	52	31	33	4	392	15	18	0	0	0	0	0	0	8	2	80	332	50	37	7	8	0	0	0	0	0	0	146	6	5	20	21	999	109	41	0	0	0	0	0	0	7	1	69	10	4	57	10
Proline	446.476	9	12	6	1	1	0	0	1	0	1	2	3	4	7	14	24	10	6	17	1	3	0	2	0	0	2	1	2	10	2	8	2	8	2	2	0	0	1	0	6	1	5	4	3	1	1	14	3
Maleic acid	448.69	21	4	7	1	5	0	0	2	7	1	3	0	2	23	11	3	5	3	14	2	6	0	1	0	0	0	4	0	16	2	47	6	17	3	6	0	0	0	0	0	0	24	7	7	5	0	20	7
Nicotinic acid	448.871	4	3	1	0	0	53	6	7	15	12	5	3	1	0	1	0	0	0	0	3	32	782	61	10	14	6	0	0	0	0	0	0	0	0	1	19	3	19	8	2	0	0	0	0	0	0	0	2
b-N-Methyl-amino-L-alanine_1	449.117	35	267	132	83	24	9	1	5	4	0	2	2	1	19	60	475	851	234	96	18	18	0	0	0	0	3	0	1	22	139	83	84	60	25	26	5	2	3	1	0	5	1	10	33	427	102	181	374
Glycine(3TMS)	449.87	11	482	56	23	5	1	1	0	0	0	3	0	0	2	8	267	57	60	28	5	7	0	0	0	0	0	0	0	9	10	15	23	62	11	19	2	1	0	0	0	0	0	0	2	6	55	60	19
N-FormylGlycine_1(or Glycine(3TMS))	450.126	11	409	50	22	4	0	0	0	0	0	3	0	1	1	8	233	49	46	25	3	6	0	0	0	0	0	0	0	9	8	15	21	58	11	19	2	0	0	0	0	0	0	0	1	4	50	57	19
Succinic acid(or aldehyde)	454.511	12	12	8	4	8	1	0	1	3	0	1	0	0	0	7	1	9	2	7	1	4	0	0	0	0	0	0	0	11	1	13	23	16	2	4	0	0	0	0	0	0	0	0	3	84	12	22	4
Norleucine(2TMS)	456.208	7	76	9	4	2	0	0	0	0	2	2	4	2	10	4	82	12	32	26	3	5	0	0	0	0	1	0	4	2	28	22	5	13	4	6	0	0	0	0	0	0	2	0	20	6	18	15	16
Catechol	458.738	28	6	34	9	58	17	163	90	40	5	24	7	12	3	7	1	11	11	78	19	108	15	40	46	16	4	7	4	9	2	53	10	28	6	32	12	25	5	8	1	1	0	2	0	4	5	88	15
2-Phenylpropionate	458.977	9	13	21	7	150	82	89	16	10	2	3	46	6	1	3	1	15	105	574	495	770	79	16	2	4	2	0	0	0	0	20	5	179	34	18	6	14	3	1	1	1	0	0	0	33	0	43	67
Glyceric acid	460.7	17	5	23	18	69	7	4	2	3	0	2	0	1	1	13	4	147	433	442	56	34	3	2	0	0	0	0	0	5	1	37	49	260	29	47	6	4	0	0	0	0	0	1	0	21	130	101	21
Methylsuccinic acid	461.104	17	7	8	3	7	0	0	0	1	0	0	4	4	3	32	5	10	3	10	1	4	0	0	0	0	0	1	0	4	0	13	8	26	3	5	0	0	0	16	1	1	0	5	1	52	9	21	4
3-Hydroxypyruvate_2	463.694	106	84	45	47	779	74	37	6	6	3	1	3	1	36	18	177	29	38	233	30	37	4	2	0	0	0	0	1	13	980	124	53	46	5	52	6	2	0	0	6	1	2	2	75	15	26	109	21
Oxamide	464.343	24	40	16	8	17	5	3	1	1	0	0	0	0	5	20	443	72	999	100	41	7	0	0	0	0	0	1	1	5	3	21	114	590	78	27	2	0	0	0	0	0	0	3	3	0	8	63	25
2-Methyl benzoic acid (o-Toluic Acid)	464.657	4	4	4	5	163	218	659	57	8	1	2	18	8	0	0	1	0	0	6	0	18	1	4	1	1	0	0	0	1	1	2	1	6	358	999	94	28	2	0	0	0	0	2	0	0	0	3	1
2-Picolinate	464.869	6	4	1	0	0	3	2	23	85	20	14	6	7	3	4	2	0	0	1	3	1	157	34	29	29	10	1	0	0	0	0	0	0	0	1	21	3	38	4	2	0	0	0	0	0	0	0	2
Uracil	468.435	82	37	20	4	5	1	4	4	3	4	8	27	14	45	999	212	82	18	18	3	31	8	1	1	33	7	15	11	247	27	20	8	31	5	7	5	1	0	2	6	5	226	36	13	5	3	90	17
Phenyl pyruvate_3	470.176	0	0	0	0	0	0	0	2	3	2	1	0	3	0	0	0	0	0	0	0	1	999	72	5	1	1	0	0	0	0	0	0	0	0	0	0	0	1	0	1	4	0	0	0	0	0	0	0
Fumaric acid	475.123	50	9	12	2	16	1	2	2	7	1	3	2	13	27	26	6	8	4	23	4	10	0	1	1	0	0	6	2	34	5	132	15	31	6	15	2	1	0	0	0	1	21	53	26	13	3	30	12
Serine(3TMS)	477.68	14	41	23	44	35	6	4	2	3	0	1	1	0	11	11	555	89	45	99	12	14	2	0	0	0	1	1	2	9	73	55	229	99	26	25	5	3	0	0	0	0	2	1	8	13	50	67	127
Alanine(3TMS)	480.313	11	10	12	0	0	0	0	3	1	0	0	0	0	2	13	999	121	55	36	0	4	0	0	1	0	0	0	0	16	252	59	134	55	8	15	0	0	1	0	2	0	0	0	10	7	73	87	26
Nonanoic acid(C9)	482.16	29	23	14	16	30	4	10	0	12	3	12	10	27	29	34	4	36	5	5	0	56	2	3	0	0	0	15	13	3	1	14	68	999	96	44	0	5	0	2	2	1	0	0	2	401	54	274	330
Pipecolic acid	485.349	11	17	6	2	1	0	0	0	0	4	1	1	2	5	6	12	4	4	8	1	2	0	0	2	0	2	1	14	7	6	4	1	8	1	3	0	0	2	0	1	0	9	1	15	9	3	13	3
Indoxyl Sulfate_1	486.561	11	85	12	14	6	1	4	11	12	1	4	0	0	4	13	422	47	245	25	10	1	1	0	3	0	2	0	1	0	54	7	20	6	1	1	2	0	4	6	5	0	1	0	14	2	5	1	0
b-Cyano-L-Alanine	487.606	10	30	12	5	5	0	0	2	2	0	3	2	3	75	15	104	16	13	66	6	6	1	0	0	0	1	11	3	4	23	22	10	16	3	3	0	0	0	0	0	9	5	2	2	2	76	32	19
4-Methyl Benzoic acid	488.953	4	5	6	4	122	91	620	52	9	1	3	34	9	0	1	0	0	1	6	5	13	2	5	0	2	0	0	0	0	0	1	0	5	30	999	89	18	3	1	0	0	0	0	0	0	0	4	1
Ketoleucine	489.092	70	67	17	23	502	21	25	0	1	0	0	0	36	15	0	55	22	29	35	16	31	0	0	4	1	0	4	115	21	168	63	1	32	0	0	0	30	5	1	12	4	16	2	7	170	25	89	5
N-Acetyl-DL-Valine	489.796	29	45	54	15	20	5	26	8	8	3	5	24	13	29	193	43	18	29	24	5	0	0	0	0	0	1	2	14	125	999	76	268	79	29	4	0	0	0	0	0	1	33	4	21	14	159	64	70
N-FormylGlycine_2	490.882	17	50	25	15	14	2	2	4	3	0	4	0	0	124	18	93	42	267	57	19	13	1	0	0	5	0	0	1	5	7	30	32	111	15	15	1	0	0	0	0	0	0	0	2	40	570	118	47
Threonine(3TMS)	490.894	37	100	91	21	13	3	2	3	2	2	2	3	4	26	24	405	784	143	90	12	16	0	1	0	0	3	1	20	12	102	87	42	999	126	69	10	3	0	0	0	0	4	6	243	280	196	183	182
Allothreonine	494.337	35	95	79	19	12	3	1	2	2	2	1	4	6	26	36	383	790	134	86	11	15	0	1	0	0	0	4	15	9	83	72	37	999	124	69	7	4	0	0	0	1	3	4	140	261	151	167	164
3-Pyridylacetic acid	501.541	9	3	5	6	16	21	318	403	67	7	13	2	93	6	1	1	8	0	1	2	1	17	6	6	4	2	1	0	0	0	0	12	116	14	106	649	60	12	6	2	0	0	0	0	0	1	1	5
Thymine	502.771	64	96	30	8	10	2	7	4	17	3	12	14	15	28	73	248	34	21	25	5	25	93	22	3	11	29	26	39	956	109	65	16	49	8	10	201	21	2	16	6	10	13	40	16	11	8	154	32
2,3-Bisphospho-glycerate	503.336	17	24	24	49	62	21	5	4	1	6	2	2	3	21	16	67	35	125	412	59	32	3	1	0	0	4	6	18	24	54	46	57	62	17	23	4	3	0	0	1	2	4	9	268	340	75	65	37
Glutaric anhydrate	504.818	63	9	13	27	18	2	2	3	4	1	6	2	159	12	22	5	55	9	14	3	5	1	1	0	1	0	3	1	11	2	24	126	60	11	8	1	1	0	13	1	1	0	11	4	190	70	37	9
Glutaric acid	504.968	62	10	14	24	15	1	0	0	0	0	4	2	202	14	19	6	54	12	11	4	5	0	1	0	1	0	3	3	12	2	20	134	63	13	5	2	0	0	15	4	0	0	10	6	198	78	45	13
2-MethylGlutarate	510.348	31	59	24	28	24	2	3	2	3	0	6	0	6	2	40	8	60	13	22	4	10	1	1	0	3	3	35	5	36	6	43	120	90	14	14	1	0	0	1	0	4	0	3	5	217	146	86	21
3-Methylglutarate	515.479	14	3	11	26	18	3	2	4	3	0	17	1	6	4	82	11	64	9	15	3	6	0	0	0	4	3	34	4	15	3	18	108	151	19	13	1	0	0	0	0	3	0	6	19	21	80	37	13
b-Alanine	517.245	40	764	92	40	10	2	1	1	1	1	12	2	3	7	96	506	111	99	42	10	12	1	1	0	2	1	2	4	27	31	33	47	103	19	30	4	2	0	0	0	1	4	1	6	28	218	131	45
Hydrocinnamate	517.772	2	1	3	8	24	6	255	21	2	0	0	0	0	0	0	0	16	17	92	999	129	8	3	0	0	0	0	0	0	0	12	21	4	1	1	0	1	0	0	0	0	0	0	1	11	2	32	38
Noise2(for silyl)	519.441	25	466	51	28	132	16	5	0	0	2	6	3	9	23	18	235	39	51	9	4	0	0	0	1	0	4	2	20	25	40	17	29	27	7	1	0	0	3	0	3	2	13	5	11	12	62	25	12
Phenoxyacetic acid	521.065	16	2	12	73	138	29	946	91	107	60	129	12	13	3	4	3	105	14	31	11	133	26	100	14	20	2	3	0	0	0	9	74	143	20	18	8	59	8	23	3	2	0	0	0	8	14	15	2
Cinnamyl alcohol	522.685	15	9	19	23	100	16	266	25	3	1	4	10	0	2	3	0	7	41	56	26	44	3	4	0	1	1	4	0	30	16	713	426	999	109	9	1	4	0	0	0	0	0	3	11	29	6	40	19
Maleamic acid	523.697	36	28	14	6	10	2	2	1	1	1	1	5	9	31	22	80	23	15	14	2	4	1	0	0	0	16	8	29	25	4	32	10	23	3	6	1	0	0	0	6	3	40	31	12	37	9	26	25
Prolinamide	523.935	17	14	3	1	1	0	0	1	1	1	2	2	2	8	12	65	13	13	3	1	1	1	0	0	0	1	1	2	8	6	21	8	4	1	1	0	0	0	0	4	1	8	5	5	1	6	8	3
N-Acetyl-L-Leucine	524.146	44	999	83	9	14	3	10	3	4	4	9	17	14	6	124	38	12	16	15	18	3	1	0	0	1	4	4	62	10	5	5	137	47	16	2	0	0	0	0	0	2	7	16	515	88	59	27	10
homoserine	525.729	18	33	28	11	14	3	3	3	3	1	1	4	3	31	11	218	74	109	671	70	37	3	1	0	0	4	2	20	8	41	27	23	44	12	20	4	2	0	0	0	0	8	4	748	116	138	120	67
Noise3(for silyl)	534.113	91	999	144	53	238	34	12	3	4	4	10	11	21	74	49	528	98	314	42	18	2	2	0	1	2	10	9	54	50	235	60	87	72	23	9	2	0	15	2	10	7	43	17	42	34	177	60	30
b-N-Methyl-amino-L-alanine_2	535.861	5	45	8	17	6	1	0	1	1	0	0	0	1	4	7	64	117	28	12	3	2	0	0	0	0	0	0	2	6	13	19	999	122	45	7	1	0	0	0	0	0	0	3	9	56	18	18	30
Citramalic acid	537.807	146	10	15	4	15	0	1	0	0	1	3	0	4	7	24	5	20	4	23	5	14	2	3	1	0	1	3	2	9	1	320	49	122	16	23	1	1	5	1	0	3	0	3	1	25	8	82	14
Mandelic acid	542.525	2	1	7	2	50	54	32	3	4	0	2	0	1	0	1	0	2	4	22	23	81	17	9	1	1	0	3	1	1	0	10	2	19	21	34	5	9	1	2	0	0	0	0	0	1	0	32	6
Malic acid	545.641	16	2	13	4	8	1	0	5	10	1	4	0	1	2	19	3	181	21	34	4	11	1	1	0	0	0	1	0	5	1	26	29	111	14	24	3	2	0	0	0	0	0	2	2	27	3	85	15
Threitol	548.187	15	4	24	22	95	9	4	1	0	0	1	1	2	1	18	3	158	21	709	71	37	3	1	0	1	0	8	1	17	3	55	164	524	58	44	4	2	0	0	0	1	0	6	1	142	21	95	17
Noise4(for silyl)	551.681	19	446	48	24	97	8	4	0	0	6	1	26	5	14	18	214	34	48	7	0	2	0	0	0	2	2	4	29	18	27	13	24	28	7	1	0	0	0	1	0	1	9	8	20	21	64	27	9
Nicotinamide	551.83	11	130	15	7	32	12	4	8	15	16	5	9	3	5	6	111	14	16	13	140	179	53	8	6	6	4	1	8	5	7	3	8	8	2	16	14	5	20	3	1	0	4	2	5	4	18	7	5
meso-erythritol	552.28	5	1	39	27	76	3	0	0	3	0	1	1	4	0	26	0	151	27	657	70	42	7	0	3	3	2	1	10	13	0	51	200	524	64	51	4	5	0	0	1	0	2	10	1	202	40	93	19
p-Hydroxybenzaldehyde	556.722	42	9	9	23	182	83	276	58	53	14	51	17	10	3	13	3	6	70	31	107	53	17	35	11	26	5	4	0	0	3	5	38	17	15	36	84	86	19	24	4	2	0	0	0	0	4	9	9
Adipic acid	557.685	31	44	16	12	14	2	5	4	7	0	4	0	7	6	66	7	24	6	14	2	5	0	1	0	4	7	999	70	18	2	23	51	183	20	14	1	0	0	1	0	3	1	2	4	162	47	34	17
4-Hydroxybenzyl alcohol	558.294	22	5	14	4	113	46	75	8	13	2	28	7	9	2	5	2	4	11	55	48	71	71	26	3	8	2	11	3	2	1	13	3	15	5	97	13	23	4	10	2	1	0	2	1	1	2	22	5
Noise5(for silyl)	558.718	39	618	73	31	116	15	5	2	2	21	8	154	26	22	42	304	45	147	20	8	1	0	0	0	0	5	6	43	22	48	21	40	41	14	4	0	0	0	0	3	4	19	12	62	36	100	34	16
Homoserine lactone	558.851	78	127	51	16	9	2	2	0	1	1	3	7	6	97	43	216	69	42	58	11	11	1	1	18	2	7	4	185	69	265	84	55	48	11	12	2	1	0	1	1	2	20	13	148	47	159	100	33
Aspartic acid	561.662	16	35	18	12	13	2	4	4	11	0	4	3	1	32	25	773	101	48	54	6	9	0	0	0	0	2	1	2	6	15	45	41	213	28	39	5	2	0	0	0	0	4	2	25	17	98	72	55
Acetylsalicylic acid	561.73	43	5	19	6	73	45	396	107	29	4	30	8	14	3	5	1	9	9	59	17	84	13	16	4	10	0	7	2	3	1	72	12	22	16	39	41	39	5	19	2	2	38	4	2	11	1	42	9
Methionine	565.056	23	42	26	20	13	6	20	4	5	1	2	6	4	31	9	178	38	42	52	62	62	11	11	1	0	3	0	22	9	77	29	27	32	11	14	3	2	0	1	0	0	7	4	923	131	82	57	45
Hydroxyproline	565.704	24	28	16	7	13	3	2	3	2	6	6	11	11	16	24	61	55	16	32	5	10	3	1	4	3	5	11	16	22	14	23	24	28	5	15	2	1	1	0	39	9	12	4	12	41	11	49	14
trans-4-Hydroxy-L-proline	565.705	24	27	15	6	14	2	1	2	2	7	6	11	11	17	22	60	55	16	30	4	10	2	1	3	2	4	11	14	21	13	22	23	25	6	14	2	1	1	0	42	7	12	3	11	40	10	45	12
a-Phenylglycine	565.77	2	5	4	1	13	12	12	2	5	0	1	0	0	0	1	4	2	4	33	48	35	33	9	1	1	0	1	0	0	0	4	3	14	9	16	5	8	1	1	0	1	0	0	0	1	32	18	34
Pyroglutamic acid	568.499	23	25	9	3	3	0	0	1	2	3	2	3	4	8	11	23	6	6	9	1	4	0	0	2	0	5	2	23	8	12	9	4	12	2	4	0	0	5	0	1	0	4	3	3	9	2	20	6
Cytosine	568.564	62	121	33	17	4	3	14	5	9	21	83	34	77	999	178	540	117	44	16	6	38	5	3	4	27	26	28	53	123	82	40	45	24	5	3	19	2	3	39	26	269	46	37	12	8	150	73	47
3-Amino-2-hydroxy pyridine	568.998	59	126	30	16	8	3	16	10	13	23	84	36	77	999	175	552	121	43	19	3	35	3	2	6	27	26	27	53	117	91	37	46	22	8	4	18	2	2	43	31	263	50	37	15	6	151	76	47
2-Thiouracil	569.267	38	39	11	38	11	30	15	6	7	5	11	22	13	33	999	110	48	21	8	4	11	8	2	2	38	14	14	6	12	4	8	84	24	19	6	2	85	12	3	5	4	140	18	10	2	3	29	6
4-Aminobutyric acid	569.532	32	363	48	19	11	1	1	1	1	0	1	2	4	18	29	203	43	39	20	4	6	1	0	0	0	3	2	17	17	30	28	30	46	9	13	2	1	0	0	2	1	4	3	13	22	80	67	22
Pyrogallol	575.382	13	2	11	4	35	6	58	8	104	9	14	3	15	18	10	1	4	5	59	11	42	5	12	3	14	2	5	23	6	0	31	5	19	6	92	15	16	3	8	1	1	0	3	0	5	1	34	6
5-Methylcytosine	581.279	66	118	22	13	4	2	1	2	4	4	12	33	24	48	40	273	36	21	9	3	10	6	5	7	19	32	37	319	54	28	18	24	17	5	10	57	6	2	14	10	9	29	18	17	5	74	52	29
Creatinine	582.374	7	21	11	3	1	0	0	0	0	0	3	0	0	8	49	326	45	17	4	0	4	3	0	0	1	1	6	9	15	79	999	120	53	5	0	0	4	1	0	1	0	14	2	29	8	39	38	13
Acetoacetic acid	587.461	281	2	33	2	533	64	49	7	16	60	60	46	48	213	70	12	47	0	7	0	0	0	0	0	7	0	9	0	24	50	999	154	166	16	12	0	0	16	59	9	19	53	14	12	85	38	130	0
3-HydroxyBenzoate	589.278	24	4	21	8	105	45	326	129	51	6	46	20	24	18	9	1	6	9	64	67	109	20	39	7	18	3	30	28	8	1	33	6	26	22	67	32	59	57	23	5	9	219	34	2	4	1	32	9
2-Isopropylmalic acid	589.76	20	6	13	6	12	1	84	11	11	3	46	9	47	5	30	5	18	7	27	4	11	1	1	2	2	1	7	5	106	10	138	24	130	14	22	3	2	2	19	2	5	1	14	2	84	12	90	16
2-Hydroxyphenylacetic acid	589.783	11	3	11	5	75	36	83	9	10	1	10	3	5	1	3	0	7	13	64	22	114	40	11	1	6	1	8	2	2	0	22	7	35	12	70	11	40	6	9	1	0	0	0	0	2	1	41	11
Alpha-Ketoglutaric acid	590.604	38	46	18	14	567	51	52	13	31	2	13	9	7	26	25	36	23	25	37	7	21	1	1	2	7	13	23	254	32	8	46	16	38	7	15	2	1	0	0	3	18	144	35	37	54	20	48	17
4-Hydroxyphenethyl alcohol	592.169	8	1	6	8	28	16	49	5	4	0	9	2	2	1	2	0	3	7	168	25	25	3	7	1	5	1	3	0	0	0	22	5	31	4	12	3	12	1	4	1	0	34	4	1	1	0	9	2
6-Hydroxynicotinic acid	592.893	36	32	13	4	8	11	25	16	25	39	120	34	23	11	21	48	9	19	23	8	17	15	8	31	37	23	9	11	10	2	23	5	15	5	25	19	16	65	50	26	12	10	43	8	4	2	40	9
Ethionine	596.024	22	41	24	44	63	15	45	8	9	1	2	4	4	31	13	217	48	37	47	7	11	0	0	0	0	3	2	23	8	90	32	36	31	58	36	7	5	0	0	0	0	8	5	999	154	93	51	40
1-Methyl uracil	597.462	35	136	17	10	11	1	7	13	8	3	11	15	11	15	56	705	72	47	5	1	2	0	3	2	25	9	11	34	38	16	5	2	2	1	1	1	0	3	3	30	19	77	17	15	3	2	2	0
D-3-Phenyllactic acid	597.758	9	3	15	4	30	12	258	34	6	0	3	0	3	1	4	1	22	28	116	87	33	4	6	1	1	0	1	0	4	1	29	12	38	12	29	8	28	4	2	0	0	7	2	2	7	2	128	21
3-Amino-2,3-dihydrobenzoic acid	597.841	27	66	21	19	24	15	66	133	362	521	72	26	30	25	14	416	64	247	94	36	450	60	22	17	31	42	14	23	16	3	20	11	41	20	37	131	114	32	78	117	27	61	29	16	12	17	47	47
Phosphoenolpyruvic acid	600.361	26	5	27	9	33	8	28	8	24	2	8	4	6	28	19	8	17	10	78	17	49	17	42	6	23	0	3	0	6	0	96	19	47	10	72	11	66	6	25	2	2	0	6	1	27	5	90	21
3-Hydroxy-3-Methylglutarate	602.442	135	10	20	15	17	4	3	5	5	1	4	3	14	4	58	8	39	9	25	5	13	2	2	4	451	32	16	6	27	18	571	109	203	23	29	4	2	0	0	0	2	3	7	2	38	10	90	18
Prephenate	602.461	24	21	40	26	819	357	924	81	12	1	4	2	0	7	5	11	4	18	29	17	55	7	6	4	1	8	0	0	0	12	26	999	340	44	11	3	30	19	2	0	10	1	1	4	4	16	14	14
Heptanedioate	605.184	57	29	24	36	40	7	8	5	8	2	43	53	348	30	66	13	79	16	24	3	11	1	7	1	2	1	8	4	26	9	28	195	392	47	30	3	2	1	10	91	863	75	19	11	406	65	69	46
Hypotaurine	605.437	14	163	24	11	5	3	7	3	2	0	1	0	1	9	11	999	115	57	13	5	6	3	1	1	0	0	0	1	18	165	39	66	26	8	16	4	3	21	2	2	0	0	0	1	9	160	52	31
b-Glutamic acid	606.862	23	25	21	21	16	5	4	6	8	2	50	7	7	41	70	976	140	57	28	5	10	2	1	1	1	35	4	11	9	101	71	74	313	38	27	3	1	1	0	2	3	8	2	22	9	16	84	58
3-Hydroxyphenylacetic acid	609.397	30	7	20	14	312	161	108	17	27	5	34	9	10	3	21	3	14	22	105	44	346	40	44	7	23	4	9	1	3	1	38	15	118	24	55	12	55	8	16	2	3	1	1	2	7	4	56	13
Glutamic acid	610.342	75	48	25	15	18	6	3	5	10	3	15	7	8	36	33	268	59	33	50	6	13	1	0	2	0	7	4	41	41	68	63	34	58	11	20	1	1	0	0	2	2	9	6	795	183	74	87	59
Anthranilic acid	612.23	9	9	12	5	29	27	156	166	30	11	15	9	11	3	2	5	6	14	26	21	46	28	13	7	5	3	3	0	2	1	27	18	45	245	143	105	33	12	9	2	1	12	1	2	3	20	43	91
Tartarate	615.761	12	4	16	5	8	1	1	2	6	0	3	2	1	1	20	4	25	142	73	13	13	1	1	0	0	0	0	0	5	1	27	11	47	7	20	3	2	0	0	0	1	0	4	0	6	88	99	20
5-Aminovaleric acid	617.15	19	222	29	16	5	0	0	0	0	0	0	2	4	8	20	137	32	27	10	2	2	0	0	0	0	1	1	24	13	14	15	58	29	7	7	1	0	0	0	0	0	5	2	17	98	78	65	20
Phenylalanine	618.426	14	57	20	8	48	25	392	65	16	2	3	2	1	6	4	595	85	45	87	23	22	3	8	1	1	1	0	1	2	2	26	14	48	32	29	94	31	4	1	0	0	0	0	6	6	114	72	83
p-Hydroxybenzoic acid	619.09	47	5	11	6	142	61	218	108	51	7	40	22	18	8	11	2	5	5	73	95	91	15	34	6	21	4	33	7	4	0	21	4	23	35	60	36	70	39	22	4	7	279	30	1	3	1	29	7
Xylose_1(or Lyxose_1)	620.036	7	6	12	9	162	15	8	0	0	2	0	0	1	3	11	53	43	25	999	98	61	6	1	0	0	0	4	3	11	13	14	15	113	12	20	2	2	0	1	0	0	6	6	4	108	24	51	10
Lyxose_1(or Xlylose_1)	620.135	9	7	14	10	156	14	7	0	0	1	0	0	0	4	11	57	42	24	999	97	62	3	1	0	1	0	4	4	9	9	11	12	112	12	19	1	1	0	0	0	0	6	5	4	109	24	52	10
Xylose_2	623.217	10	13	14	10	127	12	6	1	0	2	1	1	1	5	11	42	46	22	999	97	72	5	2	0	0	1	4	5	12	24	18	15	109	12	17	2	1	0	0	0	0	6	7	8	94	22	49	9
4-Hydroxyphenylacetic acid	623.963	35	7	22	16	267	151	100	14	22	2	23	4	10	2	11	1	11	20	88	63	119	22	43	6	18	3	9	1	3	0	24	10	120	25	43	8	35	6	14	0	3	2	0	2	2	3	45	10
Paeonol_1	624.692	30	1	2	5	53	16	45	18	16	4	28	2	6	0	8	0	3	1	18	137	36	19	24	10	12	13	9	4	4	0	0	3	0	3	10	3	39	7	13	1	2	0	0	0	1	1	4	0
Lyxose_2	624.908	10	13	15	10	122	11	6	1	1	2	1	1	1	5	10	42	44	22	999	95	70	5	2	0	0	1	4	5	12	23	18	15	106	12	17	2	1	0	0	0	0	6	7	8	90	22	48	9
1,3-Propanediamine	625.045	25	645	69	42	3	0	0	0	0	0	0	0	2	14	11	333	55	55	14	1	0	1	0	0	0	0	0	28	24	50	30	65	56	10	5	0	0	0	0	0	0	6	8	83	54	233	64	43
Threo-b-HydroxyAspartic acid	625.324	13	37	19	7	8	1	2	1	3	1	2	2	2	10	17	348	62	91	59	9	10	1	0	0	0	1	1	3	5	12	30	15	36	9	17	3	2	0	0	1	1	3	1	7	7	100	70	60
Arabinose	626.101	11	12	14	11	136	13	7	1	0	3	1	1	1	5	11	46	48	24	999	98	70	5	2	0	0	1	4	5	12	20	18	17	118	13	18	2	1	0	0	0	0	6	7	8	95	23	50	9
Lauric acid	629.48	29	17	13	11	32	6	13	3	17	4	69	10	41	33	26	4	23	5	8	0	40	4	7	1	21	3	17	9	3	2	13	77	999	105	44	2	5	0	3	0	4	15	5	5	425	56	203	379
N-Acetyl-L-Aspartic acid_1	629.667	48	35	32	22	28	1	10	4	5	0	0	3	1	27	30	172	60	52	36	4	6	0	0	1	0	0	33	82	10	34	41	397	159	52	20	2	2	0	1	0	1	5	3	16	116	168	69	31
Paeonol_2	630.559	36	9	6	9	999	137	150	60	34	16	42	21	7	8	23	15	9	12	46	45	58	106	69	21	31	17	15	0	3	3	7	6	10	12	26	118	125	36	14	8	14	12	0	3	0	2	1	18
Pyridoxal_1	631.562	27	7	2	4	311	35	69	58	92	80	36	8	27	7	17	7	1	3	3	22	16	23	14	20	36	10	19	0	2	2	5	2	8	13	9	223	147	28	14	5	7	1	0	0	0	25	7	9
N-Acetyl-L-Aspartic acid_2	631.654	66	46	38	21	44	7	6	11	14	12	7	23	9	57	64	320	141	62	54	8	20	2	1	2	0	3	21	777	72	110	90	434	177	41	42	5	3	0	0	4	1	13	25	48	199	122	183	50
Homocysteine thiolactone	632.141	17	25	14	10	0	17	48	6	7	0	0	6	3	32	9	253	51	30	29	7	13	5	0	0	1	2	0	31	9	89	38	10	33	15	267	32	23	2	0	0	0	15	6	999	155	80	49	45
Homocysteine_1	632.232	16	28	16	8	10	21	55	8	8	1	1	6	4	28	10	244	52	30	31	6	13	6	1	0	0	3	1	27	10	82	35	13	31	18	252	28	22	1	0	0	0	17	9	999	159	85	49	44
Xylulose	632.52	23	2	13	21	275	24	0	0	0	0	5	13	1	16	1	36	52	18	347	22	39	0	4	3	0	0	4	3	9	53	28	25	668	63	43	9	0	4	3	0	2	18	3	5	29	17	65	16
Ribulose	632.636	36	18	30	22	381	36	14	0	0	0	0	1	0	8	13	41	90	25	450	50	55	2	1	0	0	0	3	3	19	161	55	38	527	62	57	3	2	0	0	0	0	40	5	17	72	21	80	14
Ribose	633.198	10	13	15	10	131	11	6	1	0	2	1	1	1	5	11	42	47	23	999	98	69	5	2	0	0	1	4	5	11	23	19	15	106	12	18	2	1	0	0	0	0	6	7	8	92	22	49	10
5-HydroxymethylUracil	633.518	56	99	44	15	48	6	6	6	7	7	12	22	26	30	96	826	101	61	63	12	30	7	543	37	10	65	28	23	43	35	60	24	79	18	38	14	8	4	5	24	23	37	163	31	20	19	276	83
Asparagine	634.12	16	46	22	11	11	17	5	3	6	2	0	3	6	37	19	312	48	37	44	4	7	2	0	0	0	2	2	1	8	74	81	999	140	66	17	2	0	0	0	0	27	6	8	56	23	109	176	496
Indoxyl Sulfate_2	634.833	8	14	20	20	147	39	37	12	24	6	78	4	0	1	2	4	13	39	107	123	89	16	12	2	2	1	0	0	0	9	19	65	42	15	61	24	10	2	0	0	0	0	1	26	18	294	86	288
Taurine	635.962	27	263	40	20	11	4	1	5	41	5	21	1	2	15	18	505	71	51	29	8	10	3	1	3	0	1	1	1	32	116	63	51	55	12	33	5	3	11	8	1	1	0	1	2	15	260	127	48
Cysteine Sulfonic acid	639.823	22	39	24	13	18	11	8	9	11	1	3	3	3	33	19	683	91	49	42	7	14	6	4	5	1	3	0	4	11	321	999	162	81	15	21	5	5	76	7	6	1	2	0	17	28	40	70	66
Kojic acid	641.85	75	11	20	6	16	2	18	9	12	7	46	13	75	72	103	19	18	5	27	4	15	6	13	3	20	6	99	19	65	11	19	6	17	3	15	8	6	2	12	8	19	31	15	211	42	3	19	5
Bicine	641.878	17	72	39	48	54	7	4	4	3	1	1	6	1	21	14	109	210	56	429	45	28	2	1	0	0	3	1	3	4	29	38	132	430	53	45	5	3	0	0	0	0	2	0	50	27	444	86	39
Xylitol	644.992	15	4	25	23	96	10	5	1	1	1	2	1	6	2	16	3	99	16	994	97	48	3	1	0	1	0	10	2	22	4	23	44	346	38	34	4	2	0	0	0	2	1	9	2	410	53	106	16
N-Formyl-L-Methionine_1	645.481	999	71	43	35	14	1	151	12	11	1	0	0	1	244	31	18	1	186	66	124	24	2	1	0	0	0	68	26	6	17	16	39	15	3	4	0	0	0	0	0	1	0	0	33	26	78	45	54
N-Formyl-L-Methionine_2	647.466	154	57	102	36	31	10	32	10	11	4	4	4	14	127	65	701	113	304	88	36	58	6	12	2	2	4	8	16	17	141	70	50	45	53	39	7	5	0	0	5	1	21	6	105	927	186	108	28
Phthalic acid	648.336	9	1	7	2	26	13	41	7	20	2	4	3	2	0	0	0	6	4	28	44	61	6	4	1	1	1	2	1	1	0	12	3	10	9	66	10	8	1	0	0	1	15	3	0	3	0	27	7
Suberic acid	648.495	93	88	48	45	80	13	65	17	356	45	386	49	404	38	104	17	98	22	77	12	24	3	5	3	180	136	188	20	29	11	60	198	745	91	63	10	185	42	7	2	8	3	24	14	999	154	115	88
Methyl jasmonate_1	648.995	33	12	24	0	33	25	999	717	830	395	191	85	101	24	47	0	14	11	58	85	418	461	735	234	107	304	147	725	93	12	55	24	127	363	436	866	679	220	172	255	51	26	11	12	75	77	139	734
1,6-Anhydroglucose	649.882	70	14	36	15	47	10	8	2	2	4	9	8	27	16	62	10	230	33	418	41	37	3	3	1	23	3	40	7	68	13	62	129	213	28	46	6	5	1	1	2	9	5	34	9	442	61	141	25
Arabitol	651.505	15	4	26	23	99	11	5	1	0	2	1	1	6	3	17	3	102	17	998	96	48	3	1	0	1	0	10	2	24	4	24	46	365	40	34	4	2	0	0	0	2	2	9	3	430	56	109	17
Rhamnose_1	651.702	9	8	9	3	53	5	3	0	0	0	0	0	1	2	7	28	27	14	21	2	23	2	1	1	0	0	2	3	3	16	22	11	999	102	42	3	0	0	0	0	0	2	7	5	58	19	59	8
2-Aminoadipic acid	653.492	67	56	61	33	57	3	8	2	3	0	0	38	16	187	57	449	53	51	340	82	59	20	1	41	16	6	5	23	31	53	262	109	276	51	26	6	5	0	0	3	0	16	10	679	781	186	223	85
Ribitol	654.188	15	4	26	25	101	10	5	1	1	2	2	1	7	2	17	3	100	17	882	86	43	3	1	0	1	0	11	2	23	5	23	41	366	39	36	4	2	0	0	0	2	2	9	3	446	58	110	17
Glycerol-2-Phosphate	655.053	36	8	46	13	39	8	12	7	6	2	2	3	5	10	35	6	302	41	336	34	36	7	14	1	5	1	12	2	49	8	90	30	37	10	43	7	22	3	9	0	2	0	9	4	483	72	185	27
Fucose_1	655.894	7	8	8	2	46	5	2	0	0	0	0	0	0	1	6	30	18	11	16	1	22	2	1	0	0	0	2	3	3	16	19	9	999	117	45	4	0	0	0	0	1	2	6	4	58	23	57	10
Rhamnose_2	655.928	9	4	7	1	76	6	2	0	0	0	0	0	0	1	6	45	26	18	58	6	19	3	0	2	0	0	1	1	4	7	21	9	999	109	46	2	0	0	0	0	0	3	6	3	55	21	63	9
Indoxyl Sulfate_3	657.368	11	9	14	11	36	12	37	10	35	9	8	3	3	2	5	8	14	30	58	41	65	14	17	5	7	2	1	0	3	7	32	19	43	18	111	28	16	2	1	1	0	0	3	14	18	69	66	38
Fucose_2	662.357	10	5	9	5	79	7	5	0	0	0	0	0	1	2	8	42	34	17	90	10	18	1	1	1	0	0	2	2	5	6	22	12	999	111	49	3	1	0	0	0	0	2	6	2	79	23	72	10
Quinolinic acid	664.021	5	5	8	2	7	6	26	40	35	13	8	4	7	3	2	2	3	6	15	14	28	39	23	24	21	8	4	1	2	0	11	3	12	10	22	68	10	8	7	4	1	1	2	2	1	2	28	11
Ciliatine	665.998	28	281	49	22	22	5	15	4	4	0	1	9	6	13	14	217	38	34	45	12	31	5	17	1	3	1	0	4	28	185	95	52	55	16	61	11	62	6	5	0	2	3	1	3	18	280	134	72
Agmatine_2	666.367	11	211	27	3	1	0	0	5	0	1	0	0	3	4	34	121	21	11	4	0	0	0	0	0	2	5	0	13	9	35	19	22	23	0	0	0	0	0	5	3	0	32	0	33	5	84	29	10
Putrescine	666.667	13	213	24	11	1	0	0	0	0	0	0	1	3	10	33	106	19	18	4	1	0	0	0	0	0	7	1	12	8	24	15	24	19	5	1	0	0	0	0	2	2	30	5	18	7	64	29	15
Orotic acid	666.866	21	80	23	7	7	2	1	6	22	4	13	6	34	17	65	371	45	26	26	5	12	2	2	3	6	9	8	11	14	24	28	13	43	8	14	3	2	0	12	10	12	13	8	7	10	16	138	35
2,3-Dihydroxybenzoate	667.255	17	3	14	7	49	11	66	15	44	7	23	5	8	14	7	1	6	8	53	21	147	18	74	10	43	7	10	2	5	1	37	8	34	10	66	12	28	10	23	3	6	12	5	5	13	2	60	12
Methyl jasmonate_2	667.289	22	9	11	2	21	17	386	458	350	364	103	47	55	14	21	8	8	8	33	42	191	224	204	162	65	198	97	999	78	7	28	19	81	243	176	373	227	141	140	308	47	23	5	11	21	34	69	200
UDP-D-Glucuronate_1	667.541	35	14	27	8	37	7	3	1	0	2	8	3	14	6	41	8	145	24	137	15	19	1	1	1	1	0	33	5	67	11	37	121	103	17	34	5	3	0	3	0	6	1	17	5	263	35	89	34
Aconitate	668.01	12	3	10	4	9	1	1	2	18	3	24	21	69	13	15	3	8	4	19	3	8	1	3	2	4	6	13	8	10	1	17	8	30	5	15	2	5	1	6	1	4	2	5	2	4	1	39	8
Methionine sulfoxide_1	669.406	19	24	13	13	2	6	13	5	1	0	2	15	8	21	10	121	32	112	29	18	5	9	8	8	5	174	12	16	2	63	18	8	20	10	23	1	4	0	0	0	0	26	45	999	140	86	32	26
N-Acetyl-L-Glutamate_1	672.057	73	26	22	18	20	4	5	10	7	5	25	8	15	35	32	79	97	27	54	8	11	2	2	27	5	8	21	31	19	42	41	300	85	25	20	2	1	0	0	4	5	62	18	80	167	51	72	30
Glutathione Oxidized	674.696	18	1	46	1	88	4	8	0	0	0	0	8	15	0	17	0	105	19	424	46	19	6	0	0	0	0	16	0	31	6	42	10	284	19	49	5	2	0	0	0	0	0	9	0	999	111	131	21
Theanine_1	675.305	40	80	34	15	18	7	3	9	7	34	21	22	14	44	38	378	102	140	59	13	9	0	3	4	37	26	339	107	39	91	94	152	66	23	20	4	6	3	2	7	3	26	16	517	144	79	95	70
5-Amino-Levulinate_1	675.976	47	747	86	45	337	31	22	4	4	6	4	5	7	22	33	419	122	179	38	13	7	1	1	1	2	9	18	40	32	45	31	74	117	32	17	3	1	1	1	7	13	17	20	49	62	145	61	31
R,S-Hydroorotate_1	676.042	32	26	26	2	0	0	0	1	3	0	7	18	0	16	143	240	41	18	5	0	2	0	0	0	0	0	0	0	4	0	7	17	15	0	0	0	0	1	0	0	1	7	0	11	12	0	34	0
2,6-Pyridinedicarboxylic acid	677.099	43	41	32	8	31	27	309	235	97	41	37	15	24	12	11	10	14	22	73	113	83	126	60	61	36	16	4	5	16	3	48	12	53	24	168	273	39	37	16	8	4	2	49	17	7	5	88	39
Benzen-1,3-Dicarboxylic acid	678.203	21	4	11	9	113	45	104	18	29	4	16	15	10	4	3	1	9	8	537	345	93	13	20	3	10	11	7	4	2	1	34	7	29	66	106	21	68	10	8	1	18	62	31	4	10	3	27	14
Glutamine	680.19	10	7	2	0	7	11	0	9	4	0	0	0	0	20	10	111	23	10	15	0	5	0	0	0	0	0	0	18	19	79	56	62	23	0	0	0	1	0	0	4	0	17	3	120	32	50	113	45
1-Methylhistamine	681.157	23	652	65	29	2	2	1	2	2	4	93	60	33	23	13	338	49	34	6	3	1	0	8	12	18	9	7	51	20	15	10	26	28	6	3	6	2	2	7	6	8	33	14	6	4	94	23	14
R,S-Hydroorotate_2	681.403	29	47	17	6	9	1	1	4	9	1	13	8	3	29	133	999	113	49	24	4	9	1	0	0	1	1	5	6	20	13	30	16	40	8	9	1	0	0	0	1	5	15	9	7	28	15	85	38
Gentistic acid	681.427	18	3	12	4	30	11	55	9	32	4	23	5	14	3	9	1	5	6	60	39	105	14	29	5	26	5	12	3	4	1	39	8	32	7	58	11	31	8	10	2	2	8	7	5	16	2	51	12
Hydro-Orotate	681.461	30	49	18	5	9	0	1	2	7	1	13	8	3	28	132	999	113	50	24	3	9	1	0	0	1	1	4	6	21	13	32	16	43	8	10	1	0	0	0	1	5	16	10	6	30	15	91	41
Dihydroorotate	681.464	31	52	20	5	10	1	1	2	5	1	13	8	3	31	135	999	111	47	21	3	8	1	1	0	2	2	5	6	19	12	28	15	40	8	10	1	0	0	0	1	5	13	9	6	27	14	79	36
4-HydroxyMandelate	682.026	6	1	7	3	21	5	36	5	6	0	23	3	4	0	2	0	3	5	19	9	24	3	5	1	4	0	2	0	1	0	11	3	18	5	14	4	9	2	6	1	1	1	0	0	1	0	36	8
Methoxy-4-Hydroxyphenylacetate	682.151	23	6	14	16	164	54	114	31	27	8	28	8	17	4	27	4	11	14	65	126	111	27	39	7	12	3	9	2	2	0	26	9	57	24	53	22	40	9	14	2	3	2	1	1	4	1	24	7
O-Phosphoethanolamine	683.4	11	322	51	7	14	0	0	0	0	0	0	0	0	4	7	999	119	48	22	0	6	0	0	0	0	0	0	0	10	520	334	74	27	0	22	0	9	0	0	0	0	0	0	0	0	173	64	20
2-Deoxy-D-glucose	683.968	25	22	29	27	303	30	19	7	4	6	6	6	6	24	35	46	193	46	819	83	596	60	27	23	7	13	14	25	41	27	42	66	342	38	41	4	4	7	1	1	4	2	21	30	234	43	117	22
Methionine sulfoxide_2	685.361	10	18	14	26	21	17	23	4	5	0	1	4	4	13	6	132	26	88	138	20	15	2	0	0	1	4	2	19	3	51	21	10	16	10	27	2	2	0	0	0	0	6	6	999	146	70	26	20
N-Acetyl-L-Glutamate_2	685.508	373	80	62	61	65	16	22	14	22	5	39	14	27	182	121	93	119	54	355	43	26	3	3	10	3	17	101	87	27	53	60	510	218	70	33	5	3	0	1	4	22	783	68	44	185	171	187	56
5-Amino-Levulinate_2	686.051	15	515	50	24	188	17	9	1	1	2	2	1	2	5	9	197	42	64	15	3	3	0	0	0	0	3	4	8	11	12	10	24	32	9	4	0	0	0	0	1	4	8	4	13	57	54	22	10
Theanine_2	686.091	26	48	45	13	8	2	2	3	6	28	9	13	7	30	22	146	112	98	36	10	5	1	0	3	7	10	999	125	21	95	36	37	32	13	9	3	0	0	0	3	1	8	12	125	59	35	47	35
Shikimic acid	691.574	7	3	7	3	6	2	19	7	29	6	11	6	6	3	8	1	27	5	42	6	23	4	4	2	10	2	12	2	5	1	10	20	17	4	14	3	13	2	9	2	9	3	3	1	11	2	43	7
Benzen-1,4-Dicarboxylic acid	691.634	19	3	7	6	137	41	85	14	20	3	10	11	7	3	3	1	7	6	967	504	80	9	18	3	6	4	6	3	1	0	14	5	16	68	53	13	45	7	5	0	13	50	10	1	4	1	14	12
2-Aminopimelic acid	695.272	29	35	21	14	16	18	6	5	8	82	73	14	9	27	22	553	81	97	52	11	8	2	1	2	2	17	8	106	20	57	118	132	66	356	50	18	2	23	7	3	7	17	6	189	83	44	58	47
Glycyl-Glycine_1	695.898	8	234	29	17	5	0	0	0	0	0	0	0	1	8	5	133	32	35	15	3	3	0	0	0	0	0	0	1	5	7	11	38	41	8	10	1	0	0	0	0	0	0	3	3	14	46	46	17
Citric acid + Isocitric acid	696.61	12	5	13	9	10	3	3	4	21	3	25	5	21	6	59	9	21	8	30	5	9	1	1	2	2	1	35	4	12	5	66	32	60	8	17	2	3	0	1	1	2	2	5	2	104	15	88	16
Hippurate_1	697.555	3	21	8	8	36	22	321	27	4	0	1	1	0	0	1	12	11	6	30	25	999	82	8	0	0	0	0	0	0	1	6	49	76	12	9	1	6	0	0	0	0	0	0	0	1	8	12	7
1-Methyl Histidine_1	697.613	7	15	1	5	0	0	1	0	6	0	79	999	265	20	2	115	16	4	10	1	0	4	5	0	9	3	1	22	1	0	3	1	4	0	2	2	2	2	2	27	5	6	0	0	0	8	5	17
Indole-3-Acetaldehyde_1	697.876	5	5	11	11	30	10	15	6	14	7	1	0	0	3	3	5	38	109	74	19	28	7	5	1	0	0	0	0	7	7	82	22	27	6	21	6	2	0	0	0	0	0	7	49	116	158	32	16
Ornithine	697.929	13	166	22	10	4	8	1	1	1	1	2	6	6	17	16	139	25	69	24	5	3	0	0	0	0	11	2	26	13	39	29	20	25	7	6	1	0	0	0	4	2	24	18	64	20	71	37	35
Hypoxanthine	699.963	114	62	12	0	6	2	3	16	16	9	54	23	22	52	62	104	18	9	7	0	3	3	0	2	7	43	93	38	9	6	8	8	13	2	12	4	3	3	44	27	118	24	7	14	1	7	72	22
Citrulline	701.367	73	54	16	18	0	25	0	5	0	5	2	16	17	48	163	181	44	20	51	4	0	0	0	0	0	0	10	23	32	50	106	40	22	11	12	2	10	19	0	1	31	20	77	58	44	43	60	53
3,4-dihydroxybenzoate	701.436	7	1	5	1	21	7	21	5	12	1	9	1	3	4	3	0	1	2	18	8	30	4	19	3	20	2	4	1	1	0	8	1	8	3	23	3	10	2	11	1	0	6	1	0	2	0	16	2
N,N-Dimethylarginine (or Citrulline)	701.915	74	51	19	9	7	30	2	4	2	2	13	13	15	47	159	237	42	29	39	5	7	1	1	1	2	8	8	22	28	47	98	27	38	9	10	1	4	6	1	9	20	21	69	64	36	47	51	52
Glycyl-Glycine_2	703.511	11	320	43	28	5	0	1	0	1	0	0	0	6	4	8	171	44	76	20	5	1	0	0	0	0	0	1	0	6	12	14	49	51	10	12	0	0	0	0	0	0	1	3	3	32	57	36	17
O-Phospho-L-Serine	704.141	55	92	74	123	68	14	35	13	15	2	2	9	5	66	45	579	88	52	117	19	53	8	27	2	8	0	0	6	37	329	224	518	138	36	76	10	51	4	22	1	1	3	2	10	77	35	114	63
3,4-Dihydroxyphenyl Acetic acid	704.801	7	1	8	2	16	5	29	4	6	0	8	2	5	1	9	1	4	6	32	89	39	4	4	0	3	1	4	0	2	0	20	5	23	10	45	6	9	1	4	0	1	0	0	0	2	0	30	5
Alanylalanine_1	706.427	14	49	14	5	4	0	0	0	0	1	2	0	9	12	14	583	82	43	14	3	4	0	0	0	0	2	0	4	9	157	39	134	47	14	9	1	0	0	1	0	2	1	4	12	23	94	42	20
Homogentisate	706.891	25	5	20	8	44	12	103	17	25	4	35	13	24	5	15	2	10	17	78	38	100	13	30	5	24	15	70	10	6	1	55	15	69	18	103	17	43	7	13	2	6	3	5	3	11	4	71	17
Tagatose_1	706.95	13	6	18	16	140	14	7	1	0	1	0	1	1	5	11	27	40	14	999	100	50	3	0	0	0	1	3	2	12	38	20	14	153	19	22	2	1	0	0	0	0	8	6	9	97	18	52	10
Methionine sulfone	708.401	11	16	7	3	3	0	3	1	3	2	1	3	2	15	6	54	10	8	13	2	3	1	0	1	0	2	1	15	4	30	14	6	12	3	4	2	2	4	1	0	0	9	3	999	130	82	21	13
Dimethylbenzimidazole	708.564	18	14	20	13	123	83	278	53	58	92	20	8	8	5	5	4	21	40	50	30	39	15	15	11	13	2	0	1	0	5	9	172	102	135	67	21	24	3	4	0	0	0	1	5	10	22	105	33
Cadaverine	709.068	13	218	24	28	2	0	0	0	0	0	0	0	2	9	11	101	17	23	4	1	0	1	0	0	0	1	1	31	10	15	10	18	17	4	1	0	0	0	0	2	0	8	2	10	5	62	30	14
2-MethylHippurate_1	709.633	3	20	7	8	47	44	275	25	4	1	1	0	0	0	1	12	12	13	35	16	267	26	3	0	0	0	0	0	0	1	9	32	30	64	999	94	12	2	0	0	0	0	0	4	5	61	33	12
Psicose_1	710.16	12	6	16	13	146	13	7	1	0	2	0	1	1	4	9	25	39	13	999	100	49	4	1	0	0	1	3	2	12	30	18	14	143	17	21	2	1	0	0	0	0	7	5	8	88	19	51	10
Phenanthrene	710.934	11	31	63	148	157	3	0	0	0	0	0	0	3	38	24	11	8	11	1	0	0	0	0	0	4	11	13	2	10	1	4	0	0	0	0	1	2	10	6	4	9	26	9	9	1	0	0	0
4-Aminobenzoic acid	711.393	22	17	17	12	52	55	196	148	70	45	54	42	22	16	8	17	11	23	48	69	87	86	45	41	16	13	14	3	4	3	20	11	48	115	173	285	118	50	33	9	21	101	11	8	6	23	52	184
Quinic acid	712.199	16	4	13	5	11	3	22	6	18	6	11	4	13	5	22	3	60	12	82	9	18	3	3	1	8	2	17	5	14	5	89	37	53	8	24	4	9	1	5	1	10	3	16	6	71	10	96	16
1,5-Anhydro-D-glucitol	712.753	32	7	31	11	78	8	7	2	2	6	4	2	38	6	34	6	197	30	373	38	29	3	3	1	5	6	31	5	52	9	67	138	241	31	43	6	5	1	1	1	5	2	24	14	404	64	140	24
Psicose_2	714.926	24	12	20	14	207	19	9	1	1	2	1	2	2	6	10	27	49	17	999	101	65	5	2	1	0	2	4	3	18	134	31	22	145	19	27	3	2	0	0	1	1	7	6	9	107	24	56	12
Anthracene	715.382	9	30	61	132	184	3	0	0	0	0	0	0	3	36	24	12	9	13	1	0	0	0	0	0	3	11	14	2	11	1	7	0	1	0	0	0	1	9	6	5	10	29	12	13	2	0	0	1
Tagatose_2	715.42	26	13	21	14	195	18	9	1	1	2	1	2	2	6	10	28	48	16	999	99	65	6	2	1	0	2	5	2	18	145	33	22	136	18	27	3	2	0	0	2	1	7	6	9	112	24	56	11
Histidinol	715.667	32	27	14	41	32	4	0	3	3	5	18	17	13	37	16	160	25	18	17	4	5	2	8	2	7	31	16	44	15	57	26	148	37	13	6	2	3	1	4	7	14	24	11	10	10	35	35	36
Alanylalanine_2	716.114	16	54	16	6	2	0	0	0	1	1	0	1	12	11	12	576	80	43	17	3	0	0	0	0	0	1	1	7	11	154	41	130	40	12	10	1	0	0	0	0	1	3	1	17	18	85	38	18
2-Dehydro-D-gluconate_2	716.326	29	33	26	16	302	31	15	3	3	5	5	13	3	15	18	21	66	34	999	102	65	6	2	1	1	3	7	4	35	27	23	23	246	29	30	5	3	1	0	4	1	20	10	21	124	22	103	22
Sorbose_1(or Fructose_1)	716.38	12	6	15	15	146	13	6	1	0	2	0	2	1	4	9	24	37	12	999	98	47	4	1	0	0	1	3	2	11	30	16	13	142	17	19	2	1	0	0	0	1	7	5	8	83	17	47	8
a-Sorbopyranose_1(or Fructose_1)	716.401	12	6	16	13	133	12	6	1	0	1	1	1	1	4	9	24	38	13	999	98	48	3	1	0	0	0	3	2	11	32	18	13	142	18	21	2	1	0	0	1	1	7	4	7	90	18	49	9
Lysine(3TMS)	716.767	22	326	8	40	0	0	0	0	0	13	0	0	0	0	16	147	0	41	14	0	0	0	0	0	0	0	0	0	0	40	32	19	0	0	0	0	0	0	0	0	0	4	0	56	0	40	4	0
Fructose_1	716.886	12	6	15	16	152	14	8	1	0	2	0	1	1	5	9	27	38	12	999	97	49	3	1	0	0	1	3	2	13	36	17	14	141	17	20	2	1	0	0	0	0	7	4	8	91	19	50	9
Methionine sulfoxide_3	718.201	9	13	7	21	5	46	20	2	1	0	2	4	29	15	5	128	19	54	17	6	6	3	0	2	0	26	1	32	3	40	19	11	17	13	10	2	2	0	0	0	0	8	3	999	142	64	21	18
Homocysteic acid	718.232	11	14	6	3	3	0	0	2	7	1	2	3	1	13	5	59	11	9	15	1	3	0	0	0	0	1	0	18	4	34	12	5	14	2	5	0	0	1	2	0	0	7	2	999	143	95	31	21
5-Hydroxyanthranillic acid	718.337	15	9	12	5	21	12	27	8	18	9	16	10	11	7	8	9	6	11	36	27	41	37	18	9	22	11	8	3	4	2	23	28	32	21	37	24	25	10	6	5	3	4	4	6	7	48	61	52
Sorbose_2 (or Fructose_2)	718.638	27	13	21	17	206	19	8	1	1	2	1	2	2	6	10	28	48	15	999	99	65	5	2	1	1	3	5	2	18	137	31	21	146	18	27	3	1	0	0	3	1	6	6	9	105	22	53	10
a-Sorbopyranose_2 (or Fructose_2)	718.66	27	13	23	14	200	18	9	2	1	2	1	2	2	5	10	25	49	17	999	98	66	5	2	1	0	3	5	2	18	163	35	22	145	19	27	3	1	0	0	3	1	6	6	9	112	23	56	11
Hippurate_2	718.785	1	16	19	15	11	6	12	1	2	0	0	10	0	0	0	5	5	9	14	29	999	84	6	0	0	0	0	0	0	0	0	17	24	17	3	0	4	0	0	0	0	0	0	0	0	5	2	4
Allose_1	720.105	19	24	24	23	256	26	12	2	1	2	2	3	13	7	20	51	77	40	399	42	99	11	5	1	1	5	10	8	17	47	30	29	356	38	35	3	2	0	0	1	2	7	15	16	422	74	102	18
Fructose_2	720.736	26	13	20	19	212	19	10	1	0	2	1	1	2	7	11	30	49	16	999	100	65	6	1	0	0	3	5	2	19	136	30	21	149	19	26	3	1	0	0	1	1	7	7	10	106	24	54	10
3-HydroxyAnthranilic acid	721.428	10	12	12	8	20	12	27	11	27	9	17	5	5	7	5	8	7	11	42	37	34	48	26	13	34	11	6	1	3	4	24	18	23	16	43	44	23	12	9	5	4	1	2	5	5	47	51	36
Mannose_1	722.895	19	25	24	23	250	24	14	1	2	2	2	3	12	6	21	52	76	41	431	45	99	11	5	1	1	4	10	8	18	46	32	29	342	37	35	4	2	0	0	1	2	8	16	16	381	74	100	19
4-Hydroxy-3-methoxymandelate	723.312	5	1	7	3	44	7	25	10	7	1	6	2	2	1	3	0	3	4	18	9	18	3	14	2	5	1	3	0	1	0	12	3	17	7	18	5	12	2	4	0	1	3	1	0	2	1	29	7
2-Dehydro-D-gluconate_1	724.127	21	16	19	12	220	21	10	2	3	5	3	6	2	12	15	12	51	23	999	100	53	4	1	0	0	1	5	4	24	33	19	18	193	21	31	4	2	1	0	3	1	15	7	10	123	25	92	17
5-Dehydroquinic acid	724.505	26	12	20	11	360	37	30	9	9	27	12	38	17	38	43	55	69	27	79	15	28	43	15	15	7	8	17	9	34	17	48	27	54	13	32	9	6	12	7	54	14	17	23	79	79	20	119	26
Galactose_1	725.392	19	24	25	24	247	25	13	2	1	3	3	4	13	8	22	52	79	41	480	50	102	13	6	2	2	4	11	8	18	42	32	30	337	37	34	4	2	1	0	2	2	8	17	17	368	74	105	20
Glucono-1,5-lactone_1	725.493	30	7	33	14	102	15	6	1	0	0	7	2	35	6	42	6	105	107	335	40	28	3	4	0	0	0	25	3	42	8	46	31	252	27	50	3	1	0	0	0	6	0	19	6	999	207	157	29
Gluconic acid_1	725.597	28	5	37	12	97	13	7	1	0	0	9	1	39	7	40	8	99	108	326	39	29	2	5	0	2	0	24	5	40	6	47	33	255	32	49	7	5	0	0	0	10	1	20	6	999	213	155	31
6-Amino-1-MethylUracil	726.997	196	60	25	17	3	20	18	3	0	4	1	9	11	38	999	205	63	21	3	1	0	0	1	0	1	6	29	13	56	47	194	54	14	3	2	3	0	0	1	8	30	21	14	7	18	180	39	18
Allantoin_1	727.29	58	109	40	9	21	9	2	0	7	0	0	4	3	15	193	999	153	98	34	9	3	2	5	0	0	2	11	2	19	33	84	154	79	19	6	0	0	1	1	0	3	9	30	11	20	178	152	131
Adenine	727.306	143	43	11	8	13	2	1	10	15	8	30	20	20	30	133	95	37	9	4	4	0	0	9	9	12	19	93	17	15	7	2	9	1	0	11	5	5	14	30	16	27	11	4	1	1	26	4	6
Pyridoxal_2	727.488	41	29	18	14	563	69	156	73	49	38	55	31	39	26	26	48	12	26	48	52	41	40	45	39	59	32	26	7	5	4	14	17	40	59	94	107	30	32	42	35	20	8	4	3	13	21	104	34
Imidazolelactate	728.02	23	8	11	2	6	0	1	6	11	6	6	8	11	22	12	12	12	33	24	4	10	5	6	4	4	8	13	16	10	3	13	6	20	4	13	6	19	3	2	15	11	13	5	3	5	21	53	13
Glucose_1	728.06	20	25	25	23	255	25	14	2	1	2	2	3	12	7	22	55	79	42	455	48	106	12	5	1	1	5	11	8	19	47	32	30	341	37	34	4	2	0	0	1	3	8	16	17	382	77	104	19
Histamine	728.843	21	439	46	21	0	1	0	0	1	2	4	3	4	14	8	215	35	24	3	1	0	0	1	0	1	4	7	20	9	8	7	22	19	3	1	0	1	0	3	2	4	4	4	2	3	84	22	11
Caffeine	729.358	1	0	0	1	0	0	0	6	20	93	30	16	39	2	0	0	0	0	0	0	0	4	12	70	997	129	24	2	0	0	0	0	0	0	0	6	6	23	11	15	2	1	0	0	0	0	0	2
Mannose_2	730.224	18	12	22	23	302	28	16	0	0	1	2	12	18	5	18	69	73	43	645	67	78	13	2	0	0	0	7	4	15	23	27	31	342	37	44	4	0	0	0	0	0	2	12	11	381	66	109	17
Glucono-1,5-lactone_2	730.355	25	7	35	18	88	10	19	0	1	0	0	0	76	5	34	0	99	46	412	37	19	0	2	1	0	3	19	10	20	0	29	25	292	29	48	0	0	0	0	2	3	0	12	8	328	60	132	12
Gluconic acid_2	730.506	25	5	30	20	78	9	7	0	2	3	9	3	81	8	35	6	93	52	423	44	33	3	5	0	0	0	30	3	24	4	40	34	284	37	49	3	3	0	1	2	4	5	26	7	318	61	126	25
Allose_2	730.855	19	12	26	23	316	29	17	2	0	0	0	18	27	6	19	69	78	42	588	59	72	8	0	0	0	0	12	2	17	21	25	30	357	41	44	3	2	0	0	0	0	7	16	9	440	73	108	19
Sebacic acid	732.749	98	76	41	43	81	17	94	22	315	43	222	67	354	100	104	19	81	18	53	8	90	11	217	24	38	48	59	26	18	3	55	245	828	98	123	44	271	33	40	37	290	29	12	11	999	146	233	101
Pyridoxine	733.724	17	6	12	4	18	6	30	11	12	7	13	6	16	7	10	5	6	6	39	15	27	93	16	5	13	5	12	2	5	2	19	10	31	19	26	21	12	10	11	5	6	1	2	1	2	14	63	26
Allantoin_2	733.897	39	58	5	7	0	0	0	1	21	15	0	0	0	9	86	741	100	52	5	12	11	0	0	4	1	0	13	0	0	15	20	80	47	19	1	0	0	0	0	0	1	0	0	2	0	102	144	62
Galactose_2	735.096	20	15	24	25	316	33	17	1	0	0	0	19	21	4	19	67	77	40	741	74	76	12	2	1	0	1	10	5	19	22	25	31	335	39	42	3	1	0	0	0	0	6	14	9	373	67	103	20
2-MethylHippurate_2	735.804	4	16	19	14	97	112	437	43	5	1	2	9	1	2	2	8	9	12	21	14	16	3	1	1	1	0	0	0	1	2	2	24	20	417	999	96	12	1	0	0	2	1	1	4	1	19	8	17
Glucose_2	736.642	19	14	26	25	324	36	19	0	4	3	0	14	23	7	23	75	79	44	757	79	83	11	2	0	0	0	15	6	20	20	27	31	334	43	46	4	5	0	0	0	4	8	13	13	390	74	105	19
Glucosamine_1	736.957	10	11	11	5	34	5	2	0	0	3	1	3	3	6	10	104	39	32	112	13	9	1	0	6	1	3	5	6	12	9	35	26	110	15	15	2	0	0	0	1	2	6	8	40	62	34	153	32
4-Hydroxyphenylpyruvate	738.28	28	14	8	9	277	54	64	8	9	3	17	2	1	3	3	10	4	13	46	36	35	5	25	2	5	1	2	1	0	5	21	181	42	5	14	5	23	3	4	2	1	0	0	5	5	26	24	24
Homocitrulline	739.856	53	33	4	4	4	1	0	0	0	0	0	0	14	33	116	130	25	36	20	0	0	0	0	0	6	2	2	21	8	33	37	29	13	0	0	0	0	0	0	0	4	12	24	99	17	18	21	18
3,4-Dihydroxymandelic acid	740.385	5	1	10	2	10	5	24	5	7	1	4	0	1	0	3	0	5	6	24	7	25	2	4	0	3	0	1	0	2	0	19	5	30	7	20	4	6	1	1	0	0	0	1	1	5	1	64	11
Mannitol	740.883	11	3	21	20	91	9	5	0	1	1	2	1	20	2	12	2	71	14	637	63	31	2	1	0	1	0	8	2	17	3	17	23	379	39	31	3	2	0	0	0	2	0	8	2	263	34	85	13
Lysine(4TMS)	742.18	34	322	44	153	19	11	1	4	3	13	4	5	9	31	23	322	51	97	42	9	4	0	0	2	2	9	6	77	24	89	117	45	57	14	13	2	1	0	2	9	3	34	11	352	60	134	80	56
Gulcono-1,4-lactone	742.51	22	5	29	14	60	7	5	3	2	3	12	3	142	9	27	5	74	52	397	41	28	3	6	1	3	0	22	2	19	6	35	36	188	21	37	4	3	0	1	1	10	2	16	10	250	52	105	18
Tyramine	742.829	9	366	37	15	16	12	23	2	2	0	3	0	1	0	4	163	27	44	15	7	11	2	5	0	2	0	0	0	4	4	9	17	30	6	8	1	6	1	2	0	2	0	0	1	3	39	27	8
Galactosamine_1	743.699	6	18	11	4	113	9	5	1	1	1	1	3	4	6	11	39	46	17	194	21	17	2	1	0	1	3	4	3	30	7	8	14	132	16	11	1	1	0	0	0	2	5	16	21	149	29	40	16
Sorbitol	743.779	9	2	19	12	84	7	5	1	1	1	2	1	20	2	13	1	70	11	635	62	31	2	1	0	1	0	8	1	16	2	16	20	338	33	28	3	2	0	0	0	2	0	8	1	239	25	72	11
Histidine	744.241	16	13	4	1	1	1	0	1	2	0	1	5	5	13	4	90	17	7	8	0	2	0	0	1	2	14	7	17	4	2	5	3	7	3	2	2	2	1	2	4	4	15	4	5	2	13	14	22
5-Keto-D-Gluconate_1	744.47	35	17	29	17	392	36	18	3	3	4	4	3	3	11	22	70	64	57	416	46	75	8	3	2	1	8	6	5	19	135	45	32	129	20	53	7	4	1	1	2	3	14	12	19	91	57	115	24
Glucuronate_1	744.676	25	28	24	11	223	22	12	3	2	2	2	2	4	7	31	49	50	65	144	20	117	13	5	1	1	4	9	10	16	47	37	27	51	9	27	4	3	1	1	1	2	10	20	23	96	54	114	28
Galactitol	745.673	12	4	23	20	86	9	5	1	1	1	2	1	35	4	14	2	71	14	827	80	39	3	1	0	2	0	9	2	19	3	19	23	350	37	30	3	1	0	0	0	3	0	9	2	230	30	86	14
Glucosamine_2	746.034	15	38	33	17	176	18	8	1	3	2	2	6	6	10	23	80	81	46	280	30	30	5	1	1	1	5	9	8	49	14	19	25	229	30	21	3	1	0	1	1	4	8	24	46	309	59	79	24
5-Keto-D-Gluconate_2	747.359	37	15	32	26	323	27	16	3	2	3	3	4	3	13	22	77	67	71	869	90	66	6	3	1	0	3	6	6	26	56	40	29	224	30	49	7	4	1	0	1	2	17	11	18	57	62	129	26
Galacturonic acid_1	747.466	25	27	25	11	233	22	13	2	3	3	3	2	4	8	33	45	52	61	157	20	104	12	5	1	1	4	10	11	16	45	39	27	52	10	29	5	3	1	1	2	3	11	20	22	98	46	113	24
Indole-3-Acetaldehyde_2	747.54	11	11	41	26	304	51	55	11	35	9	0	4	0	8	17	46	196	322	146	47	53	12	2	4	0	0	1	0	18	16	116	44	75	20	45	13	1	3	1	0	2	0	50	231	476	405	78	33
Galactosamine_2	748.082	16	37	31	20	166	19	9	0	4	1	2	6	6	13	20	111	97	81	345	39	84	9	3	0	1	9	10	9	26	12	23	28	227	33	26	4	2	0	1	2	5	12	27	41	307	65	73	29
N-Carbamoyl-L-Aspartate	748.146	15	25	17	11	11	3	3	2	4	0	4	4	1	17	32	239	47	36	18	3	3	0	0	0	0	1	1	1	9	10	20	302	213	37	18	1	1	0	0	0	6	4	4	18	24	168	54	35
Glucosamine_3	748.628	9	9	10	5	23	5	1	0	0	2	1	2	3	6	10	110	35	29	108	13	7	1	0	6	1	2	5	5	11	10	33	24	75	12	12	1	0	0	0	1	1	5	6	35	60	29	170	33
Tyrosine	750.531	7	20	8	3	18	15	37	5	3	0	4	1	1	2	3	347	47	21	25	8	18	3	5	1	2	1	0	0	1	1	16	7	23	13	13	2	6	0	2	0	0	0	0	2	3	39	29	44
N-Acetyl-L-glutamine	751.002	64	64	59	25	42	157	49	11	13	16	8	9	72	85	664	187	39	35	81	13	8	0	19	13	4	10	20	87	57	39	224	408	104	35	12	0	0	0	0	4	121	156	29	260	73	107	289	174
Pyridoxal_3	751.166	13	24	10	10	11	3	18	19	15	17	13	18	19	3	9	29	0	38	22	31	11	43	8	11	14	7	11	2	11	7	25	21	26	14	28	19	17	13	24	15	2	3	2	4	0	82	85	55
Ascorbic acid	751.609	17	5	19	15	86	9	6	3	6	2	16	4	10	5	32	6	45	13	79	9	14	3	2	0	4	0	10	3	13	6	27	10	488	49	41	4	2	0	7	1	6	1	25	6	16	3	67	15
Glucuronate_2	751.7	24	15	16	9	281	25	10	2	0	2	0	9	3	2	27	49	48	73	351	35	75	4	2	2	0	0	9	4	9	17	30	25	55	9	34	3	2	0	0	3	4	9	15	10	102	65	124	27
Glucarate_1	753.216	26	6	22	3	18	1	1	1	2	0	29	2	4	2	26	6	45	96	158	16	18	1	1	0	0	0	21	4	42	4	35	19	62	7	30	4	0	0	0	0	2	4	25	5	164	91	122	25
Coniferyl alcohol	753.353	29	12	35	45	315	57	235	30	18	56	92	11	14	11	22	4	49	165	537	78	87	15	22	8	17	13	21	9	70	28	333	114	100	34	228	27	31	7	11	12	17	11	59	137	207	77	714	165
Cysteic acid	754.3	24	35	30	39	19	3	3	3	18	1	6	3	1	20	27	92	31	17	54	7	14	11	2	1	0	1	0	4	29	208	61	34	53	9	20	2	2	4	4	0	0	3	0	4	42	112	147	49
Gallic acid	754.704	9	2	9	3	14	15	55	8	14	2	9	17	11	2	9	1	4	5	37	11	47	5	15	5	8	2	4	2	3	1	22	4	24	8	45	7	10	2	7	3	2	2	3	2	6	1	41	7
p-Coumaric acid	755.319	40	7	30	92	165	87	131	46	32	7	23	6	13	5	28	9	113	166	75	22	75	11	28	4	23	6	5	1	8	14	293	98	100	93	73	14	49	9	8	17	24	4	14	20	33	20	76	22
Galacturonic acid_2	755.734	25	16	24	12	302	30	16	1	3	2	1	10	3	6	32	49	52	70	362	40	75	6	1	0	0	1	10	5	15	27	32	27	61	10	39	5	3	0	0	0	2	11	22	12	102	55	123	27
Epinephrine	757.668	1	9	2	3	2	1	3	0	0	0	0	0	0	0	0	5	3	2	3	1	3	0	0	0	0	0	0	0	0	2	6	999	116	41	6	0	1	0	0	0	0	0	0	0	1	1	7	1
Coniferyl aldehyde_1	758.494	21	15	34	121	388	77	88	29	24	49	43	11	3	6	10	11	164	137	71	86	54	11	35	10	73	9	10	1	9	22	107	395	187	54	32	13	24	5	5	17	9	1	13	43	45	60	48	95
1-Hexadecanol	759.834	204	24	103	49	621	64	226	21	19	4	71	38	616	65	150	23	357	42	756	75	34	2	6	1	30	16	302	39	68	14	184	24	22	4	1	0	3	0	11	9	114	18	32	4	120	15	33	3
Coniferyl aldehyde_2	761.338	22	17	27	138	371	77	109	24	17	45	52	7	3	5	9	8	168	148	78	86	56	13	31	10	75	8	6	0	6	22	109	401	186	60	37	14	22	2	10	16	10	5	12	37	39	56	45	80
N-a-Acetyl-L-Ornithine_1	761.583	30	386	55	23	8	2	1	3	3	33	7	21	11	26	37	251	53	63	29	6	6	1	1	1	3	11	6	74	34	290	69	118	61	16	19	2	4	2	2	5	4	27	11	38	44	140	102	63
Glucarate_2	761.834	31	8	27	6	14	0	3	4	3	0	21	1	3	1	34	8	52	169	135	19	16	3	0	0	1	0	23	9	32	3	31	25	81	9	32	5	3	0	0	1	4	9	41	9	179	138	144	27
a,d-Diaminopimelate	766.091	20	28	11	12	8	14	4	13	10	3	3	11	6	22	12	216	33	66	47	9	11	2	4	6	26	31	3	24	16	56	58	40	52	14	15	6	0	32	1	2	2	90	18	558	88	65	45	49
Glucono-1,5-lactone_3	769.272	13	4	19	13	57	8	3	1	2	0	3	1	16	3	16	4	55	63	407	44	21	2	6	1	1	0	8	1	15	3	16	19	235	26	25	2	2	0	0	0	3	1	9	2	181	50	93	16
Gluconic acid_3	769.273	13	3	20	14	57	6	2	2	2	0	2	0	19	3	16	3	53	58	406	42	23	2	7	0	1	0	8	1	16	4	19	20	233	26	28	4	2	0	0	0	3	1	9	2	187	51	94	17
ParaXanthine	769.4	80	55	15	4	43	13	19	5	17	29	65	32	18	55	22	70	12	5	1	3	2	4	11	16	31	16	52	11	9	2	4	1	0	83	14	12	3	10	21	22	250	36	14	2	1	0	0	0
Pantothenate	770.669	45	39	29	26	39	6	29	6	4	6	12	10	6	100	28	56	52	99	999	108	59	5	1	4	2	8	6	9	21	10	69	59	655	82	51	6	3	1	1	40	6	5	10	34	223	79	76	18
N-a-Acetyl-L-Ornithine_2	774.086	13	224	33	13	5	2	2	1	2	29	4	13	6	26	15	133	23	34	22	5	6	0	0	0	1	6	10	25	12	23	20	47	30	10	7	1	2	1	0	2	1	7	3	30	20	77	43	22
Saccharic acid	774.669	15	4	18	4	9	1	1	1	4	0	9	1	2	1	23	5	31	85	94	12	11	0	0	0	0	0	6	2	12	3	20	14	43	6	18	2	1	0	0	0	3	1	16	4	71	44	91	18
Glucarate_3	774.885	15	3	17	3	8	0	0	2	2	1	5	2	0	0	19	5	30	88	92	8	6	0	1	0	2	1	5	3	8	1	18	9	44	5	19	2	0	0	0	0	0	1	13	3	72	44	101	16
S-Benzyl-L-Cysteine_1	776.227	7	28	11	4	41	20	999	100	8	1	1	2	1	8	6	474	63	37	29	7	10	3	0	1	0	1	0	1	3	10	61	87	31	14	9	4	19	7	6	4	0	0	0	33	25	76	48	92
trans-Chalcone_1	776.476	0	15	33	76	171	73	214	19	4	24	22	8	4	12	14	9	112	539	665	226	76	3	0	0	0	4	6	3	16	12	63	7	2	5	34	6	56	4	0	0	2	10	15	619	110	22	0	2
Urocanate	779.41	41	65	7	4	39	0	0	56	91	81	20	21	44	50	0	21	0	35	12	0	0	27	0	26	0	0	22	19	0	0	13	0	0	0	0	46	0	0	18	50	0	63	0	0	0	0	52	47
2'-Deoxyribose-5'-Phosphate	779.477	62	57	68	7	389	33	47	1	7	27	6	63	13	42	65	39	999	129	268	26	190	26	34	8	13	425	46	16	31	17	119	517	155	21	60	9	35	0	13	4	0	120	109	79	462	67	143	17
Xanthine	782.794	35	63	18	0	2	0	0	0	0	0	6	0	2	33	48	297	38	21	30	0	13	0	0	0	0	0	28	5	10	1	31	6	47	1	7	0	0	0	0	0	14	7	3	14	3	27	221	64
Palmitoleate	786.299	55	21	16	12	45	7	62	19	83	46	188	289	171	215	53	7	21	7	13	3	53	13	44	29	100	106	71	42	14	5	14	107	999	111	78	15	45	18	78	44	24	12	12	11	791	117	175	169
3-Methyladenine	789.33	110	48	5	18	2	0	0	12	35	140	85	61	31	36	97	31	8	0	49	1	1	6	24	17	18	21	230	33	31	5	5	0	0	0	7	6	84	135	32	18	38	8	3	0	0	0	0	1
O-Succinyl-L-Homoserine	790.631	8	16	6	2	4	0	0	1	2	1	1	2	2	9	5	63	18	10	17	2	2	0	0	0	0	4	1	12	3	24	14	6	11	2	3	0	0	0	0	0	0	6	5	999	159	86	21	12
trans-Chalcone_2	792.29	2	15	27	38	204	61	9	0	0	1	1	0	0	16	5	0	32	266	715	89	612	55	1	0	0	0	1	0	6	0	20	2	0	0	0	0	0	0	0	0	2	7	3	7	6	213	574	59
Noise7(for linear)	793.221	20	5	7	3	39	0	6	0	16	0	65	8	46	42	23	5	0	0	4	0	40	4	14	1	18	0	18	8	9	0	15	62	999	106	36	0	5	3	0	1	1	7	0	9	428	69	165	416
1-Methyl Histidine_2	794.741	49	58	29	12	5	3	1	6	8	13	808	460	199	46	27	914	113	55	124	24	19	8	38	24	32	30	15	139	48	39	34	24	32	7	20	7	12	12	23	26	20	118	30	17	2	142	133	47
trans-Chalcone_3	795.632	3	16	38	68	169	70	203	18	4	15	25	5	1	8	13	10	118	533	646	224	72	0	2	1	0	1	6	0	15	13	63	11	0	5	37	3	57	2	0	0	1	8	19	630	107	19	0	0
N-Acetyl-D-Glucosamine_1	797.711	25	27	45	23	208	22	14	5	3	6	13	20	15	13	33	72	88	49	341	41	43	8	6	4	8	6	14	21	55	55	40	100	406	52	43	8	3	2	2	2	6	17	33	26	426	73	100	33
N-a-Acetyl-L-Lysine_1	798.507	20	268	37	23	7	2	2	3	4	17	12	20	8	38	23	192	38	51	18	4	4	3	1	19	3	9	4	39	16	30	21	89	55	16	12	2	1	1	3	5	3	16	8	49	34	75	62	42
N-Acetyl-D-Glucosamine_2	801.248	35	20	812	57	217	25	16	3	8	9	14	25	50	22	83	67	90	30	392	42	43	11	10	7	14	27	28	34	69	31	50	149	426	60	44	9	6	9	21	7	10	19	33	42	755	157	163	77
Dopamine	804.596	4	224	23	9	3	1	7	0	0	0	1	0	1	0	3	96	16	30	11	14	8	1	1	0	1	0	0	0	2	2	7	9	18	4	12	1	1	0	0	0	0	0	0	1	2	29	25	6
Allantoin_3	804.945	62	137	44	32	31	0	0	0	15	0	6	8	0	3	142	999	424	151	17	0	13	0	0	0	1	0	9	0	0	9	135	283	183	27	0	0	0	0	0	0	3	6	0	4	149	81	70	137
Kynurenate	805.312	24	36	43	95	128	26	52	25	35	15	9	6	9	15	44	98	73	44	76	28	71	12	18	22	8	13	4	4	35	81	252	77	47	17	36	13	16	75	14	4	2	16	75	62	43	98	83	34
Inositol	805.46	11	3	16	5	9	2	3	1	1	1	3	1	3	2	14	2	29	12	246	25	17	2	1	0	8	1	15	3	14	3	14	19	30	5	17	2	2	0	0	0	4	2	13	3	268	34	95	16
Arabinose-5-phosphate_1	805.643	48	29	39	14	262	28	26	6	8	12	7	8	5	28	47	50	263	72	121	18	85	14	17	3	5	2	19	17	53	44	86	87	98	14	52	6	24	2	7	2	4	40	38	36	626	135	132	25
myo-Inositol	805.651	12	3	15	5	8	1	2	1	1	1	2	1	3	2	13	2	27	11	210	21	15	1	1	0	6	0	15	3	13	2	14	16	29	5	17	2	2	0	0	0	3	2	13	3	252	31	93	15
Ribulose-5-phosphate_1	807.06	38	17	30	22	329	30	25	1	5	2	2	22	5	15	27	52	246	32	335	36	40	3	6	0	1	1	6	4	25	96	52	84	120	16	40	4	18	1	6	1	5	118	14	21	173	28	151	18
Arabinose-5-phosphate_2	808.25	35	24	31	16	315	29	34	5	8	31	5	4	2	21	45	39	253	55	179	22	69	11	15	2	5	3	18	8	40	18	83	86	113	13	68	8	26	0	8	3	8	35	38	17	636	154	144	26
Adenylosuccinic acid_1	808.463	63	41	39	17	330	29	23	1	0	20	0	7	3	32	51	56	353	69	151	11	112	16	17	0	5	7	19	15	57	47	99	118	134	16	55	6	29	2	6	0	9	79	40	28	674	176	167	22
Lanthionine	808.875	10	38	26	13	8	12	9	4	4	1	1	2	1	13	9	421	66	37	33	8	8	1	0	0	0	1	1	4	5	62	107	66	34	11	9	8	1	0	0	0	0	2	1	10	23	43	72	68
Dopa	809.151	4	16	6	2	5	2	9	2	3	0	2	0	1	1	4	232	43	17	21	12	15	2	2	0	1	0	0	0	1	1	13	5	15	4	14	1	2	0	0	0	0	0	0	2	6	30	28	30
Uric acid	809.872	49	101	44	11	11	2	2	5	8	4	7	7	10	48	56	546	70	41	38	7	19	2	3	2	3	13	30	13	27	32	51	29	82	17	19	4	3	3	3	12	23	14	27	20	19	72	296	78
Ribulose-5-phosphate_2	812.472	36	19	27	19	296	29	22	4	8	6	6	10	4	20	27	43	259	37	300	33	61	8	11	1	5	3	9	8	32	142	61	87	62	11	46	6	19	2	8	2	7	30	14	36	220	38	73	16
Ferulic acid	813.101	39	13	36	197	725	97	165	36	39	15	33	4	12	9	33	8	55	213	143	55	109	18	52	7	45	22	19	2	9	15	283	118	415	138	126	33	46	16	11	16	41	4	24	41	69	57	118	43
Pyridoxamine	813.929	14	42	13	6	8	3	13	7	8	5	9	4	12	6	8	52	12	14	19	12	13	15	8	4	9	5	6	2	14	11	12	15	24	14	17	15	9	6	7	6	4	2	2	2	4	125	80	34
N-a-Acetyl-L-Lysine_2	815.748	19	205	27	23	5	1	1	1	2	7	6	15	5	46	14	115	21	31	10	4	1	0	0	9	2	5	3	19	9	19	12	46	28	10	6	1	0	0	2	3	2	12	3	21	22	59	35	16
Sinapyl aldehyde	818.648	11	5	12	20	140	41	105	30	17	9	19	15	5	3	18	5	18	35	73	36	30	16	17	6	32	14	6	1	2	6	28	50	104	152	61	22	16	7	6	23	5	3	4	36	16	38	34	38
DethioBiotin	819.771	38	59	19	8	7	1	6	2	8	5	17	7	8	12	35	170	25	12	6	1	3	1	2	5	8	4	5	33	21	16	16	25	26	6	8	2	1	0	1	2	3	19	31	14	116	21	26	16
Guanine	823.992	72	44	21	7	7	1	0	2	7	1	11	6	10	60	254	159	37	24	22	0	11	0	5	5	1	23	53	17	29	10	37	22	29	9	6	1	0	3	9	21	27	19	14	24	9	62	140	79
Methyl Dopa	825.199	2	1	4	1	4	1	6	1	1	0	1	0	1	2	4	22	4	4	14	10	9	1	0	0	0	0	0	0	2	330	51	24	12	3	10	1	1	0	0	0	0	0	0	2	4	4	24	14
Caffeic acid	826.402	6	1	5	22	44	5	11	3	4	1	3	0	1	0	4	1	5	14	21	5	15	2	6	1	6	1	1	0	3	2	49	15	57	7	16	3	6	0	1	0	0	0	5	10	18	3	36	6
Flavanone	826.874	5	19	33	59	222	246	446	74	38	15	22	33	64	19	8	9	52	372	986	389	110	42	4	1	1	37	67	3	12	13	80	47	30	55	83	65	999	89	6	0	0	15	20	96	24	32	23	20
Heptadecanoate	829.623	24	11	10	7	28	4	9	2	19	3	49	8	49	39	23	4	15	5	5	0	27	3	10	1	16	3	22	11	5	2	10	65	999	104	44	3	8	1	6	2	6	4	5	5	464	65	160	477
Sulfanilamide_1	832.041	6	8	9	4	8	10	26	14	19	9	12	7	3	3	2	13	4	6	14	10	19	16	12	12	5	9	4	0	3	2	14	5	11	9	25	48	19	13	3	1	1	0	0	0	0	19	33	43
5-Sulfosalicylate	839.721	36	4	24	9	82	37	139	29	111	10	106	34	16	4	19	4	9	10	99	42	135	32	67	11	35	5	18	2	4	2	71	12	51	24	155	29	111	29	27	7	2	2	8	6	21	3	87	12
2,6-Diaminopurine	845.158	169	92	22	97	10	5	1	6	8	8	21	21	23	60	630	324	79	32	7	3	0	1	5	5	11	45	125	29	59	52	32	58	15	11	1	1	5	8	16	37	37	32	25	9	10	424	79	42
Kynurenine	845.294	19	57	21	16	53	41	109	68	28	13	9	6	3	12	10	319	61	51	58	18	37	19	9	4	3	4	0	2	4	69	60	38	111	416	82	140	27	9	6	2	1	2	2	23	20	235	94	125
Cystathionine	849.054	21	41	25	77	11	10	14	4	4	1	2	4	4	20	9	366	61	36	48	9	15	2	2	0	0	3	1	24	8	84	62	48	39	17	13	4	2	0	0	1	0	17	10	999	156	89	50	71
Cystamine	852.661	11	318	32	15	7	3	16	1	1	0	0	0	0	8	8	308	44	26	6	4	19	2	1	0	0	0	0	0	11	34	14	61	20	20	5	2	0	0	0	0	0	0	0	1	5	101	29	44
5-Hydroxyindoleacetate	854.258	5	2	4	4	14	3	7	2	8	4	4	2	0	0	4	6	19	6	12	4	11	1	5	0	3	1	0	0	3	2	34	13	22	7	11	3	11	0	2	0	0	0	5	29	4	14	17	5
Tryptophan	855.675	1	7	1	0	0	0	0	0	1	0	0	0	0	0	0	60	33	18	13	0	1	0	0	0	0	0	0	0	0	0	8	3	10	0	3	0	0	0	0	0	0	0	0	5	28	36	14	26
Elaidic acid	857.925	58	19	15	12	45	7	58	18	78	45	186	305	184	215	53	7	19	6	12	2	50	13	44	29	101	107	76	40	12	3	13	106	999	109	79	16	46	17	79	47	29	13	9	10	822	114	166	186
Tryptamine	860.179	10	465	47	20	12	6	7	2	1	0	0	0	0	1	6	211	43	62	52	8	3	0	0	0	0	0	0	0	7	8	34	28	47	9	5	2	0	0	0	0	0	0	4	20	17	205	47	14
Noise8(for linear)	863.891	31	15	13	6	35	6	9	3	23	4	57	10	59	53	27	2	13	4	6	0	35	3	12	2	21	5	34	16	6	3	8	63	999	104	45	3	10	1	6	1	9	4	7	4	452	62	154	464
Octadecanoate	864.21	35	14	11	8	33	5	11	3	25	3	59	9	57	43	25	4	16	4	5	0	28	2	12	1	18	3	25	12	5	2	10	64	999	101	44	2	10	1	5	1	7	4	5	4	478	62	154	453
Sinapinic acid	865.82	26	10	19	41	348	57	169	80	47	8	29	33	10	0	51	6	28	51	129	71	80	21	34	7	20	9	18	2	6	3	107	51	75	36	167	88	55	14	14	9	12	9	13	21	28	55	61	78
Spermidine	865.911	28	592	67	37	3	1	0	1	0	2	1	13	6	22	56	311	71	95	15	4	0	0	0	1	0	13	4	35	18	77	143	741	102	34	4	0	0	0	0	5	2	54	13	108	69	152	45	23
Sulfanilamide_2	869.455	31	28	14	7	36	51	155	70	84	52	61	45	24	23	7	17	7	14	38	62	89	131	66	71	28	44	17	10	6	5	20	9	23	47	102	196	111	80	28	12	3	2	3	16	5	27	36	199
Xanthurenate	870.225	9	10	12	9	15	5	14	9	10	5	6	3	3	4	9	12	14	15	32	9	17	6	8	6	4	3	3	2	10	21	40	14	15	7	18	8	10	8	4	2	1	7	14	23	21	30	26	10
UDP-D-Glucuronate_2	875.565	64	8	33	6	37	6	32	6	15	6	97	26	32	32	99	15	168	32	115	12	35	9	49	2	32	0	75	4	57	17	81	127	106	13	65	6	62	5	197	17	39	16	69	13	406	62	159	26
Homocysteine_2	875.963	12	11	10	20	5	3	8	1	2	0	0	1	2	8	9	88	16	8	17	2	4	1	0	0	0	0	0	8	4	35	16	8	21	9	7	1	0	0	0	0	0	7	3	999	172	62	23	17
Fructose-6-Phosphate_1	878.333	68	46	46	16	345	37	28	6	2	5	8	11	15	15	56	88	330	92	258	31	160	24	21	4	9	8	20	22	53	106	86	131	128	19	57	5	23	5	8	6	3	14	27	33	578	127	224	39
Cysteine	878.505	25	50	34	10	12	14	21	2	4	0	0	0	2	18	16	635	103	60	54	7	17	10	4	0	0	2	0	2	9	86	191	140	59	20	12	31	2	0	0	0	0	0	1	14	66	72	100	158
Cystine	878.916	25	49	27	9	10	13	24	7	6	0	2	3	2	22	17	678	104	58	56	11	17	6	6	2	1	2	0	3	7	77	214	125	54	22	11	35	5	4	0	1	0	1	1	13	57	64	103	145
Sinigrin	880.518	83	20	41	15	306	36	43	7	7	5	10	5	24	23	98	23	97	28	574	59	43	11	10	4	52	8	31	8	41	12	44	46	278	34	63	8	7	1	2	3	10	6	24	15	536	74	159	34
Fructose-6-Phosphate_2	882.043	72	57	53	23	369	37	36	11	2	5	2	15	20	21	58	80	359	105	268	39	180	32	20	0	6	7	21	23	55	95	98	156	146	25	72	9	19	4	7	6	4	14	38	41	593	146	265	44
Fructose-6-Phosphate_3	884.467	0	13	13	12	371	21	0	0	6	0	0	0	0	0	0	21	380	84	406	54	87	0	0	0	2	0	24	12	50	27	34	100	35	25	53	0	0	0	0	0	10	4	6	0	597	98	248	0
Fructose-6-Phosphate_4	889.167	63	28	38	12	515	40	55	4	0	0	0	9	23	4	49	87	425	101	552	73	109	29	4	0	9	0	43	39	53	57	79	178	169	25	66	14	14	15	0	20	3	13	23	21	654	170	319	33
g-Glutamyl cysteine	891.643	59	78	732	40	60	34	135	26	28	13	21	13	14	30	34	250	59	235	82	20	24	33	73	30	10	9	9	118	32	107	95	100	94	17	79	7	7	1	1	32	5	37	24	435	218	81	132	104
Glucosamine-6-Phosphate_1	894.375	41	15	1	0	154	27	0	0	7	0	0	0	0	11	6	76	181	58	116	0	11	27	6	0	15	1	0	4	66	0	54	71	7	12	0	6	0	12	0	0	0	1	0	36	251	36	73	23
Glucosamine-6-Phosphate_2	895.463	2	25	0	0	0	0	0	0	0	0	13	0	0	12	9	182	47	34	68	7	13	0	0	12	0	4	0	0	48	2	35	0	21	4	2	14	0	0	0	0	0	12	34	61	417	63	92	23
Sorbitol-6-phosphate	896.596	23	6	30	17	79	11	13	4	6	3	3	3	17	6	25	4	208	31	398	42	36	6	10	1	6	1	20	3	36	5	57	112	328	38	46	6	15	1	6	0	5	2	20	7	315	45	115	20
Glucosamine-6-Phosphate_3	898.728	1	47	56	47	219	23	34	0	18	0	25	23	0	34	12	219	320	109	128	5	124	14	0	40	0	0	0	12	71	0	40	111	36	14	36	0	0	0	0	0	0	25	14	96	314	84	67	27
2'-Deoxyuridine_1	904.778	26	8	17	6	24	3	3	3	0	4	12	38	13	9	59	23	100	13	999	102	51	3	1	9	2	1	24	19	34	5	22	14	179	21	15	3	0	2	0	7	10	8	25	8	143	19	35	5
Glucosamine-6-Phosphate_4	905.109	27	10	19	8	30	4	5	0	1	1	0	7	0	19	29	224	59	37	114	0	17	0	7	28	11	16	19	24	43	2	64	37	35	4	22	0	8	2	5	6	11	18	39	87	461	95	102	31
Melatonin_1	915.449	4	34	7	5	31	6	5	1	1	0	1	0	0	0	2	8	10	171	39	7	4	1	1	0	0	0	0	0	1	5	29	30	18	1	1	0	0	0	0	0	0	0	1	11	48	34	17	4
3-Hydroxy-DL-Kynurenine	922.592	9	26	12	8	20	8	11	7	7	4	6	2	2	4	6	200	35	27	45	17	15	14	5	3	9	4	2	2	3	15	25	22	24	10	13	9	7	4	3	1	6	2	2	8	9	92	44	47
N-Acetyl-Serotonin_1	923.019	7	43	12	9	14	3	5	2	4	2	2	1	2	2	2	22	20	295	44	16	6	1	3	2	1	0	0	0	4	11	44	23	18	3	11	2	6	2	1	0	0	1	8	28	54	23	24	8
5-Hydroxy-L-tryptophan_1	924.945	4	9	5	3	5	0	0	0	2	0	0	0	1	0	0	72	31	12	8	0	5	0	0	0	0	0	0	1	1	0	12	5	10	2	5	0	3	0	0	0	0	0	0	10	12	14	17	28
Dehydroisoandrosterone-3-sulfate	925.43	48	18	31	13	70	31	999	195	295	121	80	83	26	27	19	25	13	36	131	82	609	168	229	145	99	59	16	21	44	16	293	110	296	96	155	126	131	72	22	31	12	86	104	252	258	106	234	86
Biopterin	926.572	48	32	33	10	21	8	9	11	12	14	14	11	14	34	197	92	76	24	32	12	24	12	7	7	11	20	21	11	16	11	37	20	790	96	58	14	10	12	15	25	25	23	18	11	9	34	140	55
N-Acetyl-Serotonin_2	927.425	0	56	20	20	43	4	18	0	0	0	0	0	6	2	0	8	45	999	180	56	0	0	5	0	0	0	0	6	0	26	126	112	33	13	0	0	4	0	0	0	22	3	0	75	137	258	61	55
2'-Deoxyuridine_2	928.963	53	30	27	9	30	5	4	4	4	17	26	56	22	22	165	195	147	31	999	102	54	4	3	11	14	3	57	18	85	15	33	37	145	20	20	4	2	3	4	10	31	37	48	14	149	22	47	13
Uridine_1	929.141	66	42	41	21	93	11	7	7	11	20	28	80	58	53	475	280	193	88	504	53	43	7	2	9	18	25	63	30	121	29	118	83	171	26	48	8	2	2	5	17	24	91	60	30	294	91	161	34
Icosanoic acid	929.366	35	10	11	7	31	4	11	2	21	3	55	10	61	47	25	4	14	4	5	0	25	2	12	2	20	4	30	12	6	2	10	65	999	105	45	3	12	2	9	3	9	4	6	5	482	68	149	526
Saccharopine_1	930.318	111	59	8	6	13	12	0	33	11	106	16	77	41	109	27	289	68	70	130	25	18	0	0	21	12	52	24	53	17	84	126	41	78	68	10	80	15	195	16	51	10	30	23	291	81	75	60	205
5-Hydroxy-L-tryptophan_2	932.278	3	12	8	5	8	5	6	1	1	0	1	0	0	1	1	99	28	25	13	2	2	0	0	0	0	0	0	0	0	4	15	6	13	6	4	0	1	0	0	0	0	0	2	16	25	30	15	21
Uridine_2	933.898	53	13	23	10	68	5	3	7	5	9	25	31	57	23	186	49	124	33	538	66	35	4	1	5	0	11	41	23	68	15	131	39	112	11	34	6	3	0	1	18	22	41	31	19	246	35	96	19
p-Aminohippuric acid	934.114	4	9	5	7	11	10	40	31	17	9	13	4	2	3	1	9	6	10	10	11	17	15	10	11	3	2	0	0	0	0	1	15	15	25	62	132	32	9	3	1	2	3	1	0	1	5	8	42
Serotonin_1	935.938	4	211	24	7	0	0	0	0	0	0	0	0	0	1	0	91	17	19	4	1	0	1	0	0	0	0	0	0	1	3	7	7	18	2	3	0	2	0	0	0	0	0	1	3	2	39	20	5
Melatonine_2	936.207	0	6	15	16	139	141	39	7	0	4	0	1	0	3	0	3	21	59	60	24	1	1	0	0	2	0	0	0	5	8	44	75	337	58	8	0	1	0	0	0	0	0	5	34	38	119	37	19
N-Acetyl-D-Glucosamine-6-Phosphate_1	937.577	54	22	999	59	187	27	30	2	10	12	10	51	55	27	101	96	337	60	140	14	43	13	18	6	24	28	45	57	146	52	79	282	117	28	49	13	21	11	25	8	11	20	47	64	758	126	185	67
Melatonine_3	938.833	8	14	10	11	68	21	19	5	8	4	7	2	2	1	3	12	27	35	33	9	13	6	4	4	4	1	0	1	4	12	73	70	49	7	13	5	8	0	0	2	0	2	8	30	30	47	28	17
Biotin	941.883	226	104	110	27	31	26	126	22	33	19	57	34	142	71	135	393	84	37	30	12	43	23	14	29	16	30	49	174	147	41	55	95	118	29	53	22	14	9	62	24	31	49	258	58	104	50	89	84
Adenylosuccinic acid_2	945.39	112	49	42	18	17	7	22	33	22	10	40	50	24	73	143	100	45	20	45	12	16	11	15	12	19	21	67	17	23	8	28	35	64	15	59	18	10	18	43	26	20	25	13	16	78	30	172	50
N-Acetyl-Serotonin_3	945.441	6	11	10	9	12	0	0	0	11	0	1	0	0	0	0	8	31	39	29	1	20	0	7	0	0	2	0	0	0	5	98	81	21	2	11	0	0	0	0	1	0	4	1	66	51	63	39	26
N-Acetyl-D-Glucosamine-6-Phosphate_2	945.645	39	78	999	49	212	6	15	0	0	0	0	55	36	4	65	141	425	40	135	18	42	6	10	2	0	5	25	13	123	110	64	289	108	45	26	0	10	0	0	0	6	0	35	58	770	87	216	47
Salicyl alcohol-b-glucoside	946.261	40	8	32	13	89	15	55	7	6	4	13	5	19	7	37	6	98	22	641	81	64	75	36	6	56	5	31	5	39	11	46	42	255	32	58	8	14	3	3	1	8	3	24	8	566	74	182	29
Ribulose-1,5-Bisphosphate_1	948.017	25	10	30	14	320	54	50	0	40	8	23	55	4	18	47	36	377	64	216	18	52	10	10	6	0	0	23	23	54	32	106	97	56	0	65	13	72	5	0	3	50	256	53	20	348	39	141	0
Serotonin_2	948.967	4	257	27	11	5	2	3	1	1	0	0	0	0	0	2	112	22	33	9	2	1	0	0	0	0	0	0	0	4	4	17	13	22	5	3	1	1	0	0	0	0	0	2	13	21	44	20	8
Ribulose-1,5-Bisphosphate_2	951.635	36	8	41	6	245	32	39	9	30	16	16	24	6	36	35	32	314	49	126	18	49	12	31	1	13	8	15	12	63	32	86	95	65	6	58	10	47	0	22	0	61	179	53	27	282	41	104	21
N-Acetyl-Serotonin_4	952.024	7	10	21	19	73	46	56	10	11	18	7	0	0	6	6	6	60	110	80	24	15	6	3	32	7	4	0	0	10	19	127	81	88	48	14	2	9	0	0	0	0	8	25	127	123	112	35	20
Homocysteine_3	953.02	7	18	9	96	6	9	14	2	0	0	0	0	0	9	1	139	14	8	26	2	17	0	0	0	0	0	0	9	0	44	23	5	10	13	15	1	0	0	0	0	0	7	0	999	144	64	21	24
Saccharopine_2	953.171	0	57	0	0	0	0	0	0	0	0	0	92	0	69	0	0	0	135	206	0	0	0	0	0	0	0	0	34	0	75	94	0	36	18	0	0	0	186	0	0	0	0	0	61	0	184	133	184
Homocystine	953.789	11	19	11	95	10	14	18	3	3	0	0	2	3	14	5	154	22	14	37	5	23	2	2	0	0	1	0	13	3	50	26	9	16	17	18	3	2	1	0	0	0	11	3	999	142	64	28	34
2'-Deoxyinosine_1	963.374	42	17	19	7	24	4	5	7	9	6	11	9	43	14	37	21	98	15	999	99	48	6	3	3	9	39	64	14	36	7	21	28	140	21	27	7	3	3	9	11	21	7	32	9	80	12	33	8
7,8-Dihydroneopterin_1	967.331	34	27	28	9	153	13	9	2	11	4	3	10	0	25	155	75	86	18	145	21	21	13	0	3	7	15	9	6	9	7	26	13	438	58	47	2	4	0	5	19	25	12	9	0	6	29	149	48
Inosine	967.936	76	32	38	20	84	10	7	8	15	7	22	9	61	24	75	44	147	32	856	87	50	7	7	2	8	60	88	19	76	20	134	86	189	27	51	11	7	6	16	18	27	21	40	12	276	44	142	32
Adenylosuccinic acid_3	968.788	47	20	1	9	3	1	0	11	20	7	21	6	3	29	40	32	38	2	6	0	4	0	5	7	8	6	21	0	1	0	11	7	23	9	58	11	3	8	31	3	3	1	0	5	44	0	16	12
7,8-Dihydroneopterin_2	970.849	34	29	29	15	142	15	12	7	8	11	10	6	9	30	161	78	74	19	136	20	23	13	6	4	9	18	19	8	16	9	32	19	428	55	51	10	6	8	10	22	24	21	14	10	14	31	143	53
2'-Deoxyinosine_2	971.041	150	0	0	0	35	0	0	0	0	0	107	7	0	0	0	0	237	0	999	35	0	0	0	0	122	0	79	43	0	0	0	0	194	0	0	0	0	0	158	0	0	0	0	0	309	0	0	0
7,8-Dihydroneopterin_3	977.588	100	130	86	39	999	90	81	26	28	22	23	14	38	241	492	315	145	78	433	60	59	10	9	12	6	46	61	26	54	86	77	50	80	36	114	26	14	22	52	78	53	127	68	100	26	165	263	126
S-Benzyl-L-Cysteine_2	980.077	0	4	0	0	21	18	999	89	2	1	0	0	0	0	0	40	6	1	18	3	11	5	0	0	4	0	0	2	2	8	2	7	10	23	3	0	8	0	0	0	4	0	0	0	6	14	10	14
N-Acetylneuraminate_1	980.087	28	26	28	25	240	31	20	8	12	17	10	80	19	41	52	68	122	44	628	73	44	24	25	18	16	16	24	41	34	72	78	295	415	67	43	13	10	21	29	13	9	85	34	97	251	74	235	153
Sucrose	980.372	34	7	32	31	71	10	9	2	3	3	10	4	20	7	38	7	87	38	947	95	46	4	3	1	62	5	30	6	47	12	37	39	226	24	30	4	3	0	1	0	9	4	30	9	668	93	138	28
2'-Deoxyadenine	987.374	81	26	25	14	29	7	5	8	10	8	18	21	20	19	88	34	126	19	762	76	37	5	6	25	28	28	101	17	43	7	27	24	155	22	27	9	8	8	17	10	23	6	29	7	84	16	38	11
Adenosine	987.522	77	28	28	16	60	8	5	5	8	6	16	12	34	20	85	33	112	24	579	59	31	6	5	12	27	11	87	16	53	13	109	73	119	18	34	6	7	7	15	10	15	15	32	10	191	33	89	26
Behenic acid	989.808	43	10	10	6	31	4	11	2	21	4	62	12	73	54	27	4	12	4	5	0	23	2	13	1	24	5	36	14	7	2	11	61	999	111	43	3	14	2	9	3	10	4	6	5	460	72	134	537
N-Acetylneuraminate_2	990.078	27	18	22	14	228	24	16	5	2	7	3	65	9	24	38	48	128	51	567	54	33	7	13	5	5	6	11	20	23	127	57	171	367	43	30	5	2	3	20	4	8	82	28	61	196	45	115	105
b-Lactose_1	995.088	25	16	21	23	248	24	16	3	3	4	7	6	47	9	26	52	78	42	520	55	94	13	7	3	22	7	18	7	30	29	33	37	406	44	33	4	3	1	2	2	5	7	22	17	458	77	98	19
Xanthosine	995.435	41	33	35	12	67	8	6	6	5	6	13	7	30	19	52	148	118	36	585	58	36	5	5	3	8	8	42	14	57	16	121	63	155	22	29	6	4	4	6	8	13	18	31	15	194	33	184	45
b-Lactose_2	1000.34	27	8	21	19	229	25	13	1	2	1	8	2	53	8	24	64	80	41	667	67	74	16	5	1	22	7	22	6	31	17	29	37	405	38	46	4	4	0	0	0	3	7	24	10	490	78	99	18
Argininosuccinate	1001.19	57	61	28	15	13	14	5	11	13	37	27	52	22	78	156	416	86	59	61	11	10	5	9	6	7	25	22	38	49	68	165	65	109	21	23	9	20	85	21	21	66	104	62	162	64	97	110	75
Maltose_1	1010	25	14	22	16	210	20	13	3	3	4	7	6	31	9	24	51	75	42	593	60	82	11	6	2	26	7	19	8	33	30	36	39	408	43	34	5	3	1	1	2	5	7	24	14	459	78	107	21
Trehalose	1012.08	30	6	22	9	57	7	6	2	2	2	6	3	16	4	28	4	75	17	777	76	38	3	2	1	48	4	23	3	46	12	31	48	248	27	29	3	2	0	2	0	6	3	23	8	632	81	130	20
Lactitol	1017.33	14	4	16	13	63	7	5	1	2	2	7	2	29	4	13	3	61	12	522	51	24	2	2	0	12	1	12	2	18	4	17	28	395	41	26	3	1	0	1	0	4	1	14	4	347	44	70	11
Maltose_2	1018.02	24	9	23	13	231	23	14	4	4	4	8	2	40	7	26	60	77	39	812	83	66	12	4	1	29	6	23	5	33	18	32	39	421	46	40	6	1	1	2	1	5	6	26	12	472	70	110	19
Spermine	1019.24	23	512	56	34	4	1	0	1	1	5	1	13	5	25	14	241	49	113	15	6	0	0	0	2	4	17	6	31	13	68	61	999	129	44	4	1	0	1	1	3	2	14	7	69	136	173	37	15
7,8-Dihydroneopterin_4	1019.76	145	174	98	45	999	120	117	50	70	65	69	51	63	323	888	362	163	82	286	44	74	38	26	28	26	62	63	49	126	99	93	61	106	56	119	77	42	67	82	156	116	120	67	104	32	75	249	148
1-Methyladenosine	1020.07	18	12	9	8	22	3	2	4	4	7	7	6	19	8	27	10	33	7	275	28	14	3	3	4	4	5	24	5	32	6	75	18	60	8	12	3	5	5	7	6	8	5	8	3	63	10	30	8
Turanose	1020.21	30	14	27	20	201	21	11	1	1	6	4	5	9	7	23	22	80	22	799	83	44	5	2	4	18	10	15	8	36	87	33	39	402	47	46	5	2	1	1	5	4	33	23	16	321	51	90	21
Guanosine	1023.97	46	28	36	14	92	8	9	7	6	7	14	8	61	28	152	76	128	35	999	95	55	7	8	3	4	18	53	17	64	18	244	71	216	32	37	8	2	7	6	12	23	28	37	15	277	58	186	57
2-Deoxyguanosine	1029.72	30	9	29	4	32	1	0	3	4	0	2	6	3	16	85	47	81	24	717	76	32	0	0	0	0	0	68	12	22	9	15	12	117	17	21	3	0	13	0	9	23	11	17	6	60	27	85	36
5-Methylthioadenosine	1036.59	76	25	74	10	20	8	14	7	9	6	14	10	35	14	76	24	76	15	98	9	52	9	10	12	32	11	69	11	22	8	48	38	33	8	28	7	8	7	14	9	12	9	37	7	166	25	52	15
Acetaminophen glucuronide	1037.91	26	13	19	7	30	15	43	15	48	9	37	10	17	7	39	14	64	17	123	25	78	16	16	31	24	5	22	5	21	43	55	396	146	43	31	11	11	4	20	3	13	4	20	7	249	37	104	28
Maltitol	1038.43	5	21	14	63	7	5	1	3	3	6	2	23	3	18	3	67	14	658	64	31	2	2	1	17	2	17	3	25	6	21	29	385	40	28	3	2	0	1	0	4	2	15	4	351	45	82	13	144
Melibiose_1	1044.53	26	15	21	12	175	17	10	2	1	3	6	5	18	6	24	64	131	48	512	51	94	11	5	1	22	4	16	5	29	26	34	71	240	28	24	3	3	0	2	2	5	7	21	16	519	85	110	21
Lignoceric acid	1046.21	53	11	10	5	30	5	12	2	23	4	68	14	86	60	28	4	12	4	6	0	22	2	14	2	27	5	42	16	8	2	11	59	999	111	44	3	16	2	11	3	12	5	7	5	475	73	132	566
Epicatechin	1047.49	13	3	9	7	23	5	33	5	7	2	7	3	6	2	20	2	8	6	56	15	32	4	7	0	8	2	4	3	3	1	34	7	37	7	32	5	11	2	5	0	7	2	5	11	21	3	50	9
Melibiose_2	1053.3	28	9	22	11	178	17	10	4	0	0	4	7	25	4	25	76	138	53	743	76	77	9	2	0	23	1	23	2	34	16	29	79	244	36	38	4	1	1	2	0	1	9	24	12	558	86	115	23
Naringenin_1	1060.17	47	7	25	19	97	14	188	31	40	0	24	31	26	7	134	31	33	38	89	6	97	13	44	0	25	5	9	0	6	0	104	6	41	3	58	6	57	14	39	4	34	14	0	5	31	0	53	0
Sakuranetin_1	1060.93	62	4	28	33	192	52	184	34	53	20	85	23	39	26	91	4	45	64	103	28	74	45	64	54	79	20	35	6	22	7	122	27	77	19	76	19	78	28	76	19	43	22	32	22	29	13	45	15
Cyanine	1064.25	6	2	3	2	71	10	31	1	4	0	3	2	7	0	11	2	1	4	23	5	17	4	7	0	3	1	4	5	1	3	13	6	20	2	21	1	8	1	0	1	0	1	2	0	2	2	17	1
Epigallo catechin	1065.38	21	4	18	7	30	9	67	7	15	2	8	8	12	3	28	1	10	10	137	22	51	8	11	1	10	4	13	6	4	1	52	11	41	13	57	9	15	1	6	1	4	12	11	20	31	5	98	19
Genistein	1079.85	10	2	6	7	20	5	17	6	10	1	6	0	2	4	25	2	10	4	22	4	14	2	7	1	5	0	5	0	4	1	22	3	9	4	16	2	9	0	4	3	0	4	11	4	7	0	11	4
Daidzein	1080.75	39	13	26	28	102	23	85	16	59	14	49	15	17	12	58	14	61	22	34	22	58	30	43	23	40	13	21	9	24	16	144	27	31	13	110	23	80	18	20	8	16	27	23	18	20	5	30	36
Chlorogenic acid_1	1080.9	16	0	18	17	36	0	72	14	72	5	26	7	10	10	12	2	47	13	164	19	61	4	0	0	6	6	11	0	8	3	85	27	85	6	56	10	22	3	15	0	0	10	28	19	163	29	109	24
Naringenin_2	1081.35	17	7	13	16	234	45	97	13	9	6	35	14	36	13	73	9	9	25	50	18	31	8	10	5	18	9	6	12	7	0	71	15	36	12	44	17	31	3	22	14	13	10	2	14	18	13	36	16
Sakuranetin_2	1082.53	41	10	14	29	507	72	172	29	24	18	57	19	40	11	68	15	27	46	64	41	54	10	27	12	42	16	16	2	15	4	95	26	50	17	74	39	54	7	69	23	20	6	21	17	8	8	28	0
Inosine-3',5'-cyllic-monophosphate	1092.22	74	38	23	8	47	10	39	15	29	24	30	23	157	48	65	50	86	24	60	15	29	22	61	14	55	87	95	30	35	7	43	42	39	14	56	18	90	24	69	34	102	34	46	14	121	25	31	14
Kaempferol	1108.29	81	36	56	47	104	43	189	29	68	16	47	20	41	23	153	23	46	32	149	67	167	31	71	13	48	22	32	18	28	24	171	40	77	33	156	46	155	20	36	9	15	22	49	44	61	7	126	33
Chlorogenic acid_2	1113.6	20	5	17	19	36	8	70	18	55	12	21	4	13	4	25	5	44	20	165	23	46	7	9	4	17	4	22	9	19	5	80	28	90	14	35	7	27	4	14	3	13	6	23	17	148	24	100	20
Apigenine_1	1123.27	71	17	23	9	45	30	112	50	53	24	66	20	16	10	259	37	87	15	41	8	62	19	86	13	32	0	62	2	40	7	156	20	24	13	53	13	104	24	170	9	73	2	3	52	0	8	26	0
Apigenine_2	1132.73	15	6	11	4	18	5	24	6	13	1	8	6	5	4	40	5	15	6	22	7	20	6	14	1	7	2	6	1	9	4	33	7	15	8	22	6	23	7	14	4	8	6	9	8	12	3	15	7
Myricetin	1143.09	60	21	67	38	93	25	75	25	45	1	15	17	39	21	111	16	34	29	156	33	133	9	60	12	35	3	38	3	33	3	149	23	93	22	133	28	44	10	21	5	11	12	34	44	69	21	237	42
Octacosanoic acid	1150.14	93	15	12	6	38	6	15	3	26	6	90	21	127	79	37	5	14	4	7	1	26	2	17	2	39	8	63	24	12	2	12	61	999	106	46	2	22	3	17	5	20	6	11	6	518	72	128	586
Raffinose	1180.94	42	6	21	17	46	4	5	1	3	2	9	2	23	5	25	4	74	22	786	77	37	2	3	1	57	5	22	4	36	11	33	38	178	23	24	3	3	1	3	0	9	3	27	8	862	115	121	19
1-Kestose	1181.92	23	4	16	11	31	4	5	1	2	3	7	2	14	4	21	4	43	31	566	57	29	2	3	1	37	3	21	4	27	6	26	18	113	13	17	2	2	0	1	0	6	3	24	7	464	70	73	12
Podophyllotoxin	1203.78	36	16	27	26	55	8	23	13	44	13	44	17	16	13	8	11	15	25	36	35	2	15	23	16	29	40	16	7	33	19	44	13	28	28	28	15	8	14	17	17	42	35	61	42	44	8	26	21
Melezitose	1207.44	26	19	31	30	51	9	3	0	12	0	18	16	23	8	40	0	86	3	999	57	68	1	1	0	105	23	12	4	59	16	52	40	214	3	17	0	12	0	0	6	10	5	48	9	503	110	116	21
Maltotriose_1	1237.02	17	9	15	11	93	11	8	1	3	5	7	3	30	7	19	31	56	22	402	43	49	6	4	2	29	4	14	5	19	16	21	31	245	28	21	2	3	1	4	2	5	4	15	14	305	48	59	13
Maltotriose_2	1250.62	0	0	59	37	107	19	49	0	0	0	3	0	0	0	19	55	80	61	349	27	33	0	0	0	52	43	8	16	0	8	2	54	232	50	61	0	0	0	0	0	0	0	0	3	189	15	68	10
Albiflorin	1252.17	0	0	0	0	0	0	0	0	0	0	209	0	0	0	0	0	0	0	0	251	0	117	369	377	218	0	528	0	0	0	0	251	0	999	218	83	0	0	0	0	0	0	0	0	0	0	495	0
Panose_1	1276.25	44	12	22	20	133	19	14	0	1	3	8	11	28	9	27	48	56	34	441	40	50	14	5	2	37	2	25	7	34	21	35	43	359	34	24	0	2	1	4	2	6	8	27	14	475	85	83	18
Panose_2	1289.38	0	0	10	0	72	0	1	0	0	0	0	0	15	0	4	39	18	7	537	56	19	0	0	0	11	2	0	0	23	0	0	15	224	11	0	0	0	0	0	1	0	2	0	0	454	33	51	0
[truncated: 368 more columns]

## Sheet: Original
Compound Name	RT	85	86	87	88	89	90	91	92	93	94	95	96	97	98	99	100	101	102	103	104	105	106	107	108	109	110	111	112	113	114	115	116	117	118	119	120	121	122	123	124	125	126	127	128	129	130	131	132
Phenyl pyruvate_1	242.774	0	2	0	3	1	221	8	3	1	0	0	13	118	3	1	0	0	2	0	0	0	1	0	9	1	134	4	113	4	0	0	0	0	3	0	0	2	0	0	0	0	6	0	18	1	0	0	0
Propyleneglycol	245.966	16	3	27	12	17	2	1	0	0	2	10	1	1	0	7	1	35	11	34	5	12	1	1	0	0	0	0	0	4	0	48	27	999	109	48	3	1	0	0	0	0	0	0	0	3	4	51	8
n-Propylamine	264.863	29	722	84	32	4	0	0	0	0	1	1	1	2	9	18	400	63	53	13	4	0	0	0	0	0	1	1	12	20	776	105	77	52	10	4	0	0	0	0	0	0	1	1	19	10	141	62	18
2-Hydroxypyridine	275.693	5	4	0	0	0	0	2	17	16	6	20	13	37	11	11	5	1	0	0	0	0	6	1	5	3	2	1	0	0	0	0	0	0	0	0	0	0	96	12	8	2	1	0	0	0	0	0	1
Pyruvate+Oxalacetic acid	281.244	11	20	9	6	680	61	32	2	3	0	0	0	0	12	227	181	34	7	20	1	0	0	0	0	0	1	0	0	0	33	316	41	82	10	4	0	0	1	0	0	0	0	0	2	0	9	2	0
Noise1(for silyl)	286.294	8	169	42	25	6	0	12	2	0	0	2	0	1	0	6	247	33	43	20	2	1	0	0	0	0	0	1	1	0	8	13	22	160	24	4	0	0	0	0	2	0	0	3	20	6	996	138	49
Lactic acid	286.799	6	11	46	99	18	1	2	1	1	5	1	0	0	0	4	8	61	40	32	5	12	1	1	0	0	0	0	0	3	0	24	17	933	102	49	4	1	0	0	0	0	0	0	0	20	32	61	12
a-MethylBenzylamine_1	290.67	3	3	3	1	13	5	34	6	5	1	0	0	0	0	0	1	0	13	50	96	41	999	83	2	0	0	0	0	0	0	0	0	2	5	4	45	13	0	0	0	0	0	0	0	0	0	0	0
Glycolic acid	298.444	2	2	16	46	23	4	2	1	1	0	11	1	0	0	2	1	15	14	59	9	15	2	1	0	0	0	0	0	3	0	17	8	43	7	14	2	1	0	0	0	0	0	0	0	1	2	49	9
Hexanoylcarnitine	299.211	18	23	22	38	22	8	7	1	4	1	2	2	18	20	43	7	86	10	10	1	22	2	1	0	0	0	3	0	5	1	13	187	885	95	41	3	0	0	0	0	1	1	3	2	195	32	381	281
N-Methylethanolamine	302.501	3	31	14	27	17	3	0	1	0	0	1	2	0	4	2	21	13	8	18	2	5	0	0	0	0	0	0	0	1	13	15	999	122	43	10	1	0	0	0	0	0	0	0	1	1	53	25	10
Valine(1TMS)	310.593	135	203	555	145	61	18	199	19	35	0	5	0	12	8	1	89	16	291	850	95	15	0	0	0	0	0	0	14	138	44	11	0	54	51	0	0	0	0	0	0	1	0	0	452	142	886	253	68
Isobutylamine	313.743	24	714	71	30	2	0	0	0	0	0	0	1	2	4	14	341	53	53	11	3	0	0	0	0	0	1	0	8	14	40	17	39	51	10	4	0	0	0	0	0	0	6	1	399	55	109	48	14
Alanine(2TMS)	316.344	3	27	9	9	3	0	0	1	1	18	2	0	0	3	2	63	17	17	46	5	5	0	0	0	0	0	0	1	1	12	15	999	123	43	8	0	0	0	0	0	0	0	0	20	4	6	17	9
Noise6(for silyl)	317.244	0	154	0	0	422	24	0	0	0	0	0	16	0	0	0	162	46	74	0	0	0	0	0	0	0	0	16	0	57	0	0	44	132	0	474	0	11	0	0	35	0	0	49	0	0	0	0	118
n-Butylamine	320.794	26	596	64	34	4	0	0	0	0	3	1	1	2	10	22	321	54	67	13	4	0	0	0	0	0	1	1	12	17	46	23	38	44	9	3	0	0	0	0	0	0	8	2	467	67	168	60	18
Ketovaline_1	321.308	18	36	4	8	999	88	43	2	2	0	1	29	5	10	43	176	22	4	7	2	49	4	1	0	0	1	1	8	5	4	1	38	53	7	2	0	0	0	0	0	0	10	61	26	3	2	2	0
Glycine(2TMS)	329.894	8	41	35	12	0	0	0	2	0	0	9	0	1	0	0	16	8	999	163	27	11	0	9	0	0	2	0	0	0	0	12	0	17	8	0	6	0	1	0	0	0	4	0	0	4	8	19	15
HydroxyButyrate	332.113	26	4	22	5	9	1	1	1	1	2	27	3	2	1	25	3	34	12	25	4	11	1	1	0	7	1	1	1	4	1	52	12	30	4	10	1	0	0	0	0	0	0	0	0	9	19	999	129
Oxalate	336.159	2	1	17	3	8	0	1	1	4	0	1	0	0	0	1	0	8	27	28	4	10	1	0	0	0	0	0	0	2	0	16	5	24	4	4	0	0	0	0	0	0	0	0	0	0	0	46	9
Ketovaline_2	338.031	40	157	17	18	999	96	45	5	0	2	0	49	10	29	100	290	67	18	13	5	84	5	9	0	0	3	3	33	12	24	4	6	93	10	2	0	0	0	0	0	0	45	176	225	37	0	4	5
Sarcosine	339.929	1	29	13	9	3	0	0	0	0	2	0	0	0	0	1	14	13	12	20	2	4	0	0	0	0	0	0	0	1	6	8	999	123	43	8	1	0	0	0	0	0	0	0	0	0	0	17	3
2-Aminoisobutyrate	343.808	5	6	7	2	2	0	0	0	0	2	3	2	2	9	4	34	27	7	21	3	3	0	0	0	2	0	0	2	2	85	23	16	11	3	2	0	0	0	0	0	0	6	1	3	8	999	150	56
3-Hydroxy-Butyrate	354.454	9	2	18	147	20	1	2	1	0	0	0	0	1	1	25	3	53	10	20	3	9	1	0	0	6	0	0	0	2	1	70	19	484	53	30	2	0	0	0	0	0	0	0	0	4	79	52	11
4-Hydroxypyridine	355.993	26	8	1	0	0	1	5	19	22	14	17	9	8	5	135	15	6	1	0	1	0	11	4	11	27	7	4	5	0	0	0	0	0	0	0	1	0	43	7	12	11	10	1	0	0	0	0	9
Agmatine_1	357.179	0	1	17	4	13	1	3	3	9	0	3	0	0	0	0	0	4	12	30	3	12	9	2	1	0	1	0	0	1	1	26	6	11	3	3	0	0	1	4	0	1	0	0	0	0	0	50	9
1,4-Piperazine diethanesulfonic acid	357.252	0	0	12	0	13	0	0	3	3	0	2	0	0	0	4	1	3	10	27	3	10	10	0	0	0	0	3	0	0	0	25	0	7	2	6	0	0	0	3	0	0	0	0	0	3	0	53	7
2-Aminobutyric acid	362.044	9	22	10	4	3	1	0	1	1	1	3	3	1	18	5	68	21	11	34	4	1	0	0	0	2	0	0	2	2	27	16	7	14	3	4	0	0	0	0	0	0	1	1	10	11	999	141	54
Ketoisoleucine_1	367.303	169	59	11	11	999	87	51	3	3	9	2	3	7	29	54	50	8	2	12	2	11	1	0	0	1	120	11	17	201	136	27	62	34	7	1	0	0	0	0	0	0	20	11	22	18	5	2	0
Ketoisoleucine_2	379.984	207	178	31	15	999	89	60	5	4	5	3	7	21	52	80	77	16	9	16	2	17	1	0	2	3	196	17	39	297	204	151	24	51	7	1	0	0	0	0	2	1	37	19	59	154	22	9	0
Glyceraldehyde_1	382.059	35	54	59	48	884	96	23	0	0	0	0	0	0	0	21	533	255	225	999	112	214	0	10	0	0	0	0	0	2	59	47	42	502	52	42	9	0	0	0	0	8	27	3	18	15	12	284	28
Malonic acid	383.143	3	2	18	9	6	1	1	1	3	0	1	0	0	1	47	5	22	6	13	2	8	0	0	0	15	1	0	0	2	0	15	10	19	3	5	0	0	0	0	0	0	0	0	0	0	1	36	7
Norleucine(1TMS)	383.494	8	999	78	5	3	0	4	2	1	0	0	0	0	0	4	4	2	8	46	6	2	0	0	0	0	0	0	0	0	1	0	1	4	0	0	0	0	0	0	0	0	0	0	21	10	21	10	1
1-Aminocycropropane-1-carboxylic acid	386.494	50	47	23	7	4	2	1	2	2	6	1	11	6	62	21	65	16	15	23	4	9	1	0	0	0	9	6	87	28	37	23	21	27	9	8	1	0	0	0	1	0	34	58	373	55	38	63	52
3-Hydroxyisovaleric acid	386.846	56	5	15	7	7	1	1	0	0	0	131	12	6	1	18	3	21	5	13	2	7	1	0	0	0	0	2	2	33	6	178	34	52	6	8	0	0	0	0	0	0	0	0	1	8	10	802	98
Valine(2TMS)	389.793	10	25	10	5	2	1	1	1	1	0	0	3	2	9	6	138	24	14	30	4	3	0	0	0	0	2	1	10	5	21	12	5	17	5	7	1	0	0	0	0	0	2	0	29	16	23	21	28
Glyceraldehyde_2	390.859	59	81	60	82	613	60	43	0	0	0	0	0	1	20	43	571	312	263	999	109	291	27	12	0	0	0	2	22	12	80	79	65	369	47	66	9	4	1	0	1	0	16	18	56	35	23	115	22
a-MethylBenzylamine_2	395.658	3	15	3	2	21	6	49	8	15	3	4	2	0	3	1	48	7	13	79	94	110	57	21	3	4	1	0	0	0	10	10	95	21	16	24	27	19	3	1	0	0	0	0	0	1	3	7	25
Acetoacetyl-CoA	395.752	13	120	20	17	999	87	54	3	2	0	1	6	49	12	25	86	13	24	7	25	34	3	0	0	0	0	10	26	20	66	30	36	4	1	37	4	2	0	0	0	3	21	15	38	15	12	19	4
Norvaline	404.641	11	20	10	5	3	0	0	0	0	3	1	2	2	10	7	83	16	25	34	4	7	0	1	0	0	2	1	4	3	25	24	8	19	4	7	1	0	0	0	0	0	1	0	21	9	15	21	17
Urea	407.982	27	28	100	12	6	7	0	0	0	0	0	3	4	5	151	159	39	23	17	4	8	0	0	0	0	0	12	3	18	16	34	18	23	6	3	0	0	0	0	0	1	1	5	1	4	75	69	57
Dihydroxyacetone	411.145	76	61	48	111	738	71	33	1	0	0	0	0	1	32	21	258	61	107	901	96	120	11	3	0	0	0	1	2	15	306	58	42	88	14	60	6	3	0	0	0	0	2	4	47	26	22	59	13
Benzoic acid	415.493	3	0	0	0	4	9	15	4	6	1	3	1	0	0	0	0	0	0	5	10	999	79	12	1	2	0	0	0	0	0	0	0	1	1	13	4	15	7	1	0	0	0	0	0	0	0	1	0
Serine(2TMS)	416.207	12	29	31	56	26	6	16	0	0	0	0	0	0	2	5	79	31	40	161	12	12	0	0	0	0	0	1	0	0	0	12	999	132	51	7	0	0	0	0	0	0	0	0	2	5	77	43	687
Oxamic acid	417.594	11	21	14	4	8	2	2	3	12	1	4	0	0	2	7	179	27	38	82	10	9	1	1	0	0	0	0	0	4	2	22	279	56	21	6	1	0	0	0	0	0	0	0	2	0	9	54	23
N-Acetyl-DL-alanine	420.194	64	999	61	16	23	2	12	6	13	4	4	3	2	3	16	141	135	92	93	14	4	1	0	0	0	0	2	2	24	21	22	445	170	505	75	24	2	0	1	0	0	1	1	82	85	74	43	12
2-Aminoethanol	420.944	10	378	46	28	16	2	1	0	0	0	0	0	0	3	7	393	56	62	28	5	7	1	0	0	0	0	0	1	10	53	27	26	36	9	16	2	1	0	0	0	0	0	0	2	5	67	57	17
n-Caprylic acid	421.606	38	33	23	23	31	7	18	3	13	3	10	6	31	37	37	6	45	8	12	1	64	6	11	5	46	5	7	0	4	1	16	75	999	101	48	3	0	0	0	1	8	12	10	5	374	49	313	309
Glycerol	422.243	21	4	23	19	72	7	4	0	0	1	1	0	1	1	12	2	131	19	477	49	33	3	2	0	0	0	2	0	13	2	45	45	571	60	57	6	3	0	0	0	0	0	0	4	105	16	96	16
Phosphate	422.743	10	2	19	6	25	4	17	5	5	1	1	3	1	3	2	1	4	6	79	17	46	8	27	3	8	0	0	0	4	0	86	13	41	8	62	10	47	6	21	1	1	2	0	0	2	0	55	12
Leucine	423.044	8	83	13	5	3	1	1	1	1	1	1	5	3	7	10	99	19	169	46	11	6	0	0	0	0	2	0	4	3	7	31	37	22	6	7	1	0	0	0	0	0	2	1	26	12	45	22	24
2-Oxobutyrate_1	425.296	146	78	70	15	451	32	24	0	0	0	0	0	0	26	16	107	770	106	78	8	29	4	0	0	3	0	4	28	13	23	16	84	999	111	52	0	0	3	0	0	0	1	4	340	47	25	72	18
Ethylmalonic acid	428.809	16	3	8	2	6	1	0	2	4	0	2	0	14	4	28	5	7	3	11	2	6	0	0	0	0	0	1	0	3	0	11	3	21	3	7	0	0	0	6	0	0	0	14	2	64	8	36	6
Phenyl pyruvate_2	431.028	3	1	0	0	0	49	4	1	7	5	3	2	1	0	1	0	0	0	0	0	9	533	41	6	8	7	1	0	0	0	0	0	0	0	2	10	2	9	5	0	0	0	0	0	0	0	0	1
3-Hydroxypyruvate_1	431.597	138	81	29	46	570	49	22	0	0	1	0	0	0	22	10	494	52	148	413	45	19	1	0	0	0	5	0	0	0	714	95	38	41	1	11	0	0	0	0	0	0	0	0	251	27	47	100	11
Isoleucine	435.894	13	99	13	5	3	10	1	1	0	1	1	7	6	13	10	165	25	48	31	5	6	0	0	0	0	2	1	7	4	24	13	10	8	5	7	1	0	0	0	1	0	3	2	26	18	18	22	32
Threonine(2TMS)	437.394	21	32	175	32	13	0	2	0	3	0	3	1	0	14	10	36	94	49	26	11	12	0	0	0	0	0	0	8	6	57	75	64	999	125	49	1	2	0	0	0	0	0	1	7	21	767	255	203
2-Oxobutyrate_2	440.422	52	31	33	4	392	15	18	0	0	0	0	0	0	8	2	80	332	50	37	7	8	0	0	0	0	0	0	146	6	5	20	21	999	109	41	0	0	0	0	0	0	7	1	69	10	4	57	10
Proline	441.394	9	12	6	1	1	0	0	1	0	1	2	3	4	7	14	24	10	6	17	1	3	0	2	0	0	2	1	2	10	2	8	2	8	2	2	0	0	1	0	6	1	5	4	3	1	1	14	3
Maleic acid	443.612	21	4	7	1	5	0	0	2	7	1	3	0	2	23	11	3	5	3	14	2	6	0	1	0	0	0	4	0	16	2	47	6	17	3	6	0	0	0	0	0	0	24	7	7	5	0	20	7
Nicotinic acid	443.793	4	3	1	0	0	53	6	7	15	12	5	3	1	0	1	0	0	0	0	3	32	782	61	10	14	6	0	0	0	0	0	0	0	0	1	19	3	19	8	2	0	0	0	0	0	0	0	2
b-N-Methyl-amino-L-alanine_1	444.04	35	267	132	83	24	9	1	5	4	0	2	2	1	19	60	475	851	234	96	18	18	0	0	0	0	3	0	1	22	139	83	84	60	25	26	5	2	3	1	0	5	1	10	33	427	102	181	374
Glycine(3TMS)	444.794	11	482	56	23	5	1	1	0	0	0	3	0	0	2	8	267	57	60	28	5	7	0	0	0	0	0	0	0	9	10	15	23	62	11	19	2	1	0	0	0	0	0	0	2	6	55	60	19
N-FormylGlycine_1(or Glycine(3TMS))	445.05	11	409	50	22	4	0	0	0	0	0	3	0	1	1	8	233	49	46	25	3	6	0	0	0	0	0	0	0	9	8	15	21	58	11	19	2	0	0	0	0	0	0	0	1	4	50	57	19
Succinic acid(or aldehyde)	449.444	12	12	8	4	8	1	0	1	3	0	1	0	0	0	7	1	9	2	7	1	4	0	0	0	0	0	0	0	11	1	13	23	16	2	4	0	0	0	0	0	0	0	0	3	84	12	22	4
Norleucine(2TMS)	451.144	7	76	9	4	2	0	0	0	0	2	2	4	2	10	4	82	12	32	26	3	5	0	0	0	0	1	0	4	2	28	22	5	13	4	6	0	0	0	0	0	0	2	0	20	6	18	15	16
Catechol	453.678	28	6	34	9	58	17	163	90	40	5	24	7	12	3	7	1	11	11	78	19	108	15	40	46	16	4	7	4	9	2	53	10	28	6	32	12	25	5	8	1	1	0	2	0	4	5	88	15
2-Phenylpropionate	453.918	9	13	21	7	150	82	89	16	10	2	3	46	6	1	3	1	15	105	574	495	770	79	16	2	4	2	0	0	0	0	20	5	179	34	18	6	14	3	1	1	1	0	0	0	33	0	43	67
Glyceric acid	455.644	17	5	23	18	69	7	4	2	3	0	2	0	1	1	13	4	147	433	442	56	34	3	2	0	0	0	0	0	5	1	37	49	260	29	47	6	4	0	0	0	0	0	1	0	21	130	101	21
Methylsuccinic acid	456.048	17	7	8	3	7	0	0	0	1	0	0	4	4	3	32	5	10	3	10	1	4	0	0	0	0	0	1	0	4	0	13	8	26	3	5	0	0	0	16	1	1	0	5	1	52	9	21	4
3-Hydroxypyruvate_2	458.644	106	84	45	47	779	74	37	6	6	3	1	3	1	36	18	177	29	38	233	30	37	4	2	0	0	0	0	1	13	980	124	53	46	5	52	6	2	0	0	6	1	2	2	75	15	26	109	21
Oxamide	459.294	24	40	16	8	17	5	3	1	1	0	0	0	0	5	20	443	72	999	100	41	7	0	0	0	0	0	1	1	5	3	21	114	590	78	27	2	0	0	0	0	0	0	3	3	0	8	63	25
2-Methyl benzoic acid (o-Toluic Acid)	459.609	4	4	4	5	163	218	659	57	8	1	2	18	8	0	0	1	0	0	6	0	18	1	4	1	1	0	0	0	1	1	2	1	6	358	999	94	28	2	0	0	0	0	2	0	0	0	3	1
2-Picolinate	459.821	6	4	1	0	0	3	2	23	85	20	14	6	7	3	4	2	0	0	1	3	1	157	34	29	29	10	1	0	0	0	0	0	0	0	1	21	3	38	4	2	0	0	0	0	0	0	0	2
Uracil	463.394	82	37	20	4	5	1	4	4	3	4	8	27	14	45	999	212	82	18	18	3	31	8	1	1	33	7	15	11	247	27	20	8	31	5	7	5	1	0	2	6	5	226	36	13	5	3	90	17
Phenyl pyruvate_3	465.138	0	0	0	0	0	0	0	2	3	2	1	0	3	0	0	0	0	0	0	0	1	999	72	5	1	1	0	0	0	0	0	0	0	0	0	0	0	1	0	1	4	0	0	0	0	0	0	0
Fumaric acid	470.094	50	9	12	2	16	1	2	2	7	1	3	2	13	27	26	6	8	4	23	4	10	0	1	1	0	0	6	2	34	5	132	15	31	6	15	2	1	0	0	0	1	21	53	26	13	3	30	12
Serine(3TMS)	472.656	14	41	23	44	35	6	4	2	3	0	1	1	0	11	11	555	89	45	99	12	14	2	0	0	0	1	1	2	9	73	55	229	99	26	25	5	3	0	0	0	0	2	1	8	13	50	67	127
Alanine(3TMS)	475.294	11	10	12	0	0	0	0	3	1	0	0	0	0	2	13	999	121	55	36	0	4	0	0	1	0	0	0	0	16	252	59	134	55	8	15	0	0	1	0	2	0	0	0	10	7	73	87	26
Nonanoic acid(C9)	477.144	29	23	14	16	30	4	10	0	12	3	12	10	27	29	34	4	36	5	5	0	56	2	3	0	0	0	15	13	3	1	14	68	999	96	44	0	5	0	2	2	1	0	0	2	401	54	274	330
Pipecolic acid	480.339	11	17	6	2	1	0	0	0	0	4	1	1	2	5	6	12	4	4	8	1	2	0	0	2	0	2	1	14	7	6	4	1	8	1	3	0	0	2	0	1	0	9	1	15	9	3	13	3
Indoxyl Sulfate_1	481.553	11	85	12	14	6	1	4	11	12	1	4	0	0	4	13	422	47	245	25	10	1	1	0	3	0	2	0	1	0	54	7	20	6	1	1	2	0	4	6	5	0	1	0	14	2	5	1	0
b-Cyano-L-Alanine	482.6	10	30	12	5	5	0	0	2	2	0	3	2	3	75	15	104	16	13	66	6	6	1	0	0	0	1	11	3	4	23	22	10	16	3	3	0	0	0	0	0	9	5	2	2	2	76	32	19
4-Methyl Benzoic acid	483.949	4	5	6	4	122	91	620	52	9	1	3	34	9	0	1	0	0	1	6	5	13	2	5	0	2	0	0	0	0	0	1	0	5	30	999	89	18	3	1	0	0	0	0	0	0	0	4	1
Ketoleucine	484.089	70	67	17	23	502	21	25	0	1	0	0	0	36	15	0	55	22	29	35	16	31	0	0	4	1	0	4	115	21	168	63	1	32	0	0	0	30	5	1	12	4	16	2	7	170	25	89	5
N-Acetyl-DL-Valine	484.794	29	45	54	15	20	5	26	8	8	3	5	24	13	29	193	43	18	29	24	5	0	0	0	0	0	1	2	14	125	999	76	268	79	29	4	0	0	0	0	0	1	33	4	21	14	159	64	70
N-FormylGlycine_2	485.882	17	50	25	15	14	2	2	4	3	0	4	0	0	124	18	93	42	267	57	19	13	1	0	0	5	0	0	1	5	7	30	32	111	15	15	1	0	0	0	0	0	0	0	2	40	570	118	47
Threonine(3TMS)	485.894	37	100	91	21	13	3	2	3	2	2	2	3	4	26	24	405	784	143	90	12	16	0	1	0	0	3	1	20	12	102	87	42	999	126	69	10	3	0	0	0	0	4	6	243	280	196	183	182
Allothreonine	489.344	35	95	79	19	12	3	1	2	2	2	1	4	6	26	36	383	790	134	86	11	15	0	1	0	0	0	4	15	9	83	72	37	999	124	69	7	4	0	0	0	1	3	4	140	261	151	167	164
3-Pyridylacetic acid	496.561	9	3	5	6	16	21	318	403	67	7	13	2	93	6	1	1	8	0	1	2	1	17	6	6	4	2	1	0	0	0	0	12	116	14	106	649	60	12	6	2	0	0	0	0	0	1	1	5
Thymine	497.793	64	96	30	8	10	2	7	4	17	3	12	14	15	28	73	248	34	21	25	5	25	93	22	3	11	29	26	39	956	109	65	16	49	8	10	201	21	2	16	6	10	13	40	16	11	8	154	32
2,3-Bisphospho-glycerate	498.359	17	24	24	49	62	21	5	4	1	6	2	2	3	21	16	67	35	125	412	59	32	3	1	0	0	4	6	18	24	54	46	57	62	17	23	4	3	0	0	1	2	4	9	268	340	75	65	37
Glutaric anhydrate	499.844	63	9	13	27	18	2	2	3	4	1	6	2	159	12	22	5	55	9	14	3	5	1	1	0	1	0	3	1	11	2	24	126	60	11	8	1	1	0	13	1	1	0	11	4	190	70	37	9
Glutaric acid	499.994	62	10	14	24	15	1	0	0	0	0	4	2	202	14	19	6	54	12	11	4	5	0	1	0	1	0	3	3	12	2	20	134	63	13	5	2	0	0	15	4	0	0	10	6	198	78	45	13
2-MethylGlutarate	505.385	31	59	24	28	24	2	3	2	3	0	6	0	6	2	40	8	60	13	22	4	10	1	1	0	3	3	35	5	36	6	43	120	90	14	14	1	0	0	1	0	4	0	3	5	217	146	86	21
3-Methylglutarate	510.525	14	3	11	26	18	3	2	4	3	0	17	1	6	4	82	11	64	9	15	3	6	0	0	0	4	3	34	4	15	3	18	108	151	19	13	1	0	0	0	0	3	0	6	19	21	80	37	13
b-Alanine	512.294	40	764	92	40	10	2	1	1	1	1	12	2	3	7	96	506	111	99	42	10	12	1	1	0	2	1	2	4	27	31	33	47	103	19	30	4	2	0	0	0	1	4	1	6	28	218	131	45
Hydrocinnamate	512.822	2	1	3	8	24	6	255	21	2	0	0	0	0	0	0	0	16	17	92	999	129	8	3	0	0	0	0	0	0	0	12	21	4	1	1	0	1	0	0	0	0	0	0	1	11	2	32	38
Noise2(for silyl)	514.494	25	466	51	28	132	16	5	0	0	2	6	3	9	23	18	235	39	51	9	4	0	0	0	1	0	4	2	20	25	40	17	29	27	7	1	0	0	3	0	3	2	13	5	11	12	62	25	12
Phenoxyacetic acid	516.121	16	2	12	73	138	29	946	91	107	60	129	12	13	3	4	3	105	14	31	11	133	26	100	14	20	2	3	0	0	0	9	74	143	20	18	8	59	8	23	3	2	0	0	0	8	14	15	2
Cinnamyl alcohol	517.744	15	9	19	23	100	16	266	25	3	1	4	10	0	2	3	0	7	41	56	26	44	3	4	0	1	1	4	0	30	16	713	426	999	109	9	1	4	0	0	0	0	0	3	11	29	6	40	19
Maleamic acid	518.758	36	28	14	6	10	2	2	1	1	1	1	5	9	31	22	80	23	15	14	2	4	1	0	0	0	16	8	29	25	4	32	10	23	3	6	1	0	0	0	6	3	40	31	12	37	9	26	25
Prolinamide	518.996	17	14	3	1	1	0	0	1	1	1	2	2	2	8	12	65	13	13	3	1	1	1	0	0	0	1	1	2	8	6	21	8	4	1	1	0	0	0	0	4	1	8	5	5	1	6	8	3
N-Acetyl-L-Leucine	519.208	44	999	83	9	14	3	10	3	4	4	9	17	14	6	124	38	12	16	15	18	3	1	0	0	1	4	4	62	10	5	5	137	47	16	2	0	0	0	0	0	2	7	16	515	88	59	27	10
homoserine	520.794	18	33	28	11	14	3	3	3	3	1	1	4	3	31	11	218	74	109	671	70	37	3	1	0	0	4	2	20	8	41	27	23	44	12	20	4	2	0	0	0	0	8	4	748	116	138	120	67
Noise3(for silyl)	529.194	91	999	144	53	238	34	12	3	4	4	10	11	21	74	49	528	98	314	42	18	2	2	0	1	2	10	9	54	50	235	60	87	72	23	9	2	0	15	2	10	7	43	17	42	34	177	60	30
b-N-Methyl-amino-L-alanine_2	530.945	5	45	8	17	6	1	0	1	1	0	0	0	1	4	7	64	117	28	12	3	2	0	0	0	0	0	0	2	6	13	19	999	122	45	7	1	0	0	0	0	0	0	3	9	56	18	18	30
Citramalic acid	532.894	146	10	15	4	15	0	1	0	0	1	3	0	4	7	24	5	20	4	23	5	14	2	3	1	0	1	3	2	9	1	320	49	122	16	23	1	1	5	1	0	3	0	3	1	25	8	82	14
Mandelic acid	537.621	2	1	7	2	50	54	32	3	4	0	2	0	1	0	1	0	2	4	22	23	81	17	9	1	1	0	3	1	1	0	10	2	19	21	34	5	9	1	2	0	0	0	0	0	1	0	32	6
Malic acid	540.743	16	2	13	4	8	1	0	5	10	1	4	0	1	2	19	3	181	21	34	4	11	1	1	0	0	0	1	0	5	1	26	29	111	14	24	3	2	0	0	0	0	0	2	2	27	3	85	15
Threitol	543.294	15	4	24	22	95	9	4	1	0	0	1	1	2	1	18	3	158	21	709	71	37	3	1	0	1	0	8	1	17	3	55	164	524	58	44	4	2	0	0	0	1	0	6	1	142	21	95	17
Noise4(for silyl)	546.794	19	446	48	24	97	8	4	0	0	6	1	26	5	14	18	214	34	48	7	0	2	0	0	0	2	2	4	29	18	27	13	24	28	7	1	0	0	0	1	0	1	9	8	20	21	64	27	9
Nicotinamide	546.944	11	130	15	7	32	12	4	8	15	16	5	9	3	5	6	111	14	16	13	140	179	53	8	6	6	4	1	8	5	7	3	8	8	2	16	14	5	20	3	1	0	4	2	5	4	18	7	5
meso-erythritol	547.394	5	1	39	27	76	3	0	0	3	0	1	1	4	0	26	0	151	27	657	70	42	7	0	3	3	2	1	10	13	0	51	200	524	64	51	4	5	0	0	1	0	2	10	1	202	40	93	19
p-Hydroxybenzaldehyde	551.844	42	9	9	23	182	83	276	58	53	14	51	17	10	3	13	3	6	70	31	107	53	17	35	11	26	5	4	0	0	3	5	38	17	15	36	84	86	19	24	4	2	0	0	0	0	4	9	9
Adipic acid	552.809	31	44	16	12	14	2	5	4	7	0	4	0	7	6	66	7	24	6	14	2	5	0	1	0	4	7	999	70	18	2	23	51	183	20	14	1	0	0	1	0	3	1	2	4	162	47	34	17
4-Hydroxybenzyl alcohol	553.42	22	5	14	4	113	46	75	8	13	2	28	7	9	2	5	2	4	11	55	48	71	71	26	3	8	2	11	3	2	1	13	3	15	5	97	13	23	4	10	2	1	0	2	1	1	2	22	5
Noise5(for silyl)	553.844	39	618	73	31	116	15	5	2	2	21	8	154	26	22	42	304	45	147	20	8	1	0	0	0	0	5	6	43	22	48	21	40	41	14	4	0	0	0	0	3	4	19	12	62	36	100	34	16
Homoserine lactone	553.978	78	127	51	16	9	2	2	0	1	1	3	7	6	97	43	216	69	42	58	11	11	1	1	18	2	7	4	185	69	265	84	55	48	11	12	2	1	0	1	1	2	20	13	148	47	159	100	33
Aspartic acid	556.794	16	35	18	12	13	2	4	4	11	0	4	3	1	32	25	773	101	48	54	6	9	0	0	0	0	2	1	2	6	15	45	41	213	28	39	5	2	0	0	0	0	4	2	25	17	98	72	55
Acetylsalicylic acid	556.862	43	5	19	6	73	45	396	107	29	4	30	8	14	3	5	1	9	9	59	17	84	13	16	4	10	0	7	2	3	1	72	12	22	16	39	41	39	5	19	2	2	38	4	2	11	1	42	9
Methionine	560.194	23	42	26	20	13	6	20	4	5	1	2	6	4	31	9	178	38	42	52	62	62	11	11	1	0	3	0	22	9	77	29	27	32	11	14	3	2	0	1	0	0	7	4	923	131	82	57	45
Hydroxyproline	560.843	24	28	16	7	13	3	2	3	2	6	6	11	11	16	24	61	55	16	32	5	10	3	1	4	3	5	11	16	22	14	23	24	28	5	15	2	1	1	0	39	9	12	4	12	41	11	49	14
trans-4-Hydroxy-L-proline	560.844	24	27	15	6	14	2	1	2	2	7	6	11	11	17	22	60	55	16	30	4	10	2	1	3	2	4	11	14	21	13	22	23	25	6	14	2	1	1	0	42	7	12	3	11	40	10	45	12
a-Phenylglycine	560.909	2	5	4	1	13	12	12	2	5	0	1	0	0	0	1	4	2	4	33	48	35	33	9	1	1	0	1	0	0	0	4	3	14	9	16	5	8	1	1	0	1	0	0	0	1	32	18	34
Pyroglutamic acid	563.643	23	25	9	3	3	0	0	1	2	3	2	3	4	8	11	23	6	6	9	1	4	0	0	2	0	5	2	23	8	12	9	4	12	2	4	0	0	5	0	1	0	4	3	3	9	2	20	6
Cytosine	563.709	62	121	33	17	4	3	14	5	9	21	83	34	77	999	178	540	117	44	16	6	38	5	3	4	27	26	28	53	123	82	40	45	24	5	3	19	2	3	39	26	269	46	37	12	8	150	73	47
3-Amino-2-hydroxy pyridine	564.143	59	126	30	16	8	3	16	10	13	23	84	36	77	999	175	552	121	43	19	3	35	3	2	6	27	26	27	53	117	91	37	46	22	8	4	18	2	2	43	31	263	50	37	15	6	151	76	47
2-Thiouracil	564.413	38	39	11	38	11	30	15	6	7	5	11	22	13	33	999	110	48	21	8	4	11	8	2	2	38	14	14	6	12	4	8	84	24	19	6	2	85	12	3	5	4	140	18	10	2	3	29	6
4-Aminobutyric acid	564.678	32	363	48	19	11	1	1	1	1	0	1	2	4	18	29	203	43	39	20	4	6	1	0	0	0	3	2	17	17	30	28	30	46	9	13	2	1	0	0	2	1	4	3	13	22	80	67	22
Pyrogallol	570.539	13	2	11	4	35	6	58	8	104	9	14	3	15	18	10	1	4	5	59	11	42	5	12	3	14	2	5	23	6	0	31	5	19	6	92	15	16	3	8	1	1	0	3	0	5	1	34	6
5-Methylcytosine	576.447	66	118	22	13	4	2	1	2	4	4	12	33	24	48	40	273	36	21	9	3	10	6	5	7	19	32	37	319	54	28	18	24	17	5	10	57	6	2	14	10	9	29	18	17	5	74	52	29
Creatinine	577.544	7	21	11	3	1	0	0	0	0	0	3	0	0	8	49	326	45	17	4	0	4	3	0	0	1	1	6	9	15	79	999	120	53	5	0	0	4	1	0	1	0	14	2	29	8	39	38	13
Acetoacetic acid	582.641	281	2	33	2	533	64	49	7	16	60	60	46	48	213	70	12	47	0	7	0	0	0	0	0	7	0	9	0	24	50	999	154	166	16	12	0	0	16	59	9	19	53	14	12	85	38	130	0
3-HydroxyBenzoate	584.461	24	4	21	8	105	45	326	129	51	6	46	20	24	18	9	1	6	9	64	67	109	20	39	7	18	3	30	28	8	1	33	6	26	22	67	32	59	57	23	5	9	219	34	2	4	1	32	9
2-Isopropylmalic acid	584.944	20	6	13	6	12	1	84	11	11	3	46	9	47	5	30	5	18	7	27	4	11	1	1	2	2	1	7	5	106	10	138	24	130	14	22	3	2	2	19	2	5	1	14	2	84	12	90	16
2-Hydroxyphenylacetic acid	584.967	11	3	11	5	75	36	83	9	10	1	10	3	5	1	3	0	7	13	64	22	114	40	11	1	6	1	8	2	2	0	22	7	35	12	70	11	40	6	9	1	0	0	0	0	2	1	41	11
Alpha-Ketoglutaric acid	585.793	38	46	18	14	567	51	52	13	31	2	13	9	7	26	25	36	23	25	37	7	21	1	1	2	7	13	23	254	32	8	46	16	38	7	15	2	1	0	0	3	18	144	35	37	54	20	48	17
4-Hydroxyphenethyl alcohol	587.367	8	1	6	8	28	16	49	5	4	0	9	2	2	1	2	0	3	7	168	25	25	3	7	1	5	1	3	0	0	0	22	5	31	4	12	3	12	1	4	1	0	34	4	1	1	0	9	2
6-Hydroxynicotinic acid	588.095	36	32	13	4	8	11	25	16	25	39	120	34	23	11	21	48	9	19	23	8	17	15	8	31	37	23	9	11	10	2	23	5	15	5	25	19	16	65	50	26	12	10	43	8	4	2	40	9
Ethionine	591.244	22	41	24	44	63	15	45	8	9	1	2	4	4	31	13	217	48	37	47	7	11	0	0	0	0	3	2	23	8	90	32	36	31	58	36	7	5	0	0	0	0	8	5	999	154	93	51	40
1-Methyl uracil	592.69	35	136	17	10	11	1	7	13	8	3	11	15	11	15	56	705	72	47	5	1	2	0	3	2	25	9	11	34	38	16	5	2	2	1	1	1	0	3	3	30	19	77	17	15	3	2	2	0
D-3-Phenyllactic acid	592.988	9	3	15	4	30	12	258	34	6	0	3	0	3	1	4	1	22	28	116	87	33	4	6	1	1	0	1	0	4	1	29	12	38	12	29	8	28	4	2	0	0	7	2	2	7	2	128	21
3-Amino-2,3-dihydrobenzoic acid	593.072	27	66	21	19	24	15	66	133	362	521	72	26	30	25	14	416	64	247	94	36	450	60	22	17	31	42	14	23	16	3	20	11	41	20	37	131	114	32	78	117	27	61	29	16	12	17	47	47
Phosphoenolpyruvic acid	595.606	26	5	27	9	33	8	28	8	24	2	8	4	6	28	19	8	17	10	78	17	49	17	42	6	23	0	3	0	6	0	96	19	47	10	72	11	66	6	25	2	2	0	6	1	27	5	90	21
3-Hydroxy-3-Methylglutarate	597.699	135	10	20	15	17	4	3	5	5	1	4	3	14	4	58	8	39	9	25	5	13	2	2	4	451	32	16	6	27	18	571	109	203	23	29	4	2	0	0	0	2	3	7	2	38	10	90	18
Prephenate	597.718	24	21	40	26	819	357	924	81	12	1	4	2	0	7	5	11	4	18	29	17	55	7	6	4	1	8	0	0	0	12	26	999	340	44	11	3	30	19	2	0	10	1	1	4	4	16	14	14
Heptanedioate	600.456	57	29	24	36	40	7	8	5	8	2	43	53	348	30	66	13	79	16	24	3	11	1	7	1	2	1	8	4	26	9	28	195	392	47	30	3	2	1	10	91	863	75	19	11	406	65	69	46
Hypotaurine	600.711	14	163	24	11	5	3	7	3	2	0	1	0	1	9	11	999	115	57	13	5	6	3	1	1	0	0	0	1	18	165	39	66	26	8	16	4	3	21	2	2	0	0	0	1	9	160	52	31
b-Glutamic acid	602.144	23	25	21	21	16	5	4	6	8	2	50	7	7	41	70	976	140	57	28	5	10	2	1	1	1	35	4	11	9	101	71	74	313	38	27	3	1	1	0	2	3	8	2	22	9	16	84	58
3-Hydroxyphenylacetic acid	604.694	30	7	20	14	312	161	108	17	27	5	34	9	10	3	21	3	14	22	105	44	346	40	44	7	23	4	9	1	3	1	38	15	118	24	55	12	55	8	16	2	3	1	1	2	7	4	56	13
Glutamic acid	605.644	75	48	25	15	18	6	3	5	10	3	15	7	8	36	33	268	59	33	50	6	13	1	0	2	0	7	4	41	41	68	63	34	58	11	20	1	1	0	0	2	2	9	6	795	183	74	87	59
Anthranilic acid	607.543	9	9	12	5	29	27	156	166	30	11	15	9	11	3	2	5	6	14	26	21	46	28	13	7	5	3	3	0	2	1	27	18	45	245	143	105	33	12	9	2	1	12	1	2	3	20	43	91
Tartarate	611.094	12	4	16	5	8	1	1	2	6	0	3	2	1	1	20	4	25	142	73	13	13	1	1	0	0	0	0	0	5	1	27	11	47	7	20	3	2	0	0	0	1	0	4	0	6	88	99	20
5-Aminovaleric acid	612.492	19	222	29	16	5	0	0	0	0	0	0	2	4	8	20	137	32	27	10	2	2	0	0	0	0	1	1	24	13	14	15	58	29	7	7	1	0	0	0	0	0	5	2	17	98	78	65	20
Phenylalanine	613.775	14	57	20	8	48	25	392	65	16	2	3	2	1	6	4	595	85	45	87	23	22	3	8	1	1	1	0	1	2	2	26	14	48	32	29	94	31	4	1	0	0	0	0	6	6	114	72	83
p-Hydroxybenzoic acid	614.443	47	5	11	6	142	61	218	108	51	7	40	22	18	8	11	2	5	5	73	95	91	15	34	6	21	4	33	7	4	0	21	4	23	35	60	36	70	39	22	4	7	279	30	1	3	1	29	7
Xylose_1(or Lyxose_1)	615.394	7	6	12	9	162	15	8	0	0	2	0	0	1	3	11	53	43	25	999	98	61	6	1	0	0	0	4	3	11	13	14	15	113	12	20	2	2	0	1	0	0	6	6	4	108	24	51	10
Lyxose_1(or Xlylose_1)	615.494	9	7	14	10	156	14	7	0	0	1	0	0	0	4	11	57	42	24	999	97	62	3	1	0	1	0	4	4	9	9	11	12	112	12	19	1	1	0	0	0	0	6	5	4	109	24	52	10
Xylose_2	618.594	10	13	14	10	127	12	6	1	0	2	1	1	1	5	11	42	46	22	999	97	72	5	2	0	0	1	4	5	12	24	18	15	109	12	17	2	1	0	0	0	0	6	7	8	94	22	49	9
4-Hydroxyphenylacetic acid	619.344	35	7	22	16	267	151	100	14	22	2	23	4	10	2	11	1	11	20	88	63	119	22	43	6	18	3	9	1	3	0	24	10	120	25	43	8	35	6	14	0	3	2	0	2	2	3	45	10
Paeonol_1	620.077	30	1	2	5	53	16	45	18	16	4	28	2	6	0	8	0	3	1	18	137	36	19	24	10	12	13	9	4	4	0	0	3	0	3	10	3	39	7	13	1	2	0	0	0	1	1	4	0
Lyxose_2	620.294	10	13	15	10	122	11	6	1	1	2	1	1	1	5	10	42	44	22	999	95	70	5	2	0	0	1	4	5	12	23	18	15	106	12	17	2	1	0	0	0	0	6	7	8	90	22	48	9
1,3-Propanediamine	620.432	25	645	69	42	3	0	0	0	0	0	0	0	2	14	11	333	55	55	14	1	0	1	0	0	0	0	0	28	24	50	30	65	56	10	5	0	0	0	0	0	0	6	8	83	54	233	64	43
Threo-b-HydroxyAspartic acid	620.713	13	37	19	7	8	1	2	1	3	1	2	2	2	10	17	348	62	91	59	9	10	1	0	0	0	1	1	3	5	12	30	15	36	9	17	3	2	0	0	1	1	3	1	7	7	100	70	60
Arabinose	621.494	11	12	14	11	136	13	7	1	0	3	1	1	1	5	11	46	48	24	999	98	70	5	2	0	0	1	4	5	12	20	18	17	118	13	18	2	1	0	0	0	0	6	7	8	95	23	50	9
Lauric acid	624.893	29	17	13	11	32	6	13	3	17	4	69	10	41	33	26	4	23	5	8	0	40	4	7	1	21	3	17	9	3	2	13	77	999	105	44	2	5	0	3	0	4	15	5	5	425	56	203	379
N-Acetyl-L-Aspartic acid_1	625.081	48	35	32	22	28	1	10	4	5	0	0	3	1	27	30	172	60	52	36	4	6	0	0	1	0	0	33	82	10	34	41	397	159	52	20	2	2	0	1	0	1	5	3	16	116	168	69	31
Paeonol_2	625.978	36	9	6	9	999	137	150	60	34	16	42	21	7	8	23	15	9	12	46	45	58	106	69	21	31	17	15	0	3	3	7	6	10	12	26	118	125	36	14	8	14	12	0	3	0	2	1	18
Pyridoxal_1	626.986	27	7	2	4	311	35	69	58	92	80	36	8	27	7	17	7	1	3	3	22	16	23	14	20	36	10	19	0	2	2	5	2	8	13	9	223	147	28	14	5	7	1	0	0	0	25	7	9
N-Acetyl-L-Aspartic acid_2	627.079	66	46	38	21	44	7	6	11	14	12	7	23	9	57	64	320	141	62	54	8	20	2	1	2	0	3	21	777	72	110	90	434	177	41	42	5	3	0	0	4	1	13	25	48	199	122	183	50
Homocysteine thiolactone	627.569	17	25	14	10	0	17	48	6	7	0	0	6	3	32	9	253	51	30	29	7	13	5	0	0	1	2	0	31	9	89	38	10	33	15	267	32	23	2	0	0	0	15	6	999	155	80	49	45
Homocysteine_1	627.661	16	28	16	8	10	21	55	8	8	1	1	6	4	28	10	244	52	30	31	6	13	6	1	0	0	3	1	27	10	82	35	13	31	18	252	28	22	1	0	0	0	17	9	999	159	85	49	44
Xylulose	627.95	23	2	13	21	275	24	0	0	0	0	5	13	1	16	1	36	52	18	347	22	39	0	4	3	0	0	4	3	9	53	28	25	668	63	43	9	0	4	3	0	2	18	3	5	29	17	65	16
Ribulose	628.067	36	18	30	22	381	36	14	0	0	0	0	1	0	8	13	41	90	25	450	50	55	2	1	0	0	0	3	3	19	161	55	38	527	62	57	3	2	0	0	0	0	40	5	17	72	21	80	14
Ribose	628.632	10	13	15	10	131	11	6	1	0	2	1	1	1	5	11	42	47	23	999	98	69	5	2	0	0	1	4	5	11	23	19	15	106	12	18	2	1	0	0	0	0	6	7	8	92	22	49	10
5-HydroxymethylUracil	628.953	56	99	44	15	48	6	6	6	7	7	12	22	26	30	96	826	101	61	63	12	30	7	543	37	10	65	28	23	43	35	60	24	79	18	38	14	8	4	5	24	23	37	163	31	20	19	276	83
Asparagine	629.559	16	46	22	11	11	17	5	3	6	2	0	3	6	37	19	312	48	37	44	4	7	2	0	0	0	2	2	1	8	74	81	999	140	66	17	2	0	0	0	0	27	6	8	56	23	109	176	496
Indoxyl Sulfate_2	630.276	8	14	20	20	147	39	37	12	24	6	78	4	0	1	2	4	13	39	107	123	89	16	12	2	2	1	0	0	0	9	19	65	42	15	61	24	10	2	0	0	0	0	1	26	18	294	86	288
Taurine	631.412	27	263	40	20	11	4	1	5	41	5	21	1	2	15	18	505	71	51	29	8	10	3	1	3	0	1	1	1	32	116	63	51	55	12	33	5	3	11	8	1	1	0	1	2	15	260	127	48
Cysteine Sulfonic acid	635.296	22	39	24	13	18	11	8	9	11	1	3	3	3	33	19	683	91	49	42	7	14	6	4	5	1	3	0	4	11	321	999	162	81	15	21	5	5	76	7	6	1	2	0	17	28	40	70	66
Kojic acid	637.333	75	11	20	6	16	2	18	9	12	7	46	13	75	72	103	19	18	5	27	4	15	6	13	3	20	6	99	19	65	11	19	6	17	3	15	8	6	2	12	8	19	31	15	211	42	3	19	5
Bicine	637.362	17	72	39	48	54	7	4	4	3	1	1	6	1	21	14	109	210	56	429	45	28	2	1	0	0	3	1	3	4	29	38	132	430	53	45	5	3	0	0	0	0	2	0	50	27	444	86	39
Xylitol	640.494	15	4	25	23	96	10	5	1	1	1	2	1	6	2	16	3	99	16	994	97	48	3	1	0	1	0	10	2	22	4	23	44	346	38	34	4	2	0	0	0	2	1	9	2	410	53	106	16
N-Formyl-L-Methionine_1	640.985	999	71	43	35	14	1	151	12	11	1	0	0	1	244	31	18	1	186	66	124	24	2	1	0	0	0	68	26	6	17	16	39	15	3	4	0	0	0	0	0	1	0	0	33	26	78	45	54
N-Formyl-L-Methionine_2	642.982	154	57	102	36	31	10	32	10	11	4	4	4	14	127	65	701	113	304	88	36	58	6	12	2	2	4	8	16	17	141	70	50	45	53	39	7	5	0	0	5	1	21	6	105	927	186	108	28
Phthalic acid	643.857	9	1	7	2	26	13	41	7	20	2	4	3	2	0	0	0	6	4	28	44	61	6	4	1	1	1	2	1	1	0	12	3	10	9	66	10	8	1	0	0	1	15	3	0	3	0	27	7
Suberic acid	644.017	93	88	48	45	80	13	65	17	356	45	386	49	404	38	104	17	98	22	77	12	24	3	5	3	180	136	188	20	29	11	60	198	745	91	63	10	185	42	7	2	8	3	24	14	999	154	115	88
Methyl jasmonate_1	644.52	33	12	24	0	33	25	999	717	830	395	191	85	101	24	47	0	14	11	58	85	418	461	735	234	107	304	147	725	93	12	55	24	127	363	436	866	679	220	172	255	51	26	11	12	75	77	139	734
1,6-Anhydroglucose	645.412	70	14	36	15	47	10	8	2	2	4	9	8	27	16	62	10	230	33	418	41	37	3	3	1	23	3	40	7	68	13	62	129	213	28	46	6	5	1	1	2	9	5	34	9	442	61	141	25
Arabitol	647.044	15	4	26	23	99	11	5	1	0	2	1	1	6	3	17	3	102	17	998	96	48	3	1	0	1	0	10	2	24	4	24	46	365	40	34	4	2	0	0	0	2	2	9	3	430	56	109	17
Rhamnose_1	647.243	9	8	9	3	53	5	3	0	0	0	0	0	1	2	7	28	27	14	21	2	23	2	1	1	0	0	2	3	3	16	22	11	999	102	42	3	0	0	0	0	0	2	7	5	58	19	59	8
2-Aminoadipic acid	649.043	67	56	61	33	57	3	8	2	3	0	0	38	16	187	57	449	53	51	340	82	59	20	1	41	16	6	5	23	31	53	262	109	276	51	26	6	5	0	0	3	0	16	10	679	781	186	223	85
Ribitol	649.743	15	4	26	25	101	10	5	1	1	2	2	1	7	2	17	3	100	17	882	86	43	3	1	0	1	0	11	2	23	5	23	41	366	39	36	4	2	0	0	0	2	2	9	3	446	58	110	17
Glycerol-2-Phosphate	650.613	36	8	46	13	39	8	12	7	6	2	2	3	5	10	35	6	302	41	336	34	36	7	14	1	5	1	12	2	49	8	90	30	37	10	43	7	22	3	9	0	2	0	9	4	483	72	185	27
Fucose_1	651.459	7	8	8	2	46	5	2	0	0	0	0	0	0	1	6	30	18	11	16	1	22	2	1	0	0	0	2	3	3	16	19	9	999	117	45	4	0	0	0	0	1	2	6	4	58	23	57	10
Rhamnose_2	651.493	9	4	7	1	76	6	2	0	0	0	0	0	0	1	6	45	26	18	58	6	19	3	0	2	0	0	1	1	4	7	21	9	999	109	46	2	0	0	0	0	0	3	6	3	55	21	63	9
Indoxyl Sulfate_3	652.942	11	9	14	11	36	12	37	10	35	9	8	3	3	2	5	8	14	30	58	41	65	14	17	5	7	2	1	0	3	7	32	19	43	18	111	28	16	2	1	1	0	0	3	14	18	69	66	38
Fucose_2	657.959	10	5	9	5	79	7	5	0	0	0	0	0	1	2	8	42	34	17	90	10	18	1	1	1	0	0	2	2	5	6	22	12	999	111	49	3	1	0	0	0	0	2	6	2	79	23	72	10
Quinolinic acid	659.632	5	5	8	2	7	6	26	40	35	13	8	4	7	3	2	2	3	6	15	14	28	39	23	24	21	8	4	1	2	0	11	3	12	10	22	68	10	8	7	4	1	1	2	2	1	2	28	11
Ciliatine	661.621	28	281	49	22	22	5	15	4	4	0	1	9	6	13	14	217	38	34	45	12	31	5	17	1	3	1	0	4	28	185	95	52	55	16	61	11	62	6	5	0	2	3	1	3	18	280	134	72
Agmatine_2	661.992	11	211	27	3	1	0	0	5	0	1	0	0	3	4	34	121	21	11	4	0	0	0	0	0	2	5	0	13	9	35	19	22	23	0	0	0	0	0	5	3	0	32	0	33	5	84	29	10
Putrescine	662.294	13	213	24	11	1	0	0	0	0	0	0	1	3	10	33	106	19	18	4	1	0	0	0	0	0	7	1	12	8	24	15	24	19	5	1	0	0	0	0	2	2	30	5	18	7	64	29	15
Orotic acid	662.494	21	80	23	7	7	2	1	6	22	4	13	6	34	17	65	371	45	26	26	5	12	2	2	3	6	9	8	11	14	24	28	13	43	8	14	3	2	0	12	10	12	13	8	7	10	16	138	35
2,3-Dihydroxybenzoate	662.886	17	3	14	7	49	11	66	15	44	7	23	5	8	14	7	1	6	8	53	21	147	18	74	10	43	7	10	2	5	1	37	8	34	10	66	12	28	10	23	3	6	12	5	5	13	2	60	12
Methyl jasmonate_2	662.919	22	9	11	2	21	17	386	458	350	364	103	47	55	14	21	8	8	8	33	42	191	224	204	162	65	198	97	999	78	7	28	19	81	243	176	373	227	141	140	308	47	23	5	11	21	34	69	200
UDP-D-Glucuronate_1	663.173	35	14	27	8	37	7	3	1	0	2	8	3	14	6	41	8	145	24	137	15	19	1	1	1	1	0	33	5	67	11	37	121	103	17	34	5	3	0	3	0	6	1	17	5	263	35	89	34
Aconitate	663.645	12	3	10	4	9	1	1	2	18	3	24	21	69	13	15	3	8	4	19	3	8	1	3	2	4	6	13	8	10	1	17	8	30	5	15	2	5	1	6	1	4	2	5	2	4	1	39	8
Methionine sulfoxide_1	665.048	19	24	13	13	2	6	13	5	1	0	2	15	8	21	10	121	32	112	29	18	5	9	8	8	5	174	12	16	2	63	18	8	20	10	23	1	4	0	0	0	0	26	45	999	140	86	32	26
N-Acetyl-L-Glutamate_1	667.714	73	26	22	18	20	4	5	10	7	5	25	8	15	35	32	79	97	27	54	8	11	2	2	27	5	8	21	31	19	42	41	300	85	25	20	2	1	0	0	4	5	62	18	80	167	51	72	30
Glutathione Oxidized	670.368	18	1	46	1	88	4	8	0	0	0	0	8	15	0	17	0	105	19	424	46	19	6	0	0	0	0	16	0	31	6	42	10	284	19	49	5	2	0	0	0	0	0	9	0	999	111	131	21
Theanine_1	670.981	40	80	34	15	18	7	3	9	7	34	21	22	14	44	38	378	102	140	59	13	9	0	3	4	37	26	339	107	39	91	94	152	66	23	20	4	6	3	2	7	3	26	16	517	144	79	95	70
5-Amino-Levulinate_1	671.656	47	747	86	45	337	31	22	4	4	6	4	5	7	22	33	419	122	179	38	13	7	1	1	1	2	9	18	40	32	45	31	74	117	32	17	3	1	1	1	7	13	17	20	49	62	145	61	31
R,S-Hydroorotate_1	671.723	32	26	26	2	0	0	0	1	3	0	7	18	0	16	143	240	41	18	5	0	2	0	0	0	0	0	0	0	4	0	7	17	15	0	0	0	0	1	0	0	1	7	0	11	12	0	34	0
2,6-Pyridinedicarboxylic acid	672.786	43	41	32	8	31	27	309	235	97	41	37	15	24	12	11	10	14	22	73	113	83	126	60	61	36	16	4	5	16	3	48	12	53	24	168	273	39	37	16	8	4	2	49	17	7	5	88	39
Benzen-1,3-Dicarboxylic acid	673.896	21	4	11	9	113	45	104	18	29	4	16	15	10	4	3	1	9	8	537	345	93	13	20	3	10	11	7	4	2	1	34	7	29	66	106	21	68	10	8	1	18	62	31	4	10	3	27	14
Glutamine	675.894	10	7	2	0	7	11	0	9	4	0	0	0	0	20	10	111	23	10	15	0	5	0	0	0	0	0	0	18	19	79	56	62	23	0	0	0	1	0	0	4	0	17	3	120	32	50	113	45
1-Methylhistamine	676.867	23	652	65	29	2	2	1	2	2	4	93	60	33	23	13	338	49	34	6	3	1	0	8	12	18	9	7	51	20	15	10	26	28	6	3	6	2	2	7	6	8	33	14	6	4	94	23	14
R,S-Hydroorotate_2	677.114	29	47	17	6	9	1	1	4	9	1	13	8	3	29	133	999	113	49	24	4	9	1	0	0	1	1	5	6	20	13	30	16	40	8	9	1	0	0	0	1	5	15	9	7	28	15	85	38
Gentistic acid	677.138	18	3	12	4	30	11	55	9	32	4	23	5	14	3	9	1	5	6	60	39	105	14	29	5	26	5	12	3	4	1	39	8	32	7	58	11	31	8	10	2	2	8	7	5	16	2	51	12
Hydro-Orotate	677.173	30	49	18	5	9	0	1	2	7	1	13	8	3	28	132	999	113	50	24	3	9	1	0	0	1	1	4	6	21	13	32	16	43	8	10	1	0	0	0	1	5	16	10	6	30	15	91	41
Dihydroorotate	677.176	31	52	20	5	10	1	1	2	5	1	13	8	3	31	135	999	111	47	21	3	8	1	1	0	2	2	5	6	19	12	28	15	40	8	10	1	0	0	0	1	5	13	9	6	27	14	79	36
4-HydroxyMandelate	677.741	6	1	7	3	21	5	36	5	6	0	23	3	4	0	2	0	3	5	19	9	24	3	5	1	4	0	2	0	1	0	11	3	18	5	14	4	9	2	6	1	1	1	0	0	1	0	36	8
Methoxy-4-Hydroxyphenylacetate	677.867	23	6	14	16	164	54	114	31	27	8	28	8	17	4	27	4	11	14	65	126	111	27	39	7	12	3	9	2	2	0	26	9	57	24	53	22	40	9	14	2	3	2	1	1	4	1	24	7
O-Phosphoethanolamine	679.123	11	322	51	7	14	0	0	0	0	0	0	0	0	4	7	999	119	48	22	0	6	0	0	0	0	0	0	0	10	520	334	74	27	0	22	0	9	0	0	0	0	0	0	0	0	173	64	20
2-Deoxy-D-glucose	679.694	25	22	29	27	303	30	19	7	4	6	6	6	6	24	35	46	193	46	819	83	596	60	27	23	7	13	14	25	41	27	42	66	342	38	41	4	4	7	1	1	4	2	21	30	234	43	117	22
Methionine sulfoxide_2	681.095	10	18	14	26	21	17	23	4	5	0	1	4	4	13	6	132	26	88	138	20	15	2	0	0	1	4	2	19	3	51	21	10	16	10	27	2	2	0	0	0	0	6	6	999	146	70	26	20
N-Acetyl-L-Glutamate_2	681.243	373	80	62	61	65	16	22	14	22	5	39	14	27	182	121	93	119	54	355	43	26	3	3	10	3	17	101	87	27	53	60	510	218	70	33	5	3	0	1	4	22	783	68	44	185	171	187	56
5-Amino-Levulinate_2	681.79	15	515	50	24	188	17	9	1	1	2	2	1	2	5	9	197	42	64	15	3	3	0	0	0	0	3	4	8	11	12	10	24	32	9	4	0	0	0	0	1	4	8	4	13	57	54	22	10
Theanine_2	681.829	26	48	45	13	8	2	2	3	6	28	9	13	7	30	22	146	112	98	36	10	5	1	0	3	7	10	999	125	21	95	36	37	32	13	9	3	0	0	0	3	1	8	12	125	59	35	47	35
Shikimic acid	687.344	7	3	7	3	6	2	19	7	29	6	11	6	6	3	8	1	27	5	42	6	23	4	4	2	10	2	12	2	5	1	10	20	17	4	14	3	13	2	9	2	9	3	3	1	11	2	43	7
Benzen-1,4-Dicarboxylic acid	687.405	19	3	7	6	137	41	85	14	20	3	10	11	7	3	3	1	7	6	967	504	80	9	18	3	6	4	6	3	1	0	14	5	16	68	53	13	45	7	5	0	13	50	10	1	4	1	14	12
2-Aminopimelic acid	691.063	29	35	21	14	16	18	6	5	8	82	73	14	9	27	22	553	81	97	52	11	8	2	1	2	2	17	8	106	20	57	118	132	66	356	50	18	2	23	7	3	7	17	6	189	83	44	58	47
Glycyl-Glycine_1	691.692	8	234	29	17	5	0	0	0	0	0	0	0	1	8	5	133	32	35	15	3	3	0	0	0	0	0	0	1	5	7	11	38	41	8	10	1	0	0	0	0	0	0	3	3	14	46	46	17
Citric acid + Isocitric acid	692.409	12	5	13	9	10	3	3	4	21	3	25	5	21	6	59	9	21	8	30	5	9	1	1	2	2	1	35	4	12	5	66	32	60	8	17	2	3	0	1	1	2	2	5	2	104	15	88	16
Hippurate_1	693.329	3	21	8	8	36	22	321	27	4	0	1	1	0	0	1	12	11	6	30	25	999	82	8	0	0	0	0	0	0	1	6	49	76	12	9	1	6	0	0	0	0	0	0	0	1	8	12	7
1-Methyl Histidine_1	693.386	7	15	1	5	0	0	1	0	6	0	79	999	265	20	2	115	16	4	10	1	0	4	5	0	9	3	1	22	1	0	3	1	4	0	2	2	2	2	2	27	5	6	0	0	0	8	5	17
Indole-3-Acetaldehyde_1	693.642	5	5	11	11	30	10	15	6	14	7	1	0	0	3	3	5	38	109	74	19	28	7	5	1	0	0	0	0	7	7	82	22	27	6	21	6	2	0	0	0	0	0	7	49	116	158	32	16
Ornithine	693.694	13	166	22	10	4	8	1	1	1	1	2	6	6	17	16	139	25	69	24	5	3	0	0	0	0	11	2	26	13	39	29	20	25	7	6	1	0	0	0	4	2	24	18	64	20	71	37	35
Hypoxanthine	695.675	114	62	12	0	6	2	3	16	16	9	54	23	22	52	62	104	18	9	7	0	3	3	0	2	7	43	93	38	9	6	8	8	13	2	12	4	3	3	44	27	118	24	7	14	1	7	72	22
Citrulline	697.043	73	54	16	18	0	25	0	5	0	5	2	16	17	48	163	181	44	20	51	4	0	0	0	0	0	0	10	23	32	50	106	40	22	11	12	2	10	19	0	1	31	20	77	58	44	43	60	53
3,4-dihydroxybenzoate	697.109	7	1	5	1	21	7	21	5	12	1	9	1	3	4	3	0	1	2	18	8	30	4	19	3	20	2	4	1	1	0	8	1	8	3	23	3	10	2	11	1	0	6	1	0	2	0	16	2
N,N-Dimethylarginine (or Citrulline)	697.576	74	51	19	9	7	30	2	4	2	2	13	13	15	47	159	237	42	29	39	5	7	1	1	1	2	8	8	22	28	47	98	27	38	9	10	1	4	6	1	9	20	21	69	64	36	47	51	52
Glycyl-Glycine_2	699.131	11	320	43	28	5	0	1	0	1	0	0	0	6	4	8	171	44	76	20	5	1	0	0	0	0	0	1	0	6	12	14	49	51	10	12	0	0	0	0	0	0	1	3	3	32	57	36	17
O-Phospho-L-Serine	699.745	55	92	74	123	68	14	35	13	15	2	2	9	5	66	45	579	88	52	117	19	53	8	27	2	8	0	0	6	37	329	224	518	138	36	76	10	51	4	22	1	1	3	2	10	77	35	114	63
3,4-Dihydroxyphenyl Acetic acid	700.387	7	1	8	2	16	5	29	4	6	0	8	2	5	1	9	1	4	6	32	89	39	4	4	0	3	1	4	0	2	0	20	5	23	10	45	6	9	1	4	0	1	0	0	0	2	0	30	5
Alanylalanine_1	701.971	14	49	14	5	4	0	0	0	0	1	2	0	9	12	14	583	82	43	14	3	4	0	0	0	0	2	0	4	9	157	39	134	47	14	9	1	0	0	1	0	2	1	4	12	23	94	42	20
Homogentisate	702.424	25	5	20	8	44	12	103	17	25	4	35	13	24	5	15	2	10	17	78	38	100	13	30	5	24	15	70	10	6	1	55	15	69	18	103	17	43	7	13	2	6	3	5	3	11	4	71	17
Tagatose_1	702.481	13	6	18	16	140	14	7	1	0	1	0	1	1	5	11	27	40	14	999	100	50	3	0	0	0	1	3	2	12	38	20	14	153	19	22	2	1	0	0	0	0	8	6	9	97	18	52	10
Methionine sulfone	703.894	11	16	7	3	3	0	3	1	3	2	1	3	2	15	6	54	10	8	13	2	3	1	0	1	0	2	1	15	4	30	14	6	12	3	4	2	2	4	1	0	0	9	3	999	130	82	21	13
Dimethylbenzimidazole	704.053	18	14	20	13	123	83	278	53	58	92	20	8	8	5	5	4	21	40	50	30	39	15	15	11	13	2	0	1	0	5	9	172	102	135	67	21	24	3	4	0	0	0	1	5	10	22	105	33
Cadaverine	704.544	13	218	24	28	2	0	0	0	0	0	0	0	2	9	11	101	17	23	4	1	0	1	0	0	0	1	1	31	10	15	10	18	17	4	1	0	0	0	0	2	0	8	2	10	5	62	30	14
2-MethylHippurate_1	705.094	3	20	7	8	47	44	275	25	4	1	1	0	0	0	1	12	12	13	35	16	267	26	3	0	0	0	0	0	0	1	9	32	30	64	999	94	12	2	0	0	0	0	0	4	5	61	33	12
Psicose_1	705.607	12	6	16	13	146	13	7	1	0	2	0	1	1	4	9	25	39	13	999	100	49	4	1	0	0	1	3	2	12	30	18	14	143	17	21	2	1	0	0	0	0	7	5	8	88	19	51	10
Phenanthrene	706.361	11	31	63	148	157	3	0	0	0	0	0	0	3	38	24	11	8	11	1	0	0	0	0	0	4	11	13	2	10	1	4	0	0	0	0	1	2	10	6	4	9	26	9	9	1	0	0	0
4-Aminobenzoic acid	706.808	22	17	17	12	52	55	196	148	70	45	54	42	22	16	8	17	11	23	48	69	87	86	45	41	16	13	14	3	4	3	20	11	48	115	173	285	118	50	33	9	21	101	11	8	6	23	52	184
Quinic acid	707.594	16	4	13	5	11	3	22	6	18	6	11	4	13	5	22	3	60	12	82	9	18	3	3	1	8	2	17	5	14	5	89	37	53	8	24	4	9	1	5	1	10	3	16	6	71	10	96	16
1,5-Anhydro-D-glucitol	708.133	32	7	31	11	78	8	7	2	2	6	4	2	38	6	34	6	197	30	373	38	29	3	3	1	5	6	31	5	52	9	67	138	241	31	43	6	5	1	1	1	5	2	24	14	404	64	140	24
Psicose_2(or Tagatose_2)	710.25	24	12	20	14	207	19	9	1	1	2	1	2	2	6	10	27	49	17	999	101	65	5	2	1	0	2	4	3	18	134	31	22	145	19	27	3	2	0	0	1	1	7	6	9	107	24	56	12
Anthracene	710.694	9	30	61	132	184	3	0	0	0	0	0	0	3	36	24	12	9	13	1	0	0	0	0	0	3	11	14	2	11	1	7	0	1	0	0	0	1	9	6	5	10	29	12	13	2	0	0	1
Tagatose_2(or Psicose_2)	710.731	26	13	21	14	195	18	9	1	1	2	1	2	2	6	10	28	48	16	999	99	65	6	2	1	0	2	5	2	18	145	33	22	136	18	27	3	2	0	0	2	1	7	6	9	112	24	56	11
Histidinol	710.972	32	27	14	41	32	4	0	3	3	5	18	17	13	37	16	160	25	18	17	4	5	2	8	2	7	31	16	44	15	57	26	148	37	13	6	2	3	1	4	7	14	24	11	10	10	35	35	36
Alanylalanine_2	711.407	16	54	16	6	2	0	0	0	1	1	0	1	12	11	12	576	80	43	17	3	0	0	0	0	0	1	1	7	11	154	41	130	40	12	10	1	0	0	0	0	1	3	1	17	18	85	38	18
2-Dehydro-D-gluconate_2	711.613	29	33	26	16	302	31	15	3	3	5	5	13	3	15	18	21	66	34	999	102	65	6	2	1	1	3	7	4	35	27	23	23	246	29	30	5	3	1	0	4	1	20	10	21	124	22	103	22
Sorbose_1(or Fructose_1)	711.666	12	6	15	15	146	13	6	1	0	2	0	2	1	4	9	24	37	12	999	98	47	4	1	0	0	1	3	2	11	30	16	13	142	17	19	2	1	0	0	0	1	7	5	8	83	17	47	8
a-Sorbopyranose_1(or Fructose_1)	711.687	12	6	16	13	133	12	6	1	0	1	1	1	1	4	9	24	38	13	999	98	48	3	1	0	0	0	3	2	11	32	18	13	142	18	21	2	1	0	0	1	1	7	4	7	90	18	49	9
Lysine(3TMS)	712.043	22	326	8	40	0	0	0	0	0	13	0	0	0	0	16	147	0	41	14	0	0	0	0	0	0	0	0	0	0	40	32	19	0	0	0	0	0	0	0	0	0	4	0	56	0	40	4	0
Fructose_1	712.159	12	6	15	16	152	14	8	1	0	2	0	1	1	5	9	27	38	12	999	97	49	3	1	0	0	1	3	2	13	36	17	14	141	17	20	2	1	0	0	0	0	7	4	8	91	19	50	9
Methionine sulfoxide_3	713.44	9	13	7	21	5	46	20	2	1	0	2	4	29	15	5	128	19	54	17	6	6	3	0	2	0	26	1	32	3	40	19	11	17	13	10	2	2	0	0	0	0	8	3	999	142	64	21	18
Homocysteic acid	713.47	11	14	6	3	3	0	0	2	7	1	2	3	1	13	5	59	11	9	15	1	3	0	0	0	0	1	0	18	4	34	12	5	14	2	5	0	0	1	2	0	0	7	2	999	143	95	31	21
5-Hydroxyanthranillic acid	713.572	15	9	12	5	21	12	27	8	18	9	16	10	11	7	8	9	6	11	36	27	41	37	18	9	22	11	8	3	4	2	23	28	32	21	37	24	25	10	6	5	3	4	4	6	7	48	61	52
Sorbose_2 (or Fructose_2)	713.865	27	13	21	17	206	19	8	1	1	2	1	2	2	6	10	28	48	15	999	99	65	5	2	1	1	3	5	2	18	137	31	21	146	18	27	3	1	0	0	3	1	6	6	9	105	22	53	10
a-Sorbopyranose_2 (or Fructose_2)	713.887	27	13	23	14	200	18	9	2	1	2	1	2	2	5	10	25	49	17	999	98	66	5	2	1	0	3	5	2	18	163	35	22	145	19	27	3	1	0	0	3	1	6	6	9	112	23	56	11
Hippurate_2	714.009	1	16	19	15	11	6	12	1	2	0	0	10	0	0	0	5	5	9	14	29	999	84	6	0	0	0	0	0	0	0	0	17	24	17	3	0	4	0	0	0	0	0	0	0	0	5	2	4
Allose_1	715.294	19	24	24	23	256	26	12	2	1	2	2	3	13	7	20	51	77	40	399	42	99	11	5	1	1	5	10	8	17	47	30	29	356	38	35	3	2	0	0	1	2	7	15	16	422	74	102	18
Fructose_2	715.909	26	13	20	19	212	19	10	1	0	2	1	1	2	7	11	30	49	16	999	100	65	6	1	0	0	3	5	2	19	136	30	21	149	19	26	3	1	0	0	1	1	7	7	10	106	24	54	10
3-HydroxyAnthranilic acid	716.583	10	12	12	8	20	12	27	11	27	9	17	5	5	7	5	8	7	11	42	37	34	48	26	13	34	11	6	1	3	4	24	18	23	16	43	44	23	12	9	5	4	1	2	5	5	47	51	36
Mannose_1	718.012	19	25	24	23	250	24	14	1	2	2	2	3	12	6	21	52	76	41	431	45	99	11	5	1	1	4	10	8	18	46	32	29	342	37	35	4	2	0	0	1	2	8	16	16	381	74	100	19
4-Hydroxy-3-methoxymandelate	718.418	5	1	7	3	44	7	25	10	7	1	6	2	2	1	3	0	3	4	18	9	18	3	14	2	5	1	3	0	1	0	12	3	17	7	18	5	12	2	4	0	1	3	1	0	2	1	29	7
2-Dehydro-D-gluconate_1	719.212	21	16	19	12	220	21	10	2	3	5	3	6	2	12	15	12	51	23	999	100	53	4	1	0	0	1	5	4	24	33	19	18	193	21	31	4	2	1	0	3	1	15	7	10	123	25	92	17
5-Dehydroquinic acid	719.58	26	12	20	11	360	37	30	9	9	27	12	38	17	38	43	55	69	27	79	15	28	43	15	15	7	8	17	9	34	17	48	27	54	13	32	9	6	12	7	54	14	17	23	79	79	20	119	26
Galactose_1	720.444	19	24	25	24	247	25	13	2	1	3	3	4	13	8	22	52	79	41	480	50	102	13	6	2	2	4	11	8	18	42	32	30	337	37	34	4	2	1	0	2	2	8	17	17	368	74	105	20
Glucono-1,5-lactone_1	720.543	30	7	33	14	102	15	6	1	0	0	7	2	35	6	42	6	105	107	335	40	28	3	4	0	0	0	25	3	42	8	46	31	252	27	50	3	1	0	0	0	6	0	19	6	999	207	157	29
Gluconic acid_1	720.644	28	5	37	12	97	13	7	1	0	0	9	1	39	7	40	8	99	108	326	39	29	2	5	0	2	0	24	5	40	6	47	33	255	32	49	7	5	0	0	0	10	1	20	6	999	213	155	31
6-Amino-1-MethylUracil	722.008	196	60	25	17	3	20	18	3	0	4	1	9	11	38	999	205	63	21	3	1	0	0	1	0	1	6	29	13	56	47	194	54	14	3	2	3	0	0	1	8	30	21	14	7	18	180	39	18
Allantoin_1	722.293	58	109	40	9	21	9	2	0	7	0	0	4	3	15	193	999	153	98	34	9	3	2	5	0	0	2	11	2	19	33	84	154	79	19	6	0	0	1	1	0	3	9	30	11	20	178	152	131
Adenine	722.309	143	43	11	8	13	2	1	10	15	8	30	20	20	30	133	95	37	9	4	4	0	0	9	9	12	19	93	17	15	7	2	9	1	0	11	5	5	14	30	16	27	11	4	1	1	26	4	6
Pyridoxal_2	722.486	41	29	18	14	563	69	156	73	49	38	55	31	39	26	26	48	12	26	48	52	41	40	45	39	59	32	26	7	5	4	14	17	40	59	94	107	30	32	42	35	20	8	4	3	13	21	104	34
Imidazolelactate	723.004	23	8	11	2	6	0	1	6	11	6	6	8	11	22	12	12	12	33	24	4	10	5	6	4	4	8	13	16	10	3	13	6	20	4	13	6	19	3	2	15	11	13	5	3	5	21	53	13
Glucose_1	723.043	20	25	25	23	255	25	14	2	1	2	2	3	12	7	22	55	79	42	455	48	106	12	5	1	1	5	11	8	19	47	32	30	341	37	34	4	2	0	0	1	3	8	16	17	382	77	104	19
Histamine	723.828	21	439	46	21	0	1	0	0	1	2	4	3	4	14	8	215	35	24	3	1	0	0	1	0	1	4	7	20	9	8	7	22	19	3	1	0	1	0	3	2	4	4	4	2	3	84	22	11
Caffeine	724.344	1	0	0	1	0	0	0	6	20	93	30	16	39	2	0	0	0	0	0	0	0	4	12	70	997	129	24	2	0	0	0	0	0	0	0	6	6	23	11	15	2	1	0	0	0	0	0	2
Mannose_2	725.212	18	12	22	23	302	28	16	0	0	1	2	12	18	5	18	69	73	43	645	67	78	13	2	0	0	0	7	4	15	23	27	31	342	37	44	4	0	0	0	0	0	2	12	11	381	66	109	17
Glucono-1,5-lactone_2	725.343	25	7	35	18	88	10	19	0	1	0	0	0	76	5	34	0	99	46	412	37	19	0	2	1	0	3	19	10	20	0	29	25	292	29	48	0	0	0	0	2	3	0	12	8	328	60	132	12
Gluconic acid_2	725.494	25	5	30	20	78	9	7	0	2	3	9	3	81	8	35	6	93	52	423	44	33	3	5	0	0	0	30	3	24	4	40	34	284	37	49	3	3	0	1	2	4	5	26	7	318	61	126	25
Allose_2	725.844	19	12	26	23	316	29	17	2	0	0	0	18	27	6	19	69	78	42	588	59	72	8	0	0	0	0	12	2	17	21	25	30	357	41	44	3	2	0	0	0	0	7	16	9	440	73	108	19
Sebacic acid	727.742	98	76	41	43	81	17	94	22	315	43	222	67	354	100	104	19	81	18	53	8	90	11	217	24	38	48	59	26	18	3	55	245	828	98	123	44	271	33	40	37	290	29	12	11	999	146	233	101
Pyridoxine	728.72	17	6	12	4	18	6	30	11	12	7	13	6	16	7	10	5	6	6	39	15	27	93	16	5	13	5	12	2	5	2	19	10	31	19	26	21	12	10	11	5	6	1	2	1	2	14	63	26
Allantoin_2	728.893	39	58	5	7	0	0	0	1	21	15	0	0	0	9	86	741	100	52	5	12	11	0	0	4	1	0	13	0	0	15	20	80	47	19	1	0	0	0	0	0	1	0	0	2	0	102	144	62
Galactose_2	730.094	20	15	24	25	316	33	17	1	0	0	0	19	21	4	19	67	77	40	741	74	76	12	2	1	0	1	10	5	19	22	25	31	335	39	42	3	1	0	0	0	0	6	14	9	373	67	103	20
2-MethylHippurate_2	730.804	4	16	19	14	97	112	437	43	5	1	2	9	1	2	2	8	9	12	21	14	16	3	1	1	1	0	0	0	1	2	2	24	20	417	999	96	12	1	0	0	2	1	1	4	1	19	8	17
Glucose_2	731.643	19	14	26	25	324	36	19	0	4	3	0	14	23	7	23	75	79	44	757	79	83	11	2	0	0	0	15	6	20	20	27	31	334	43	46	4	5	0	0	0	4	8	13	13	390	74	105	19
Glucosamine_1	731.959	10	11	11	5	34	5	2	0	0	3	1	3	3	6	10	104	39	32	112	13	9	1	0	6	1	3	5	6	12	9	35	26	110	15	15	2	0	0	0	1	2	6	8	40	62	34	153	32
4-Hydroxyphenylpyruvate	733.285	28	14	8	9	277	54	64	8	9	3	17	2	1	3	3	10	4	13	46	36	35	5	25	2	5	1	2	1	0	5	21	181	42	5	14	5	23	3	4	2	1	0	0	5	5	26	24	24
Homocitrulline	734.864	53	33	4	4	4	1	0	0	0	0	0	0	14	33	116	130	25	36	20	0	0	0	0	0	6	2	2	21	8	33	37	29	13	0	0	0	0	0	0	0	4	12	24	99	17	18	21	18
3,4-Dihydroxymandelic acid	735.394	5	1	10	2	10	5	24	5	7	1	4	0	1	0	3	0	5	6	24	7	25	2	4	0	3	0	1	0	2	0	19	5	30	7	20	4	6	1	1	0	0	0	1	1	5	1	64	11
Mannitol	735.894	11	3	21	20	91	9	5	0	1	1	2	1	20	2	12	2	71	14	637	63	31	2	1	0	1	0	8	2	17	3	17	23	379	39	31	3	2	0	0	0	2	0	8	2	263	34	85	13
Lysine(4TMS)	737.193	34	322	44	153	19	11	1	4	3	13	4	5	9	31	23	322	51	97	42	9	4	0	0	2	2	9	6	77	24	89	117	45	57	14	13	2	1	0	2	9	3	34	11	352	60	134	80	56
Gulcono-1,4-lactone	737.524	22	5	29	14	60	7	5	3	2	3	12	3	142	9	27	5	74	52	397	41	28	3	6	1	3	0	22	2	19	6	35	36	188	21	37	4	3	0	1	1	10	2	16	10	250	52	105	18
Tyramine	737.844	9	366	37	15	16	12	23	2	2	0	3	0	1	0	4	163	27	44	15	7	11	2	5	0	2	0	0	0	4	4	9	17	30	6	8	1	6	1	2	0	2	0	0	1	3	39	27	8
Galactosamine_1	738.716	6	18	11	4	113	9	5	1	1	1	1	3	4	6	11	39	46	17	194	21	17	2	1	0	1	3	4	3	30	7	8	14	132	16	11	1	1	0	0	0	2	5	16	21	149	29	40	16
Sorbitol	738.796	9	2	19	12	84	7	5	1	1	1	2	1	20	2	13	1	70	11	635	62	31	2	1	0	1	0	8	1	16	2	16	20	338	33	28	3	2	0	0	0	2	0	8	1	239	25	72	11
Histidine	739.259	16	13	4	1	1	1	0	1	2	0	1	5	5	13	4	90	17	7	8	0	2	0	0	1	2	14	7	17	4	2	5	3	7	3	2	2	2	1	2	4	4	15	4	5	2	13	14	22
5-Keto-D-Gluconate_1	739.488	35	17	29	17	392	36	18	3	3	4	4	3	3	11	22	70	64	57	416	46	75	8	3	2	1	8	6	5	19	135	45	32	129	20	53	7	4	1	1	2	3	14	12	19	91	57	115	24
Glucuronate_1	739.694	25	28	24	11	223	22	12	3	2	2	2	2	4	7	31	49	50	65	144	20	117	13	5	1	1	4	9	10	16	47	37	27	51	9	27	4	3	1	1	1	2	10	20	23	96	54	114	28
Galactitol	740.694	12	4	23	20	86	9	5	1	1	1	2	1	35	4	14	2	71	14	827	80	39	3	1	0	2	0	9	2	19	3	19	23	350	37	30	3	1	0	0	0	3	0	9	2	230	30	86	14
Glucosamine_2	741.056	15	38	33	17	176	18	8	1	3	2	2	6	6	10	23	80	81	46	280	30	30	5	1	1	1	5	9	8	49	14	19	25	229	30	21	3	1	0	1	1	4	8	24	46	309	59	79	24
5-Keto-D-Gluconate_2	742.383	37	15	32	26	323	27	16	3	2	3	3	4	3	13	22	77	67	71	869	90	66	6	3	1	0	3	6	6	26	56	40	29	224	30	49	7	4	1	0	1	2	17	11	18	57	62	129	26
Galacturonic acid_1	742.491	25	27	25	11	233	22	13	2	3	3	3	2	4	8	33	45	52	61	157	20	104	12	5	1	1	4	10	11	16	45	39	27	52	10	29	5	3	1	1	2	3	11	20	22	98	46	113	24
Indole-3-Acetaldehyde_2	742.565	11	11	41	26	304	51	55	11	35	9	0	4	0	8	17	46	196	322	146	47	53	12	2	4	0	0	1	0	18	16	116	44	75	20	45	13	1	3	1	0	2	0	50	231	476	405	78	33
Galactosamine_2	743.108	16	37	31	20	166	19	9	0	4	1	2	6	6	13	20	111	97	81	345	39	84	9	3	0	1	9	10	9	26	12	23	28	227	33	26	4	2	0	1	2	5	12	27	41	307	65	73	29
N-Carbamoyl-L-Aspartate	743.172	15	25	17	11	11	3	3	2	4	0	4	4	1	17	32	239	47	36	18	3	3	0	0	0	0	1	1	1	9	10	20	302	213	37	18	1	1	0	0	0	6	4	4	18	24	168	54	35
Glucosamine_3	743.655	9	9	10	5	23	5	1	0	0	2	1	2	3	6	10	110	35	29	108	13	7	1	0	6	1	2	5	5	11	10	33	24	75	12	12	1	0	0	0	1	1	5	6	35	60	29	170	33
Tyrosine	745.562	7	20	8	3	18	15	37	5	3	0	4	1	1	2	3	347	47	21	25	8	18	3	5	1	2	1	0	0	1	1	16	7	23	13	13	2	6	0	2	0	0	0	0	2	3	39	29	44
N-Acetyl-L-glutamine	746.034	64	64	59	25	42	157	49	11	13	16	8	9	72	85	664	187	39	35	81	13	8	0	19	13	4	10	20	87	57	39	224	408	104	35	12	0	0	0	0	4	121	156	29	260	73	107	289	174
Pyridoxal_3	746.198	13	24	10	10	11	3	18	19	15	17	13	18	19	3	9	29	0	38	22	31	11	43	8	11	14	7	11	2	11	7	25	21	26	14	28	19	17	13	24	15	2	3	2	4	0	82	85	55
Ascorbic acid	746.643	17	5	19	15	86	9	6	3	6	2	16	4	10	5	32	6	45	13	79	9	14	3	2	0	4	0	10	3	13	6	27	10	488	49	41	4	2	0	7	1	6	1	25	6	16	3	67	15
Glucuronate_2	746.734	24	15	16	9	281	25	10	2	0	2	0	9	3	2	27	49	48	73	351	35	75	4	2	2	0	0	9	4	9	17	30	25	55	9	34	3	2	0	0	3	4	9	15	10	102	65	124	27
Glucarate_1	748.253	26	6	22	3	18	1	1	1	2	0	29	2	4	2	26	6	45	96	158	16	18	1	1	0	0	0	21	4	42	4	35	19	62	7	30	4	0	0	0	0	2	4	25	5	164	91	122	25
Coniferyl alcohol	748.39	29	12	35	45	315	57	235	30	18	56	92	11	14	11	22	4	49	165	537	78	87	15	22	8	17	13	21	9	70	28	333	114	100	34	228	27	31	7	11	12	17	11	59	137	207	77	714	165
Cysteic acid	749.34	24	35	30	39	19	3	3	3	18	1	6	3	1	20	27	92	31	17	54	7	14	11	2	1	0	1	0	4	29	208	61	34	53	9	20	2	2	4	4	0	0	3	0	4	42	112	147	49
Gallic acid	749.744	9	2	9	3	14	15	55	8	14	2	9	17	11	2	9	1	4	5	37	11	47	5	15	5	8	2	4	2	3	1	22	4	24	8	45	7	10	2	7	3	2	2	3	2	6	1	41	7
p-Coumaric acid	750.36	40	7	30	92	165	87	131	46	32	7	23	6	13	5	28	9	113	166	75	22	75	11	28	4	23	6	5	1	8	14	293	98	100	93	73	14	49	9	8	17	24	4	14	20	33	20	76	22
Galacturonic acid_2	750.776	25	16	24	12	302	30	16	1	3	2	1	10	3	6	32	49	52	70	362	40	75	6	1	0	0	1	10	5	15	27	32	27	61	10	39	5	3	0	0	0	2	11	22	12	102	55	123	27
Epinephrine	752.714	1	9	2	3	2	1	3	0	0	0	0	0	0	0	0	5	3	2	3	1	3	0	0	0	0	0	0	0	0	2	6	999	116	41	6	0	1	0	0	0	0	0	0	0	1	1	7	1
Coniferyl aldehyde_1	753.542	21	15	34	121	388	77	88	29	24	49	43	11	3	6	10	11	164	137	71	86	54	11	35	10	73	9	10	1	9	22	107	395	187	54	32	13	24	5	5	17	9	1	13	43	45	60	48	95
1-Hexadecanol	754.885	204	24	103	49	621	64	226	21	19	4	71	38	616	65	150	23	357	42	756	75	34	2	6	1	30	16	302	39	68	14	184	24	22	4	1	0	3	0	11	9	114	18	32	4	120	15	33	3
Coniferyl aldehyde_2	756.392	22	17	27	138	371	77	109	24	17	45	52	7	3	5	9	8	168	148	78	86	56	13	31	10	75	8	6	0	6	22	109	401	186	60	37	14	22	2	10	16	10	5	12	37	39	56	45	80
N-a-Acetyl-L-Ornithine_1	756.638	30	386	55	23	8	2	1	3	3	33	7	21	11	26	37	251	53	63	29	6	6	1	1	1	3	11	6	74	34	290	69	118	61	16	19	2	4	2	2	5	4	27	11	38	44	140	102	63
Glucarate_2	756.889	31	8	27	6	14	0	3	4	3	0	21	1	3	1	34	8	52	169	135	19	16	3	0	0	1	0	23	9	32	3	31	25	81	9	32	5	3	0	0	1	4	9	41	9	179	138	144	27
a,d-Diaminopimelate	761.156	20	28	11	12	8	14	4	13	10	3	3	11	6	22	12	216	33	66	47	9	11	2	4	6	26	31	3	24	16	56	58	40	52	14	15	6	0	32	1	2	2	90	18	558	88	65	45	49
Glucono-1,5-lactone_3	764.343	13	4	19	13	57	8	3	1	2	0	3	1	16	3	16	4	55	63	407	44	21	2	6	1	1	0	8	1	15	3	16	19	235	26	25	2	2	0	0	0	3	1	9	2	181	50	93	16
Gluconic acid_3	764.344	13	3	20	14	57	6	2	2	2	0	2	0	19	3	16	3	53	58	406	42	23	2	7	0	1	0	8	1	16	4	19	20	233	26	28	4	2	0	0	0	3	1	9	2	187	51	94	17
ParaXanthine	764.472	80	55	15	4	43	13	19	5	17	29	65	32	18	55	22	70	12	5	1	3	2	4	11	16	31	16	52	11	9	2	4	1	0	83	14	12	3	10	21	22	250	36	14	2	1	0	0	0
Pantothenate	765.743	45	39	29	26	39	6	29	6	4	6	12	10	6	100	28	56	52	99	999	108	59	5	1	4	2	8	6	9	21	10	69	59	655	82	51	6	3	1	1	40	6	5	10	34	223	79	76	18
N-a-Acetyl-L-Ornithine_2	769.167	13	224	33	13	5	2	2	1	2	29	4	13	6	26	15	133	23	34	22	5	6	0	0	0	1	6	10	25	12	23	20	47	30	10	7	1	2	1	0	2	1	7	3	30	20	77	43	22
Saccharic acid	769.752	15	4	18	4	9	1	1	1	4	0	9	1	2	1	23	5	31	85	94	12	11	0	0	0	0	0	6	2	12	3	20	14	43	6	18	2	1	0	0	0	3	1	16	4	71	44	91	18
Glucarate_3	769.969	15	3	17	3	8	0	0	2	2	1	5	2	0	0	19	5	30	88	92	8	6	0	1	0	2	1	5	3	8	1	18	9	44	5	19	2	0	0	0	0	0	1	13	3	72	44	101	16
S-Benzyl-L-Cysteine_1	771.313	7	28	11	4	41	20	999	100	8	1	1	2	1	8	6	474	63	37	29	7	10	3	0	1	0	1	0	1	3	10	61	87	31	14	9	4	19	7	6	4	0	0	0	33	25	76	48	92
trans-Chalcone_1	771.563	0	15	33	76	171	73	214	19	4	24	22	8	4	12	14	9	112	539	665	226	76	3	0	0	0	4	6	3	16	12	63	7	2	5	34	6	56	4	0	0	2	10	15	619	110	22	0	2
Urocanate	774.504	41	65	7	4	39	0	0	56	91	81	20	21	44	50	0	21	0	35	12	0	0	27	0	26	0	0	22	19	0	0	13	0	0	0	0	46	0	0	18	50	0	63	0	0	0	0	52	47
2'-Deoxyribose-5'-Phosphate	774.57	62	57	68	7	389	33	47	1	7	27	6	63	13	42	65	39	999	129	268	26	190	26	34	8	13	425	46	16	31	17	119	517	155	21	60	9	35	0	13	4	0	120	109	79	462	67	143	17
Xanthine	777.894	35	63	18	0	2	0	0	0	0	0	6	0	2	33	48	297	38	21	30	0	13	0	0	0	0	0	28	5	10	1	31	6	47	1	7	0	0	0	0	0	14	7	3	14	3	27	221	64
Palmitoleate	781.407	55	21	16	12	45	7	62	19	83	46	188	289	171	215	53	7	21	7	13	3	53	13	44	29	100	106	71	42	14	5	14	107	999	111	78	15	45	18	78	44	24	12	12	11	791	117	175	169
3-Methyladenine	784.444	110	48	5	18	2	0	0	12	35	140	85	61	31	36	97	31	8	0	49	1	1	6	24	17	18	21	230	33	31	5	5	0	0	0	7	6	84	135	32	18	38	8	3	0	0	0	0	1
O-Succinyl-L-Homoserine	785.748	8	16	6	2	4	0	0	1	2	1	1	2	2	9	5	63	18	10	17	2	2	0	0	0	0	4	1	12	3	24	14	6	11	2	3	0	0	0	0	0	0	6	5	999	159	86	21	12
trans-Chalcone_2	787.411	2	15	27	38	204	61	9	0	0	1	1	0	0	16	5	0	32	266	715	89	612	55	1	0	0	0	1	0	6	0	20	2	0	0	0	0	0	0	0	0	2	7	3	7	6	213	574	59
Noise7(for linear)	788.344	20	5	7	3	39	0	6	0	16	0	65	8	46	42	23	5	0	0	4	0	40	4	14	1	18	0	18	8	9	0	15	62	999	106	36	0	5	3	0	1	1	7	0	9	428	69	165	416
1-Methyl Histidine_2	789.867	49	58	29	12	5	3	1	6	8	13	808	460	199	46	27	914	113	55	124	24	19	8	38	24	32	30	15	139	48	39	34	24	32	7	20	7	12	12	23	26	20	118	30	17	2	142	133	47
trans-Chalcone_3	790.76	3	16	38	68	169	70	203	18	4	15	25	5	1	8	13	10	118	533	646	224	72	0	2	1	0	1	6	0	15	13	63	11	0	5	37	3	57	2	0	0	1	8	19	630	107	19	0	0
N-Acetyl-D-Glucosamine_1	792.843	25	27	45	23	208	22	14	5	3	6	13	20	15	13	33	72	88	49	341	41	43	8	6	4	8	6	14	21	55	55	40	100	406	52	43	8	3	2	2	2	6	17	33	26	426	73	100	33
N-a-Acetyl-L-Lysine_1	793.641	20	268	37	23	7	2	2	3	4	17	12	20	8	38	23	192	38	51	18	4	4	3	1	19	3	9	4	39	16	30	21	89	55	16	12	2	1	1	3	5	3	16	8	49	34	75	62	42
N-Acetyl-D-Glucosamine_2	796.388	35	20	812	57	217	25	16	3	8	9	14	25	50	22	83	67	90	30	392	42	43	11	10	7	14	27	28	34	69	31	50	149	426	60	44	9	6	9	21	7	10	19	33	42	755	157	163	77
Dopamine	799.743	4	224	23	9	3	1	7	0	0	0	1	0	1	0	3	96	16	30	11	14	8	1	1	0	1	0	0	0	2	2	7	9	18	4	12	1	1	0	0	0	0	0	0	1	2	29	25	6
Allantoin_3	800.093	62	137	44	32	31	0	0	0	15	0	6	8	0	3	142	999	424	151	17	0	13	0	0	0	1	0	9	0	0	9	135	283	183	27	0	0	0	0	0	0	3	6	0	4	149	81	70	137
Kynurenate	800.461	24	36	43	95	128	26	52	25	35	15	9	6	9	15	44	98	73	44	76	28	71	12	18	22	8	13	4	4	35	81	252	77	47	17	36	13	16	75	14	4	2	16	75	62	43	98	83	34
Inositol	800.609	11	3	16	5	9	2	3	1	1	1	3	1	3	2	14	2	29	12	246	25	17	2	1	0	8	1	15	3	14	3	14	19	30	5	17	2	2	0	0	0	4	2	13	3	268	34	95	16
Arabinose-5-phosphate_1	800.795	48	29	39	14	262	28	26	6	8	12	7	8	5	28	47	50	263	72	121	18	85	14	17	3	5	2	19	17	53	44	86	87	98	14	52	6	24	2	7	2	4	40	38	36	626	135	132	25
myo-Inositol	800.803	12	3	15	5	8	1	2	1	1	1	2	1	3	2	13	2	27	11	210	21	15	1	1	0	6	0	15	3	13	2	14	16	29	5	17	2	2	0	0	0	3	2	13	3	252	31	93	15
Ribulose-5-phosphate_1	802.235	38	17	30	22	329	30	25	1	5	2	2	22	5	15	27	52	246	32	335	36	40	3	6	0	1	1	6	4	25	96	52	84	120	16	40	4	18	1	6	1	5	118	14	21	173	28	151	18
Arabinose-5-phosphate_2	803.445	35	24	31	16	315	29	34	5	8	31	5	4	2	21	45	39	253	55	179	22	69	11	15	2	5	3	18	8	40	18	83	86	113	13	68	8	26	0	8	3	8	35	38	17	636	154	144	26
Adenylosuccinic acid_1	803.661	63	41	39	17	330	29	23	1	0	20	0	7	3	32	51	56	353	69	151	11	112	16	17	0	5	7	19	15	57	47	99	118	134	16	55	6	29	2	6	0	9	79	40	28	674	176	167	22
Lanthionine	804.079	10	38	26	13	8	12	9	4	4	1	1	2	1	13	9	421	66	37	33	8	8	1	0	0	0	1	1	4	5	62	107	66	34	11	9	8	1	0	0	0	0	2	1	10	23	43	72	68
Dopa	804.36	4	16	6	2	5	2	9	2	3	0	2	0	1	1	4	232	43	17	21	12	15	2	2	0	1	0	0	0	1	1	13	5	15	4	14	1	2	0	0	0	0	0	0	2	6	30	28	30
Uric acid	805.093	49	101	44	11	11	2	2	5	8	4	7	7	10	48	56	546	70	41	38	7	19	2	3	2	3	13	30	13	27	32	51	29	82	17	19	4	3	3	3	12	23	14	27	20	19	72	296	78
Ribulose-5-phosphate_2	807.735	36	19	27	19	296	29	22	4	8	6	6	10	4	20	27	43	259	37	300	33	61	8	11	1	5	3	9	8	32	142	61	87	62	11	46	6	19	2	8	2	7	30	14	36	220	38	73	16
Ferulic acid	808.375	39	13	36	197	725	97	165	36	39	15	33	4	12	9	33	8	55	213	143	55	109	18	52	7	45	22	19	2	9	15	283	118	415	138	126	33	46	16	11	16	41	4	24	41	69	57	118	43
Pyridoxamine	809.217	14	42	13	6	8	3	13	7	8	5	9	4	12	6	8	52	12	14	19	12	13	15	8	4	9	5	6	2	14	11	12	15	24	14	17	15	9	6	7	6	4	2	2	2	4	125	80	34
N-a-Acetyl-L-Lysine_2	811.065	19	205	27	23	5	1	1	1	2	7	6	15	5	46	14	115	21	31	10	4	1	0	0	9	2	5	3	19	9	19	12	46	28	10	6	1	0	0	2	3	2	12	3	21	22	59	35	16
Sinapyl aldehyde	814.012	11	5	12	20	140	41	105	30	17	9	19	15	5	3	18	5	18	35	73	36	30	16	17	6	32	14	6	1	2	6	28	50	104	152	61	22	16	7	6	23	5	3	4	36	16	38	34	38
DethioBiotin	815.154	38	59	19	8	7	1	6	2	8	5	17	7	8	12	35	170	25	12	6	1	3	1	2	5	8	4	5	33	21	16	16	25	26	6	8	2	1	0	1	2	3	19	31	14	116	21	26	16
Guanine	819.444	72	44	21	7	7	1	0	2	7	1	11	6	10	60	254	159	37	24	22	0	11	0	5	5	1	23	53	17	29	10	37	22	29	9	6	1	0	3	9	21	27	19	14	24	9	62	140	79
Methyl Dopa	820.671	2	1	4	1	4	1	6	1	1	0	1	0	1	2	4	22	4	4	14	10	9	1	0	0	0	0	0	0	2	330	51	24	12	3	10	1	1	0	0	0	0	0	0	2	4	4	24	14
Caffeic acid	821.893	6	1	5	22	44	5	11	3	4	1	3	0	1	0	4	1	5	14	21	5	15	2	6	1	6	1	1	0	3	2	49	15	57	7	16	3	6	0	1	0	0	0	5	10	18	3	36	6
Flavanone	822.373	5	19	33	59	222	246	446	74	38	15	22	33	64	19	8	9	52	372	986	389	110	42	4	1	1	37	67	3	12	13	80	47	30	55	83	65	999	89	6	0	0	15	20	96	24	32	23	20
Heptadecanoate	825.166	24	11	10	7	28	4	9	2	19	3	49	8	49	39	23	4	15	5	5	0	27	3	10	1	16	3	22	11	5	2	10	65	999	104	44	3	8	1	6	2	6	4	5	5	464	65	160	477
Sulfanilamide_1	827.624	6	8	9	4	8	10	26	14	19	9	12	7	3	3	2	13	4	6	14	10	19	16	12	12	5	9	4	0	3	2	14	5	11	9	25	48	19	13	3	1	1	0	0	0	0	19	33	43
5-Sulfosalicylate	835.429	36	4	24	9	82	37	139	29	111	10	106	34	16	4	19	4	9	10	99	42	135	32	67	11	35	5	18	2	4	2	71	12	51	24	155	29	111	29	27	7	2	2	8	6	21	3	87	12
2,6-Diaminopurine	840.956	169	92	22	97	10	5	1	6	8	8	21	21	23	60	630	324	79	32	7	3	0	1	5	5	11	45	125	29	59	52	32	58	15	11	1	1	5	8	16	37	37	32	25	9	10	424	79	42
Kynurenine	841.093	19	57	21	16	53	41	109	68	28	13	9	6	3	12	10	319	61	51	58	18	37	19	9	4	3	4	0	2	4	69	60	38	111	416	82	140	27	9	6	2	1	2	2	23	20	235	94	125
Cystathionine	844.915	21	41	25	77	11	10	14	4	4	1	2	4	4	20	9	366	61	36	48	9	15	2	2	0	0	3	1	24	8	84	62	48	39	17	13	4	2	0	0	1	0	17	10	999	156	89	50	71
Cystamine	848.58	11	318	32	15	7	3	16	1	1	0	0	0	0	8	8	308	44	26	6	4	19	2	1	0	0	0	0	0	11	34	14	61	20	20	5	2	0	0	0	0	0	0	0	1	5	101	29	44
5-Hydroxyindoleacetate	850.204	5	2	4	4	14	3	7	2	8	4	4	2	0	0	4	6	19	6	12	4	11	1	5	0	3	1	0	0	3	2	34	13	22	7	11	3	11	0	2	0	0	0	5	29	4	14	17	5
Tryptophan	851.644	1	7	1	0	0	0	0	0	1	0	0	0	0	0	0	60	33	18	13	0	1	0	0	0	0	0	0	0	0	0	8	3	10	0	3	0	0	0	0	0	0	0	0	5	28	36	14	26
Elaidic acid	853.93	58	19	15	12	45	7	58	18	78	45	186	305	184	215	53	7	19	6	12	2	50	13	44	29	101	107	76	40	12	3	13	106	999	109	79	16	46	17	79	47	29	13	9	10	822	114	166	186
Tryptamine	856.221	10	465	47	20	12	6	7	2	1	0	0	0	0	1	6	211	43	62	52	8	3	0	0	0	0	0	0	0	7	8	34	28	47	9	5	2	0	0	0	0	0	0	4	20	17	205	47	14
Noise8(for linear)	859.994	31	15	13	6	35	6	9	3	23	4	57	10	59	53	27	2	13	4	6	0	35	3	12	2	21	5	34	16	6	3	8	63	999	104	45	3	10	1	6	1	9	4	7	4	452	62	154	464
Octadecanoate	860.318	35	14	11	8	33	5	11	3	25	3	59	9	57	43	25	4	16	4	5	0	28	2	12	1	18	3	25	12	5	2	10	64	999	101	44	2	10	1	5	1	7	4	5	4	478	62	154	453
Sinapinic acid	861.943	26	10	19	41	348	57	169	80	47	8	29	33	10	0	51	6	28	51	129	71	80	21	34	7	20	9	18	2	6	3	107	51	75	36	167	88	55	14	14	9	12	9	13	21	28	55	61	78
Spermidine	862.035	28	592	67	37	3	1	0	1	0	2	1	13	6	22	56	311	71	95	15	4	0	0	0	1	0	13	4	35	18	77	143	741	102	34	4	0	0	0	0	5	2	54	13	108	69	152	45	23
Sulfanilamide_2	865.611	31	28	14	7	36	51	155	70	84	52	61	45	24	23	7	17	7	14	38	62	89	131	66	71	28	44	17	10	6	5	20	9	23	47	102	196	111	80	28	12	3	2	3	16	5	27	36	199
Xanthurenate	866.388	9	10	12	9	15	5	14	9	10	5	6	3	3	4	9	12	14	15	32	9	17	6	8	6	4	3	3	2	10	21	40	14	15	7	18	8	10	8	4	2	1	7	14	23	21	30	26	10
UDP-D-Glucuronate_2	871.777	64	8	33	6	37	6	32	6	15	6	97	26	32	32	99	15	168	32	115	12	35	9	49	2	32	0	75	4	57	17	81	127	106	13	65	6	62	5	197	17	39	16	69	13	406	62	159	26
Homocysteine_2	872.179	12	11	10	20	5	3	8	1	2	0	0	1	2	8	9	88	16	8	17	2	4	1	0	0	0	0	0	8	4	35	16	8	21	9	7	1	0	0	0	0	0	7	3	999	172	62	23	17
Fructose-6-Phosphate_1	874.57	68	46	46	16	345	37	28	6	2	5	8	11	15	15	56	88	330	92	258	31	160	24	21	4	9	8	20	22	53	106	86	131	128	19	57	5	23	5	8	6	3	14	27	33	578	127	224	39
Cysteine+Cystine	874.744	25	50	34	10	12	14	21	2	4	0	0	0	2	18	16	635	103	60	54	7	17	10	4	0	0	2	0	2	9	86	191	140	59	20	12	31	2	0	0	0	0	0	1	14	66	72	100	158
Sinigrin	876.775	83	20	41	15	306	36	43	7	7	5	10	5	24	23	98	23	97	28	574	59	43	11	10	4	52	8	31	8	41	12	44	46	278	34	63	8	7	1	2	3	10	6	24	15	536	74	159	34
Fructose-6-Phosphate_2	878.314	72	57	53	23	369	37	36	11	2	5	2	15	20	21	58	80	359	105	268	39	180	32	20	0	6	7	21	23	55	95	98	156	146	25	72	9	19	4	7	6	4	14	38	41	593	146	265	44
Fructose-6-Phosphate_3	880.761	0	13	13	12	371	21	0	0	6	0	0	0	0	0	0	21	380	84	406	54	87	0	0	0	2	0	24	12	50	27	34	100	35	25	53	0	0	0	0	0	10	4	6	0	597	98	248	0
Fructose-6-Phosphate_4	885.504	63	28	38	12	515	40	55	4	0	0	0	9	23	4	49	87	425	101	552	73	109	29	4	0	9	0	43	39	53	57	79	178	169	25	66	14	14	15	0	20	3	13	23	21	654	170	319	33
g-Glutamyl cysteine	888.002	59	78	732	40	60	34	135	26	28	13	21	13	14	30	34	250	59	235	82	20	24	33	73	30	10	9	9	118	32	107	95	100	94	17	79	7	7	1	1	32	5	37	24	435	218	81	132	104
Glucosamine-6-Phosphate_1	890.759	41	15	1	0	154	27	0	0	7	0	0	0	0	11	6	76	181	58	116	0	11	27	6	0	15	1	0	4	66	0	54	71	7	12	0	6	0	12	0	0	0	1	0	36	251	36	73	23
Glucosamine-6-Phosphate_2	891.857	2	25	0	0	0	0	0	0	0	0	13	0	0	12	9	182	47	34	68	7	13	0	0	12	0	4	0	0	48	2	35	0	21	4	2	14	0	0	0	0	0	12	34	61	417	63	92	23
Sorbitol-6-phosphate	893.001	23	6	30	17	79	11	13	4	6	3	3	3	17	6	25	4	208	31	398	42	36	6	10	1	6	1	20	3	36	5	57	112	328	38	46	6	15	1	6	0	5	2	20	7	315	45	115	20
Glucosamine-6-Phosphate_3	895.152	1	47	56	47	219	23	34	0	18	0	25	23	0	34	12	219	320	109	128	5	124	14	0	40	0	0	0	12	71	0	40	111	36	14	36	0	0	0	0	0	0	25	14	96	314	84	67	27
2'-Deoxyuridine_1	901.257	26	8	17	6	24	3	3	3	0	4	12	38	13	9	59	23	100	13	999	102	51	3	1	9	2	1	24	19	34	5	22	14	179	21	15	3	0	2	0	7	10	8	25	8	143	19	35	5
Glucosamine-6-Phosphate_4	901.592	27	10	19	8	30	4	5	0	1	1	0	7	0	19	29	224	59	37	114	0	17	0	7	28	11	16	19	24	43	2	64	37	35	4	22	0	8	2	5	6	11	18	39	87	461	95	102	31
Melatonin_1	912.026	4	34	7	5	31	6	5	1	1	0	1	0	0	0	2	8	10	171	39	7	4	1	1	0	0	0	0	0	1	5	29	30	18	1	1	0	0	0	0	0	0	0	1	11	48	34	17	4
3-Hydroxy-DL-Kynurenine	919.235	9	26	12	8	20	8	11	7	7	4	6	2	2	4	6	200	35	27	45	17	15	14	5	3	9	4	2	2	3	15	25	22	24	10	13	9	7	4	3	1	6	2	2	8	9	92	44	47
N-Acetyl-Serotonin_1	919.666	7	43	12	9	14	3	5	2	4	2	2	1	2	2	2	22	20	295	44	16	6	1	3	2	1	0	0	0	4	11	44	23	18	3	11	2	6	2	1	0	0	1	8	28	54	23	24	8
5-Hydroxy-L-tryptophan_1	921.609	4	9	5	3	5	0	0	0	2	0	0	0	1	0	0	72	31	12	8	0	5	0	0	0	0	0	0	1	1	0	12	5	10	2	5	0	3	0	0	0	0	0	0	10	12	14	17	28
Dehydroisoandrosterone-3-sulfate	922.099	48	18	31	13	70	31	999	195	295	121	80	83	26	27	19	25	13	36	131	82	609	168	229	145	99	59	16	21	44	16	293	110	296	96	155	126	131	72	22	31	12	86	104	252	258	106	234	86
Biopterin	923.251	48	32	33	10	21	8	9	11	12	14	14	11	14	34	197	92	76	24	32	12	24	12	7	7	11	20	21	11	16	11	37	20	790	96	58	14	10	12	15	25	25	23	18	11	9	34	140	55
N-Acetyl-Serotonin_2	924.111	0	56	20	20	43	4	18	0	0	0	0	0	6	2	0	8	45	999	180	56	0	0	5	0	0	0	0	6	0	26	126	112	33	13	0	0	4	0	0	0	22	3	0	75	137	258	61	55
2'-Deoxyuridine_2	925.664	53	30	27	9	30	5	4	4	4	17	26	56	22	22	165	195	147	31	999	102	54	4	3	11	14	3	57	18	85	15	33	37	145	20	20	4	2	3	4	10	31	37	48	14	149	22	47	13
Uridine_1	925.844	66	42	41	21	93	11	7	7	11	20	28	80	58	53	475	280	193	88	504	53	43	7	2	9	18	25	63	30	121	29	118	83	171	26	48	8	2	2	5	17	24	91	60	30	294	91	161	34
Icosanoic acid	926.071	35	10	11	7	31	4	11	2	21	3	55	10	61	47	25	4	14	4	5	0	25	2	12	2	20	4	30	12	6	2	10	65	999	105	45	3	12	2	9	3	9	4	6	5	482	68	149	526
Saccharopine_1	927.031	111	59	8	6	13	12	0	33	11	106	16	77	41	109	27	289	68	70	130	25	18	0	0	21	12	52	24	53	17	84	126	41	78	68	10	80	15	195	16	51	10	30	23	291	81	75	60	205
5-Hydroxy-L-tryptophan_2	929.009	3	12	8	5	8	5	6	1	1	0	1	0	0	1	1	99	28	25	13	2	2	0	0	0	0	0	0	0	0	4	15	6	13	6	4	0	1	0	0	0	0	0	2	16	25	30	15	21
Uridine_2	930.644	53	13	23	10	68	5	3	7	5	9	25	31	57	23	186	49	124	33	538	66	35	4	1	5	0	11	41	23	68	15	131	39	112	11	34	6	3	0	1	18	22	41	31	19	246	35	96	19
p-Aminohippuric acid	930.862	4	9	5	7	11	10	40	31	17	9	13	4	2	3	1	9	6	10	10	11	17	15	10	11	3	2	0	0	0	0	1	15	15	25	62	132	32	9	3	1	2	3	1	0	1	5	8	42
Serotonin_1	932.703	4	211	24	7	0	0	0	0	0	0	0	0	0	1	0	91	17	19	4	1	0	1	0	0	0	0	0	0	1	3	7	7	18	2	3	0	2	0	0	0	0	0	1	3	2	39	20	5
Melatonine_2	932.974	0	6	15	16	139	141	39	7	0	4	0	1	0	3	0	3	21	59	60	24	1	1	0	0	2	0	0	0	5	8	44	75	337	58	8	0	1	0	0	0	0	0	5	34	38	119	37	19
N-Acetyl-D-Glucosamine-6-Phosphate_1	934.357	54	22	999	59	187	27	30	2	10	12	10	51	55	27	101	96	337	60	140	14	43	13	18	6	24	28	45	57	146	52	79	282	117	28	49	13	21	11	25	8	11	20	47	64	758	126	185	67
Melatonine_3	935.624	8	14	10	11	68	21	19	5	8	4	7	2	2	1	3	12	27	35	33	9	13	6	4	4	4	1	0	1	4	12	73	70	49	7	13	5	8	0	0	2	0	2	8	30	30	47	28	17
Biotin	938.702	226	104	110	27	31	26	126	22	33	19	57	34	142	71	135	393	84	37	30	12	43	23	14	29	16	30	49	174	147	41	55	95	118	29	53	22	14	9	62	24	31	49	258	58	104	50	89	84
Adenylosuccinic acid_2	942.241	112	49	42	18	17	7	22	33	22	10	40	50	24	73	143	100	45	20	45	12	16	11	15	12	19	21	67	17	23	8	28	35	64	15	59	18	10	18	43	26	20	25	13	16	78	30	172	50
N-Acetyl-Serotonin_3	942.293	6	11	10	9	12	0	0	0	11	0	1	0	0	0	0	8	31	39	29	1	20	0	7	0	0	2	0	0	0	5	98	81	21	2	11	0	0	0	0	1	0	4	1	66	51	63	39	26
N-Acetyl-D-Glucosamine-6-Phosphate_2	942.499	39	78	999	49	212	6	15	0	0	0	0	55	36	4	65	141	425	40	135	18	42	6	10	2	0	5	25	13	123	110	64	289	108	45	26	0	10	0	0	0	6	0	35	58	770	87	216	47
Salicyl alcohol-b-glucoside	943.12	40	8	32	13	89	15	55	7	6	4	13	5	19	7	37	6	98	22	641	81	64	75	36	6	56	5	31	5	39	11	46	42	255	32	58	8	14	3	3	1	8	3	24	8	566	74	182	29
Ribulose-1,5-Bisphosphate_1	944.893	25	10	30	14	320	54	50	0	40	8	23	55	4	18	47	36	377	64	216	18	52	10	10	6	0	0	23	23	54	32	106	97	56	0	65	13	72	5	0	3	50	256	53	20	348	39	141	0
Serotonin_2	945.851	4	257	27	11	5	2	3	1	1	0	0	0	0	0	2	112	22	33	9	2	1	0	0	0	0	0	0	0	4	4	17	13	22	5	3	1	1	0	0	0	0	0	2	13	21	44	20	8
Ribulose-1,5-Bisphosphate_2	948.543	36	8	41	6	245	32	39	9	30	16	16	24	6	36	35	32	314	49	126	18	49	12	31	1	13	8	15	12	63	32	86	95	65	6	58	10	47	0	22	0	61	179	53	27	282	41	104	21
N-Acetyl-Serotonin_4	948.936	7	10	21	19	73	46	56	10	11	18	7	0	0	6	6	6	60	110	80	24	15	6	3	32	7	4	0	0	10	19	127	81	88	48	14	2	9	0	0	0	0	8	25	127	123	112	35	20
Homocysteine_3	949.941	7	18	9	96	6	9	14	2	0	0	0	0	0	9	1	139	14	8	26	2	17	0	0	0	0	0	0	9	0	44	23	5	10	13	15	1	0	0	0	0	0	7	0	999	144	64	21	24
Saccharopine_2	950.093	0	57	0	0	0	0	0	0	0	0	0	92	0	69	0	0	0	135	206	0	0	0	0	0	0	0	0	34	0	75	94	0	36	18	0	0	0	186	0	0	0	0	0	61	0	184	133	184
Homocystine	950.717	11	19	11	95	10	14	18	3	3	0	0	2	3	14	5	154	22	14	37	5	23	2	2	0	0	1	0	13	3	50	26	9	16	17	18	3	2	1	0	0	0	11	3	999	142	64	28	34
2'-Deoxyinosine_1	960.39	42	17	19	7	24	4	5	7	9	6	11	9	43	14	37	21	98	15	999	99	48	6	3	3	9	39	64	14	36	7	21	28	140	21	27	7	3	3	9	11	21	7	32	9	80	12	33	8
7,8-Dihydroneopterin_1	964.383	34	27	28	9	153	13	9	2	11	4	3	10	0	25	155	75	86	18	145	21	21	13	0	3	7	15	9	6	9	7	26	13	438	58	47	2	4	0	5	19	25	12	9	0	6	29	149	48
Inosine	964.994	76	32	38	20	84	10	7	8	15	7	22	9	61	24	75	44	147	32	856	87	50	7	7	2	8	60	88	19	76	20	134	86	189	27	51	11	7	6	16	18	27	21	40	12	276	44	142	32
Adenylosuccinic acid_3	965.854	47	20	1	9	3	1	0	11	20	7	21	6	3	29	40	32	38	2	6	0	4	0	5	7	8	6	21	0	1	0	11	7	23	9	58	11	3	8	31	3	3	1	0	5	44	0	16	12
7,8-Dihydroneopterin_2	967.933	34	29	29	15	142	15	12	7	8	11	10	6	9	30	161	78	74	19	136	20	23	13	6	4	9	18	19	8	16	9	32	19	428	55	51	10	6	8	10	22	24	21	14	10	14	31	143	53
2'-Deoxyinosine_2	968.127	150	0	0	0	35	0	0	0	0	0	107	7	0	0	0	0	237	0	999	35	0	0	0	0	122	0	79	43	0	0	0	0	194	0	0	0	0	0	158	0	0	0	0	0	309	0	0	0
7,8-Dihydroneopterin_3	974.734	100	130	86	39	999	90	81	26	28	22	23	14	38	241	492	315	145	78	433	60	59	10	9	12	6	46	61	26	54	86	77	50	80	36	114	26	14	22	52	78	53	127	68	100	26	165	263	126
S-Benzyl-L-Cysteine_2	977.246	0	4	0	0	21	18	999	89	2	1	0	0	0	0	0	40	6	1	18	3	11	5	0	0	4	0	0	2	2	8	2	7	10	23	3	0	8	0	0	0	4	0	0	0	6	14	10	14
N-Acetylneuraminate_1	977.256	28	26	28	25	240	31	20	8	12	17	10	80	19	41	52	68	122	44	628	73	44	24	25	18	16	16	24	41	34	72	78	295	415	67	43	13	10	21	29	13	9	85	34	97	251	74	235	153
Sucrose	977.543	34	7	32	31	71	10	9	2	3	3	10	4	20	7	38	7	87	38	947	95	46	4	3	1	62	5	30	6	47	12	37	39	226	24	30	4	3	0	1	0	9	4	30	9	668	93	138	28
2'-Deoxyadenine	984.61	81	26	25	14	29	7	5	8	10	8	18	21	20	19	88	34	126	19	762	76	37	5	6	25	28	28	101	17	43	7	27	24	155	22	27	9	8	8	17	10	23	6	29	7	84	16	38	11
Adenosine	984.759	77	28	28	16	60	8	5	5	8	6	16	12	34	20	85	33	112	24	579	59	31	6	5	12	27	11	87	16	53	13	109	73	119	18	34	6	7	7	15	10	15	15	32	10	191	33	89	26
Behenic acid	987.066	43	10	10	6	31	4	11	2	21	4	62	12	73	54	27	4	12	4	5	0	23	2	13	1	24	5	36	14	7	2	11	61	999	111	43	3	14	2	9	3	10	4	6	5	460	72	134	537
N-Acetylneuraminate_2	987.339	27	18	22	14	228	24	16	5	2	7	3	65	9	24	38	48	128	51	567	54	33	7	13	5	5	6	11	20	23	127	57	171	367	43	30	5	2	3	20	4	8	82	28	61	196	45	115	105
b-Lactose_1	992.394	25	16	21	23	248	24	16	3	3	4	7	6	47	9	26	52	78	42	520	55	94	13	7	3	22	7	18	7	30	29	33	37	406	44	33	4	3	1	2	2	5	7	22	17	458	77	98	19
Xanthosine	992.744	41	33	35	12	67	8	6	6	5	6	13	7	30	19	52	148	118	36	585	58	36	5	5	3	8	8	42	14	57	16	121	63	155	22	29	6	4	4	6	8	13	18	31	15	194	33	184	45
b-Lactose_2	997.694	27	8	21	19	229	25	13	1	2	1	8	2	53	8	24	64	80	41	667	67	74	16	5	1	22	7	22	6	31	17	29	37	405	38	46	4	4	0	0	0	3	7	24	10	490	78	99	18
Argininosuccinate	998.548	57	61	28	15	13	14	5	11	13	37	27	52	22	78	156	416	86	59	61	11	10	5	9	6	7	25	22	38	49	68	165	65	109	21	23	9	20	85	21	21	66	104	62	162	64	97	110	75
Maltose_1	1007.44	25	14	22	16	210	20	13	3	3	4	7	6	31	9	24	51	75	42	593	60	82	11	6	2	26	7	19	8	33	30	36	39	408	43	34	5	3	1	1	2	5	7	24	14	459	78	107	21
Trehalose	1009.54	30	6	22	9	57	7	6	2	2	2	6	3	16	4	28	4	75	17	777	76	38	3	2	1	48	4	23	3	46	12	31	48	248	27	29	3	2	0	2	0	6	3	23	8	632	81	130	20
Lactitol	1014.84	14	4	16	13	63	7	5	1	2	2	7	2	29	4	13	3	61	12	522	51	24	2	2	0	12	1	12	2	18	4	17	28	395	41	26	3	1	0	1	0	4	1	14	4	347	44	70	11
Maltose_2	1015.54	24	9	23	13	231	23	14	4	4	4	8	2	40	7	26	60	77	39	812	83	66	12	4	1	29	6	23	5	33	18	32	39	421	46	40	6	1	1	2	1	5	6	26	12	472	70	110	19
Spermine	1016.77	23	512	56	34	4	1	0	1	1	5	1	13	5	25	14	241	49	113	15	6	0	0	0	2	4	17	6	31	13	68	61	999	129	44	4	1	0	1	1	3	2	14	7	69	136	173	37	15
7,8-Dihydroneopterin_4	1017.29	145	174	98	45	999	120	117	50	70	65	69	51	63	323	888	362	163	82	286	44	74	38	26	28	26	62	63	49	126	99	93	61	106	56	119	77	42	67	82	156	116	120	67	104	32	75	249	148
1-Methyladenosine	1017.61	18	12	9	8	22	3	2	4	4	7	7	6	19	8	27	10	33	7	275	28	14	3	3	4	4	5	24	5	32	6	75	18	60	8	12	3	5	5	7	6	8	5	8	3	63	10	30	8
Turanose	1017.75	30	14	27	20	201	21	11	1	1	6	4	5	9	7	23	22	80	22	799	83	44	5	2	4	18	10	15	8	36	87	33	39	402	47	46	5	2	1	1	5	4	33	23	16	321	51	90	21
Guanosine	1021.54	46	28	36	14	92	8	9	7	6	7	14	8	61	28	152	76	128	35	999	95	55	7	8	3	4	18	53	17	64	18	244	71	216	32	37	8	2	7	6	12	23	28	37	15	277	58	186	57
2-Deoxyguanosine	1027.34	30	9	29	4	32	1	0	3	4	0	2	6	3	16	85	47	81	24	717	76	32	0	0	0	0	0	68	12	22	9	15	12	117	17	21	3	0	13	0	9	23	11	17	6	60	27	85	36
5-Methylthioadenosine	1034.28	76	25	74	10	20	8	14	7	9	6	14	10	35	14	76	24	76	15	98	9	52	9	10	12	32	11	69	11	22	8	48	38	33	8	28	7	8	7	14	9	12	9	37	7	166	25	52	15
Acetaminophen glucuronide	1035.61	26	13	19	7	30	15	43	15	48	9	37	10	17	7	39	14	64	17	123	25	78	16	16	31	24	5	22	5	21	43	55	396	146	43	31	11	11	4	20	3	13	4	20	7	249	37	104	28
Maltitol	1036.13	5	21	14	63	7	5	1	3	3	6	2	23	3	18	3	67	14	658	64	31	2	2	1	17	2	17	3	25	6	21	29	385	40	28	3	2	0	1	0	4	2	15	4	351	45	82	13	144
Melibiose_1	1042.29	26	15	21	12	175	17	10	2	1	3	6	5	18	6	24	64	131	48	512	51	94	11	5	1	22	4	16	5	29	26	34	71	240	28	24	3	3	0	2	2	5	7	21	16	519	85	110	21
Lignoceric acid	1043.99	53	11	10	5	30	5	12	2	23	4	68	14	86	60	28	4	12	4	6	0	22	2	14	2	27	5	42	16	8	2	11	59	999	111	44	3	16	2	11	3	12	5	7	5	475	73	132	566
Epicatechin	1045.28	13	3	9	7	23	5	33	5	7	2	7	3	6	2	20	2	8	6	56	15	32	4	7	0	8	2	4	3	3	1	34	7	37	7	32	5	11	2	5	0	7	2	5	11	21	3	50	9
Melibiose_2	1051.14	28	9	22	11	178	17	10	4	0	0	4	7	25	4	25	76	138	53	743	76	77	9	2	0	23	1	23	2	34	16	29	79	244	36	38	4	1	1	2	0	1	9	24	12	558	86	115	23
Naringenin_1	1058.07	47	7	25	19	97	14	188	31	40	0	24	31	26	7	134	31	33	38	89	6	97	13	44	0	25	5	9	0	6	0	104	6	41	3	58	6	57	14	39	4	34	14	0	5	31	0	53	0
Sakuranetin_1	1058.83	62	4	28	33	192	52	184	34	53	20	85	23	39	26	91	4	45	64	103	28	74	45	64	54	79	20	35	6	22	7	122	27	77	19	76	19	78	28	76	19	43	22	32	22	29	13	45	15
Cyanine	1062.19	6	2	3	2	71	10	31	1	4	0	3	2	7	0	11	2	1	4	23	5	17	4	7	0	3	1	4	5	1	3	13	6	20	2	21	1	8	1	0	1	0	1	2	0	2	2	17	1
Epigallo catechin	1063.33	21	4	18	7	30	9	67	7	15	2	8	8	12	3	28	1	10	10	137	22	51	8	11	1	10	4	13	6	4	1	52	11	41	13	57	9	15	1	6	1	4	12	11	20	31	5	98	19
Genistein	1077.93	10	2	6	7	20	5	17	6	10	1	6	0	2	4	25	2	10	4	22	4	14	2	7	1	5	0	5	0	4	1	22	3	9	4	16	2	9	0	4	3	0	4	11	4	7	0	11	4
Daidzein	1078.84	39	13	26	28	102	23	85	16	59	14	49	15	17	12	58	14	61	22	34	22	58	30	43	23	40	13	21	9	24	16	144	27	31	13	110	23	80	18	20	8	16	27	23	18	20	5	30	36
Chlorogenic acid_1	1078.99	16	0	18	17	36	0	72	14	72	5	26	7	10	10	12	2	47	13	164	19	61	4	0	0	6	6	11	0	8	3	85	27	85	6	56	10	22	3	15	0	0	10	28	19	163	29	109	24
Naringenin_2	1079.45	17	7	13	16	234	45	97	13	9	6	35	14	36	13	73	9	9	25	50	18	31	8	10	5	18	9	6	12	7	0	71	15	36	12	44	17	31	3	22	14	13	10	2	14	18	13	36	16
Sakuranetin_2	1080.63	41	10	14	29	507	72	172	29	24	18	57	19	40	11	68	15	27	46	64	41	54	10	27	12	42	16	16	2	15	4	95	26	50	17	74	39	54	7	69	23	20	6	21	17	8	8	28	0
Inosine-3',5'-cyllic-monophosphate	1090.42	74	38	23	8	47	10	39	15	29	24	30	23	157	48	65	50	86	24	60	15	29	22	61	14	55	87	95	30	35	7	43	42	39	14	56	18	90	24	69	34	102	34	46	14	121	25	31	14
Kaempferol	1106.63	81	36	56	47	104	43	189	29	68	16	47	20	41	23	153	23	46	32	149	67	167	31	71	13	48	22	32	18	28	24	171	40	77	33	156	46	155	20	36	9	15	22	49	44	61	7	126	33
Chlorogenic acid_2	1111.99	20	5	17	19	36	8	70	18	55	12	21	4	13	4	25	5	44	20	165	23	46	7	9	4	17	4	22	9	19	5	80	28	90	14	35	7	27	4	14	3	13	6	23	17	148	24	100	20
Apigenine_1	1121.74	71	17	23	9	45	30	112	50	53	24	66	20	16	10	259	37	87	15	41	8	62	19	86	13	32	0	62	2	40	7	156	20	24	13	53	13	104	24	170	9	73	2	3	52	0	8	26	0
Apigenine_2	1131.3	15	6	11	4	18	5	24	6	13	1	8	6	5	4	40	5	15	6	22	7	20	6	14	1	7	2	6	1	9	4	33	7	15	8	22	6	23	7	14	4	8	6	9	8	12	3	15	7
Myricetin	1141.75	60	21	67	38	93	25	75	25	45	1	15	17	39	21	111	16	34	29	156	33	133	9	60	12	35	3	38	3	33	3	149	23	93	22	133	28	44	10	21	5	11	12	34	44	69	21	237	42
Octacosanoic acid	1148.86	93	15	12	6	38	6	15	3	26	6	90	21	127	79	37	5	14	4	7	1	26	2	17	2	39	8	63	24	12	2	12	61	999	106	46	2	22	3	17	5	20	6	11	6	518	72	128	586
Raffinose	1179.95	42	6	21	17	46	4	5	1	3	2	9	2	23	5	25	4	74	22	786	77	37	2	3	1	57	5	22	4	36	11	33	38	178	23	24	3	3	1	3	0	9	3	27	8	862	115	121	19
1-Kestose	1180.94	23	4	16	11	31	4	5	1	2	3	7	2	14	4	21	4	43	31	566	57	29	2	3	1	37	3	21	4	27	6	26	18	113	13	17	2	2	0	1	0	6	3	24	7	464	70	73	12
Podophyllotoxin	1203	36	16	27	26	55	8	23	13	44	13	44	17	16	13	8	11	15	25	36	35	2	15	23	16	29	40	16	7	33	19	44	13	28	28	28	15	8	14	17	17	42	35	61	42	44	8	26	21
Melezitose	1206.69	26	19	31	30	51	9	3	0	12	0	18	16	23	8	40	0	86	3	999	57	68	1	1	0	105	23	12	4	59	16	52	40	214	3	17	0	12	0	0	6	10	5	48	9	503	110	116	21
Maltotriose_1	1236.54	17	9	15	11	93	11	8	1	3	5	7	3	30	7	19	31	56	22	402	43	49	6	4	2	29	4	14	5	19	16	21	31	245	28	21	2	3	1	4	2	5	4	15	14	305	48	59	13
Maltotriose_2	1250.27	0	0	59	37	107	19	49	0	0	0	3	0	0	0	19	55	80	61	349	27	33	0	0	0	52	43	8	16	0	8	2	54	232	50	61	0	0	0	0	0	0	0	0	3	189	15	68	10
Albiflorin	1251.83	0	0	0	0	0	0	0	0	0	0	209	0	0	0	0	0	0	0	0	251	0	117	369	377	218	0	528	0	0	0	0	251	0	999	218	83	0	0	0	0	0	0	0	0	0	0	495	0
Panose_1	1276.13	44	12	22	20	133	19	14	0	1	3	8	11	28	9	27	48	56	34	441	40	50	14	5	2	37	2	25	7	34	21	35	43	359	34	24	0	2	1	4	2	6	8	27	14	475	85	83	18
Panose_2	1289.38	0	0	10	0	72	0	1	0	0	0	0	0	15	0	4	39	18	7	537	56	19	0	0	0	11	2	0	0	23	0	0	15	224	11	0	0	0	0	0	1	0	2	0	0	454	33	51	0
[truncated: 368 more columns]
