# Supplementary material for: GC/MS based metabolomics: development of a data mining system for metabolite identification by using soft independent modeling of class analogy (SIMCA)
Source: BMC Bioinformatics. 2011 May 4;12:131. doi: 10.1186/1471-2105-12-131 (PMC3102042; doi:10.1186/1471-2105-12-131)
Supplement: Additional file 3 — SIMCA model book. Excel file for SIMCA method used in the main program. [file 1471-2105-12-131-S3.ZIP › SIMCAmodel.xlsx]

## Sheet: SugarModel
-0.009919
0.003171							S0	Fcrit(n-k-1,(n-k-1)*(n-k-1))	ファクター数	n-k-1	サンプル数	残差平方和
-0.003821							213.65	1.92669	1	10	12	2136.5
-0.000784
0.045534
0.002937
-0.000134
-0.000738
-0.001657
-0.00081
-0.004664
-0.001698
-0.010715
-0.001038
-0.011593
0.011601
-0.003229
-0.003005
-0.104556
-0.009973
0.011441
0.001129
-0.000245
-0.000572
-0.03493
-0.002271
-0.013446
-0.000767
-0.021083
0.007071
-0.004605
-0.011734
0.010812
0.00137
0.001429
-0.000117
-0.000487
-1.8e-05
-0.0011
8.7e-05
-0.004174
0.000518
-0.012535
-0.00018
-0.2887
-0.032983
-0.032913
-0.005942
0.011443
0.000837
-0.00182
-0.000637
-0.001197
-0.000382
-0.011839
-0.002543
-0.0142
-0.012443
-0.053083
-0.007535
-0.012906
-0.002192
-0.142608
-0.023519
-0.035968
-0.0051
-0.006423
-0.001671
-0.014391
-0.004365
-0.069027
-0.011879
0.007634
0.003058
-0.004641
0.083762
0.010201
0.003366
-0.002272
-0.001226
-0.001135
-0.001316
-0.006087
-0.000878
-0.323763
-0.052346
-0.030709
0.0012
-0.009979
-0.000186
0.002982
0.000404
-0.002702
-0.000824
-0.001296
-0.000246
-0.006225
-0.002305
-0.021839
-0.003994
-0.007139
5.8e-05
-0.004325
-0.000406
-0.033152
-0.00751
-0.338016
-0.06082
-0.029059
-0.004345
-0.002312
-0.00062
-0.002168
-0.000487
-0.011662
-0.001058
0.000934
-0.00192
-0.019537
-0.22315
0.109863
0.009689
0.007008
0.000106
-0.000715
-0.000912
-0.001628
-0.000309
-0.001737
0.000666
-0.015495
-0.000612
-0.259187
-0.049443
-0.02941
-0.004989
-0.015493
-0.003956
-0.003076
-0.000341
-0.00063
-0.00015
-0.008588
-0.002305
-0.011034
-0.019994
-0.029178
-0.007705
-0.010995
-0.002447
-0.000959
-0.000337
-0.000232
-1.8e-05
-0.00195
2.8e-05
-0.010154
-0.004588
-0.11564
-0.031422
-0.032236
-0.006815
-0.009491
-0.001877
-0.001688
-0.000343
0.000114
-0.000143
-0.000547
-0.000316
-0.006174
-0.002268
-0.02336
-0.00648
-0.012179
-0.003143
-0.002221
0.003073
-0.003206
-0.001193
-0.000619
-0.000191
-0.000628
-0.000674
-0.000652
-0.002247
-0.122517
-0.031627
-0.021545
-0.002509
-0.002468
-0.000693
0.011439
0.003927
-0.001528
-0.00064
-0.001008
0
-0.000481
-0.00052
-9.2e-05
-0.000159
-0.002417
-0.001213
-0.003806
-0.003866
-0.007872
-0.003172
-0.001738
-0.000883
-0.000508
-0.000566
-0.00079
-0.000132
-0.000132
-0.000872
-0.000441
0.000295
-0.002201
-0.002728
0.005998
0.000654
0.044123
0.013345
0.006339
0.000935
0.000265
0
-0.000132
0
-0.000441
2.8e-05
-0.007039
0.006473
0.082132
0.022964
0.0106
0.001721
-0.000587
-0.000196
0
0
0
0
1.8e-05
-0.000423
-0.026624
-0.016174
-0.009771
-0.003351
-0.000365
0.000144
-0.000146
-0.000132
0
0
0
-1.8e-05
0.000741
0.000572
-0.009677
-0.00495
-0.004795
-0.001751
-0.001613
-0.000139
0
0
0
0
0
0
-0.000132
-0.000291
-0.001862
-0.021018
-0.621123
-0.224852
-0.108668
-0.025052
-0.007108
-0.001105
0.000556
0.000322
0.000184
4.6e-05
0
0
-0.001153
-5.3e-05
-0.000152
0.000192
-0.003642
-0.001776
-0.001357
-0.000264
0
0
0
0
0
0
0
0
-0.000264
-0.000659
-0.000396
-0.000126
-0.000193
-2.7e-05
0.000252
4.6e-05
2.3e-05
0
0
0
0
0
0
0
0
4.6e-05
-0.000264
-0.000196
-0.000274
-0.00016
9.8e-05
0
0
0
0
0
4.6e-05
4.6e-05
0.000168
6.4e-05
0.000198
7.6e-05
3.5e-05
0
0
0
-0.000132
0
0
0
0.000184
0.001538
0.00124
0.000419
-0.004682
-0.006783
-0.031324
-0.016436
-0.008475
-0.002825
-0.00077
0
0
0
0
0
0
-1.8e-05
-0.00052
-0.005262
-0.020655
-0.012076
-0.005972
-0.001732
-0.000257
0
0
0
0
0
0
0
-0.001633
-0.001001
-0.000512
0.000127
0.000239
0.000125
0
0
0
0
0
0
-9.2e-05
-0.000224
0
-0.000132
-0.000659
-0.0029
-0.001714
-0.000923
-0.000264
0
0
0
0
0
0
0
0
0
0
0
0
0
0
0
0
0

## Sheet: SugarPhosphateModel
-0.026016
0.011865							S0	Fcrit(n-k-1,(n-k-1)*(n-k-1))	ファクター数	n-k-1	サンプル数	残差平方和
0.003874							369.21	2.08676	1	8	10	2953.68
0.018847
0.037779
0.002502
0.001764
-0.00342
0.004075
-0.006078
0.010272
0.00126
-0.004434
0.002419
-0.017995
0.103809
-0.036216
0.030569
-0.041159
-0.009024
0.021856
-0.001661
-0.015532
0.019115
-0.006631
-0.062367
-0.009077
0.003057
0.021954
-0.020089
-0.033626
-0.028814
-0.027672
0.001371
-0.009812
-0.005001
-0.020796
-0.001648
-0.008316
-0.001185
5.9e-05
-0.006087
-0.013995
0.032667
0.000181
0.016887
-0.022069
0.000508
-0.027066
-0.008721
-0.053003
-0.011438
-0.019466
-0.0013
-0.005294
-0.007323
0.005962
-0.016232
0.007735
0.060367
-0.007808
-0.001295
0.044347
-0.011882
0.001975
0.001947
-0.00552
-0.003709
-0.007466
-0.004249
-0.000849
-0.00105
0.076933
-0.001269
0.53125
0.053902
0.02033
0.008415
-0.011499
-0.001154
-0.001975
0.005049
-0.008224
0.011653
-0.009017
0.009774
0.057819
0.027695
-0.079746
-0.001517
-0.00746
-0.001095
0.00018
-0.003542
-0.010971
-0.001049
-0.048938
-0.008754
-0.002694
-0.006319
-0.00362
-0.006389
-0.001167
0.017493
0.02064
0.008447
-0.007905
-0.002654
-0.00038
0.006401
0.080525
0.003573
-0.003908
-0.014935
-0.006407
-0.017674
0.012619
-0.005352
0.020399
0.146384
0.047026
0.013798
-0.010283
0.004869
-0.01263
-0.012204
-0.221652
-0.055025
-0.029849
0.013304
-0.00549
0.037617
0.081684
0.017608
-0.007057
-0.001899
0.017694
-0.001862
-0.004206
-0.001355
-0.016892
-0.004614
-0.031337
-0.007448
0.007451
0.024463
0.016731
-0.000213
-0.000356
0.004705
0.016314
0.000874
0.012423
-0.005375
-0.002062
0.027783
0.012594
-0.007771
-0.212509
-0.032477
-0.008926
0.019849
0.003455
-0.000168
-0.000183
0
8e-06
0
-0.008204
0.02902
-0.007238
-0.001248
0.006385
0.025579
-0.002271
-0.001555
0.010267
-0.0032
-0.001484
-0.000479
-0.00016
-0.003086
0.00142
-0.001527
-0.00951
-0.002685
-0.001288
-0.003106
-0.000585
-0.000681
-0.000135
0.000136
0.000159
0.000585
0.006452
0.007532
0.015571
0.000258
-0.009673
0.009974
0.015628
0.038294
0.023845
-0.001695
0.003154
0.011538
0.001298
0.00553
0.008604
-0.000576
0.005478
0.000272
0.006614
-0.009663
0.099938
0.080952
-0.003873
-0.000573
0.011178
0.005994
-0.000607
-0.000434
-0.001086
0.002827
-0.000257
-0.000332
0.000451
-0.000298
-0.000581
-0.002288
-0.072815
0.007566
-0.008054
-0.006847
0.009215
0.006025
-1.4e-05
-1.7e-05
0.000288
0.00538
-0.000367
-0.000133
-0.002967
-0.004246
-0.001811
-0.003607
0.014182
0.005868
0.00574
0.000639
-8.2e-05
0.000538
6.4e-05
0.004873
4.8e-05
-0.000516
-0.012418
0.000881
-8.5e-05
0.022045
0.00096
-0.000773
0.015466
0.000331
-0.000945
-0.000233
-0.000115
3.3e-05
0.000316
0.011782
-0.000359
-0.007929
-0.076613
-0.010227
-0.007064
0.000516
-0.001051
-0.004483
0.007336
0.006827
0.00016
-4.9e-05
0
-0.0041
-0.053969
-0.020099
-0.010247
-0.003138
-0.000716
0.01782
0.02124
0.032747
-0.000373
-0.003026
0.010282
0.005431
-7.9e-05
0.008608
-0.000589
-0.005194
-0.002306
0.064127
0.524861
0.403277
0.137567
0.054235
0.016074
0.012304
-0.000363
0.00269
0.006808
0.000394
0.013449
0.001944
0
0.001614
0.006456
0.00012
0.005391
0.029407
-0.001281
-0.00041
0.006646
0.005269
0.002962
0.006456
0.000554
8e-05
0
0.000753
-0.001267
-0.000563
0.000582
-6.5e-05
0
0.007644
0
0
0.004261
0.002218
0
0
0.000144
0.000586
-0.000499
-0.000291
-0.000279
0.007496
0.017279
0.000128
0
0.011298
0.011298
0.003867
0
0.014782
0.00024
0.000605
0.004902
-0.000576
-0.007854
-0.004859
-0.002031
-0.00054
0.002441
0.000144
0.000561
0.000536
0.000336
1.6e-05
0.007532
-0.000145
-3e-06
-0.000164
-0.002562
0.009361
-0.001012
-0.000178
0.001611
0.001758
0
0
-0.000435
0.007665
3.2e-05
0.001202
0.015886
0.017443
-3.4e-05
0.012363
0.007664
0
0
0.006165
0.006456
0.000385
0.001007
-0.000111
-8.2e-05
0.012438
-8.2e-05
0
0
0
0.008704
0
0.001056
0.021519
0.000224
0.006456
0.000538
0
1.6e-05
0.013449
0
-0.000581

## Sheet: AmineModel
-0.025612
-0.626427							S0	Fcrit(n-k-1,(n-k-1)*(n-k-1))	ファクター数	n-k-1	サンプル数	残差平方和
-0.068507							111.128	1.86861	1	11	13	1222.41
-0.030458
0.001135
0.002799
0.006521
0.000288
0.000354
-0.001202
-0.006947
-0.005208
-0.003309
-0.00918
-0.008623
-0.34404
-0.053213
-0.040207
-0.005581
0.002738
0.004844
0.000795
0.000663
-0.00097
-0.000687
0.000854
2.8e-05
-0.014552
-0.022061
-0.426423
-0.061793
-0.066228
-0.045298
-0.008166
0.001444
0.000204
0.001983
1.9e-05
0.000126
0.000796
0.000675
0.001266
-0.003455
-0.227614
-0.051959
-0.170434
-0.046512
-0.02313
0.011343
0.001764
0.003257
0.00014
0.001893
0.001215
-0.000211
0.005948
0.001061
0.005675
0.00214
-0.013431
-0.001353
-0.025403
0.017917
0.002517
0.010558
0.001866
0.001553
0.000379
0.000775
0.006101
0.001492
1.3e-05
0.000158
-0.021908
-0.005564
-0.242589
-0.041372
-0.020886
0.003285
0.00287
0.002116
0.001973
-0.000146
-0.012783
-0.001415
-0.009545
-0.003921
-0.264578
-0.06913
0
-0.015637
-0.004437
0.00258
0.001293
0.025482
-0.001959
0.000497
-0.00072
-5.1e-05
0.001161
-0.001899
-0.073081
-0.017276
-0.120956
-0.021901
-0.006819
-0.00019
0.001316
0.004121
0.001312
0.001096
-0.000345
0.000361
0.001281
0.001598
0.014209
-0.160799
-0.098805
-0.040117
-0.009968
-0.000785
0.00018
0.001677
0.000581
0.001848
0.000408
0.000442
0.001093
0.001468
0.019781
0.005326
0.002163
-0.001913
0.002129
0.001175
0.000595
0.000956
0.000618
0.001717
0.005208
0.001686
0.016825
0.005007
0.002496
0.004008
0.002568
0.000865
0.000775
0.001667
0.000775
0.001072
0.000595
0.003634
0.001534
0.000548
0.001435
0.000331
0
0.000297
0
0.000297
0.000656
0
0.002984
0.000956
0.004309
0.001614
0.000533
-0.000162
-0.012067
-0.002962
-0.000834
-0.000162
0.000297
-0.005412
0.003865
0.001189
0.001098
0.000305
0.004181
0.002507
0.000956
0.002678
0.001356
0.000217
0
0.00011
0.000892
0.000297
0.001486
-0.000492
0.000297
0
0
0
0.000298
0
0
0
0
0.00011
0.000297
0.000684
0.001531
0.002644
0.011356
0.005782
0.001784
0.000595
0
0
0.000297
0
0
0.000297
0.000297
0.00011
0.000892
0.000297
8.9e-05
0
0
0
0
0
0.000221
0.000331
0.009827
0.003644
0.002251
0.000221
0.00011
0
0
0
0
0
0
0
0
0
0.000221
0.000221
0
0
0
0
0
0
0
0
0
0.00018
0.007491
0.002758
0.001199
0.00018
0
0
0
0
0
-0.000492
0
0.000297
0
0
0.000893
0.000298
0.000297
0
0
0
0
0
0
0.004418
0.001633
0.000817
0
0
0
0
0
0
0
0
0
0
0.00027
0.006491
0.004804
0.002402
0.000801
0
0
0
0
0
0
0
0
0
0
0.00027
0.000811
0.000541
0.00027
0.000408
0
0.000297
0
0.00011
0
0
0
0
0
0
-0.000195
0
0
0
0
0
0
0
0
0
0
0
0
0
0
0
0
0
0
0
0
0.000595
0.003571
0.002083
0.000893
0.000298
0
0
0
0
0
0
0
0
0
0
0
0
0
0
0
0
0
0.000408
0.000297
0.001784
0.001784
0
0
0
0
0
0
0
0
0
0
0
0
0
0.001189
0.000892
0.000297
0
0
0
0
0
0
0
0
0
0
0
0
0
0
0
0
0
0
0
0
0
0.000297
0
0
0
0
0
0
0
0.000297
0
0
0.000892
0

## Sheet: AcidModel
0.013915
0.000588							S0	Fcrit(n-k-1,(n-k-1)*(n-k-1))	ファクター数	n-k-1	サンプル数	残差平方和
-0.000166							102.76	1.92669	1	10	12	1027.6
0.003494
-0.000295
-0.002658
-0.01046
-0.005606
-0.02845
-0.005002
-0.064909
-0.009468
0.009804
-0.000955
-0.049867
-0.008426
0.006825
-0.000373
-0.013659
-0.001839
-0.001273
-0.001431
-2.7e-05
-0.002824
0.000961
-0.002787
-0.041843
-0.005816
-0.044929
-0.010247
-0.021122
-0.015951
-0.043733
-0.005381
-0.017977
-0.002447
-0.004124
0.000438
0.001556
-0.000432
-0.004199
0.002254
-0.007671
-0.008903
-0.109559
-0.006768
-0.076852
-0.012117
-0.16806
-0.023143
-0.023179
-0.002729
-0.001018
-0.001045
-0.030882
-0.004575
-0.042301
-0.008373
-0.109428
-0.013867
-0.006256
-0.002939
0
-6.4e-05
-0.125282
-0.019495
-0.014127
-0.002262
-0.001135
-0.00147
-0.005851
-0.011399
-0.0747
0.029112
-0.000163
0.00061
-0.00036
-0.001318
-0.012843
-0.002868
-0.001122
0.000373
0.000249
-9.2e-05
-0.025397
-0.000386
-0.021212
0.00557
-0.004023
-0.001158
0.00875
0.002353
0.021282
0.006229
0.001709
-1.3e-05
-0.001045
-0.000796
-0.140785
-0.022954
-0.06042
0.004664
-0.001587
0.000264
-0.002203
0.011291
-0.036494
-0.007771
-0.00783
-0.0015
-0.001045
3.2e-05
-0.00052
-9.2e-05
-0.002607
-0.000796
-0.01526
-0.003773
0.004786
-0.028569
0.009712
-0.001025
-0.03149
-0.006982
-0.005496
0.000324
-0.227853
-0.038299
-0.066146
-0.010373
-0.036863
-0.010652
-0.050874
-0.008287
-0.001383
-0.00222
-0.104752
-0.025173
-0.014806
-0.002234
-0.000565
0.000124
-0.001687
-0.001719
-0.029878
-0.011451
-0.045978
-0.008211
0.038769
0.009846
0.005209
0.000545
-0.000143
0.000498
0.000124
0.000249
-0.002091
0.000232
-0.007459
-0.007616
-0.167859
-0.063254
0.049423
0.015072
0.007296
0.00165
0.000124
0.000324
0
0.000199
0
-0.00147
-0.081323
-0.021602
-0.02685
-0.005393
0.029972
0.008991
0.005453
0.000861
-0.000934
-0.000405
4.6e-05
0.000219
0.000324
0
-0.001719
-0.016377
-0.786538
-0.188587
-0.118302
-0.023184
-0.004986
-0.000239
0.000157
0
0
0.000124
0
0.000124
-0.044183
-0.011305
-0.021455
-0.003988
-0.002732
1.5e-05
-0.004202
-0.002393
-0.001595
0
0.000124
0
0
0
0.000124
0.000124
-0.016004
-0.00381
-0.025289
-0.010314
-0.048148
-0.014861
-0.005116
-0.000332
8.2e-05
0.000188
0.000124
0
0
0
0
0
0.000199
-0.007109
-0.077695
-0.034726
-0.011869
-0.001604
0.00082
0.000747
0
0
0
0
0
0
-0.005529
-0.002091
-0.010378
-0.005564
-0.000139
-0.000589
0.000565
0.000373
0
0
0.000373
0
0
0
-0.001045
-0.008966
-0.150587
-0.053363
-0.02846
-0.007528
-0.001828
-0.000119
-9.2e-05
0
0
0
0
0
0
0
0
-0.008223
-0.102882
-0.039002
-0.018978
-0.00381
0.000124
0
0
0.000124
0
0
-0.001045
-0.010314
-0.131935
-0.050374
-0.032814
-0.010068
-0.003501
-0.001229
0
0
0
0.000124
0
0
0
0.000124
0
-0.007212
-0.003244
-0.001347
-0.000674
0
0.000124
0
0
0.000448
0
0
0
0
0
0
0
0
0.000124
0
0
0
0
0
0
0
0
0
0.000249
0
0
0
-0.000921
-0.001045
0
0
0
0.000373
0
0
0
0
0
0
0
0.000124
0.000124
0
-0.001045
0
0
0
0
0
0
0
0
0
0
0
0
0
0
0
0
0
0.000124
0
0
0
0
0
0
0
0.000124
-0.008595
-0.050524
-0.029223
-0.014426
-0.005157
0
0
0
0
0
0.000249
0
0.000124
0
0.000124
0
-0.002021
-0.000474
0
0
0
0
0
0
0
0.000199
0
0
0
0.000199
0
0
0
0
0
0
0

## Sheet: FattyAcidModel
-0.026872
-0.000185							S0	Fcrit(n-k-1,(n-k-1)*(n-k-1))	ファクター数	n-k-1	サンプル数	残差平方和
-0.001133							127.309	2.20323	1	7	9	891.166
0.001537
-0.020307
-0.002513
-0.06756
-0.02362
-0.091238
-0.060418
-0.211468
-0.412714
-0.184507
-0.249416
-0.031965
-0.003502
0.010509
-0.001471
-0.007327
-0.003128
-0.012183
-0.013792
-0.049492
-0.038652
-0.109825
-0.147904
-0.07437
-0.044741
-0.011529
-0.003488
-0.00079
-0.054118
0
-0.010325
-0.047789
-0.019113
-0.055049
-0.024024
-0.105792
-0.062689
-0.027965
-0.00805
-0.006486
-0.008661
-0.541069
-0.080767
0.072199
0.340008
0.018813
-0.022135
-0.037849
-0.015949
-0.074506
-0.056004
-0.019172
-0.006005
-0.014834
-0.012989
-0.02601
-0.009823
-0.126348
-0.019048
-0.030377
-0.023768
-0.015649
-0.009107
-0.046048
-0.092685
-0.019731
-0.002314
-0.053337
-0.017716
-0.00947
-0.010641
0.002503
-0.001719
-0.01431
-0.006447
-0.005869
-0.005811
-0.027045
-0.031797
-0.012449
-0.007459
-0.028391
-0.0158
-0.025998
-0.019526
-0.008899
-0.003131
-0.007479
-0.003574
-0.003362
-0.002171
-0.015065
-0.035765
-0.012972
-0.003991
-0.036054
-0.0158
-0.075088
-0.022887
0.004012
-0.004216
-0.005024
-0.002873
-0.000354
-0.010559
-0.01637
-0.047949
-0.011678
-0.001518
-0.009083
-0.002873
-0.115291
-0.022793
0.206647
0.035612
0.010406
-1.4e-05
0.00036
-0.000735
-0.011491
-0.010691
-0.003592
-0.000551
-0.008618
-0.001436
-0.015831
-0.004626
0.12783
0.02599
0.005997
-0.003923
-0.001404
-0.007346
-0.011721
-0.035227
-0.009334
-0.001469
-0.004309
-0.001436
-0.015892
-0.003905
-0.003968
1e-06
-0.000414
0
0
0
-0.005844
-0.034682
-0.007752
-0.000534
-0.002873
0
-0.010698
-0.00315
-0.000125
-0.003071
-0.001253
-0.002938
-0.001469
0
-0.000735
0
0.000168
0
-0.002873
-0.000126
-0.005518
-0.001095
0.050491
0.00816
0.002024
0.000385
0
0
-0.000735
-0.031587
-0.008815
-0.001469
-0.003542
-0.001404
-0.000528
-0.001023
-0.00228
-0.000847
0.00013
0
0
0
0
0
0
0
-0.000735
0
-0.000707
0.000627
0.001152
-0.000792
0
0
0
0
0
0
0
0
-0.002204
-0.000735
0.000621
0.000428
0.002767
0.001145
0.000366
0
0
0.00036
0
0
0
0
0
-0.004211
-0.119567
-0.048911
-0.012876
-0.002105
-0.000702
0
0
0
0
0
0
0
0
0
0.001832
-0.008344
0.022786
0.008287
0.002747
0.000549
0
0
0
0
0
0
0
-0.005142
-0.11051
-0.044397
-0.010074
0.002655
0.002151
0.000366
0
0
0
0
0
0
0
0
0
-0.013223
-0.005305
-0.000576
0
0
0
0
0
0
8.7e-05
0
0
0
8.7e-05
0.001677
0.019709
0.009057
0.002516
0.000503
0
0
0
0
0
0
0
0
0.000793
0.00088
0.000644
0.005022
0.002348
0.000671
0
0
0
0
0
0
0
0
0
0.000159
0.000966
0.00088
0.000476
0.000159
0
0
0
0
0
0
0
0
0
0
8.7e-05
0
0
0
0
0
0
0
0
0
0
0
0
0.002063
0.011353
0.007934
0.002698
0.000635
0
0
0
0
0
0
0
0
0.000433
0.000519
0.000736
0.004688
0.003174
0.001111
0.000159
0
0
0
0
0
0
0
0
0
0.000433
0.000346
0.000346
8.7e-05
0
0.000288
0
0
0
0
0
0
0
0
0
0
0
0
0
0
0
0
0
0.000288
0
0
0.000173
0.001644
0.006142
0.004845
0.001817
0.000346
8.7e-05
0
0
0
0
0
0
0
0
0
0.000433
0.003114
0.002855
0.001413
0.000173
0

## Sheet: ModelAverage
Suger	SugerPhosphate	Amine	Acid	FattyAcid
17.75	25.8	16.2308	28	46
9.41667	24.1	449.462	5.08333	17.7778
21.6667	39.2	48	12.9167	13.7778
16.8333	19.9	23.5385	10.25	11
120.583	222.7	5	10.5833	34.4444
12.0833	23.8	1.84615	1.25	5.55556
7.58333	26.6	3	7.75	23.1111
1.41667	3	0.461538	2.66667	5.77778
1.33333	14.1	0.461538	6.75	32.4444
2.08333	6	0.769231	1	13
3.58333	10.5	7.92308	13.4167	80.7778
2.25	19.2	5.15385	1.91667	74.7778
12.25	5.4	4	25.25	86.3333
4.58333	22	7.53846	5.66667	83.7778
18.9167	28.9	11.5385	22.5833	35.1111
20.75	64.5	239.154	4.08333	5
73	344.5	38.7692	31.9167	22.1111
23.9167	68.6	41.8462	10.0833	5.33333
688.333	237.9	13.6923	23.75	8.11111
68.4167	25.2	4.07692	3.83333	0.777778
54.3333	84.4	2.30769	9	40.3333
5.25	11.6	0.538462	0.833333	5.22222
2.66667	13.8	1.15385	0.75	18
0.666667	10.6	0.923077	0.5	7.88889
13.8333	5.9	1.69231	1.75	41.1111
2.5	43.2	1.84615	0.583333	26.7778
12.75	15.6	1.38462	5.33333	38.1111
4.08333	10.5	13.4615	1.41667	18.5556
23.0833	45.3	11.2308	19.4167	7.44444
18.25	27.5	80.3077	2.5	2.22222
26.9167	72.9	23.1538	59	12.5556
31	127.1	30.4615	30.5	75.8889
289.75	89	33.4615	57.0833	999
31.0833	15.7	6.69231	8.08333	105.333
30.25	50.9	5.07692	12.5833	52.4444
3.5	5.8	0.923077	1.25	5.22222
2.08333	25.3	1	0.916667	17.6667
0.166667	1.9	0.230769	0.583333	4.77778
0.416667	6.8	0.923077	3.5	22.7778
0.416667	1.3	0.923077	0.583333	11.8889
3.08333	8	1.23077	1.08333	12.5556
4	50.2	7.38462	2.33333	7.88889
13.8333	28.3	3.23077	5.58333	7.22222
7.91667	37.5	79.3077	3.41667	6
338.75	370.6	18	58.4167	528
51.4167	66.7	102.615	13.0833	74.2222
94.5	126.1	39.5385	56.4167	188.889
16.5833	18	15.1538	10.8333	392
207.25	431.1	14	123.5	102
29.6667	54.6	2.76923	18.75	28.3333
19.5	124.4	2.84615	13.6667	15
2.33333	13.5	0.769231	1.66667	3.66667
1.16667	45.1	3.53846	0.916667	13.8889
0.916667	4.9	1.07692	0.0833333	9.33333
5.41667	4.4	1.76923	3.33333	7.11111
3.16667	8.9	2.84615	0.5	3.55556
10.3333	13.7	1.15385	6.75	6.11111
14.3333	68.9	7.38462	3.08333	3.88889
57.1667	59.5	4.30769	42	44.6667
9.33333	36.2	12.3077	6.08333	7.11111
20.3333	12.9	4.76923	10.1667	254.667
5.25	4.7	23.9231	2.83333	35.6667
886.417	715.9	23.2308	999	17.1111
142.167	112	5	162.417	4.33333
101.167	89.9	5.23077	128.333	5.33333
12.5	14.1	1.61538	16.4167	1.66667
7.91667	42.5	1.46154	8.41667	7.77778
2.16667	17.3	0.615385	0.916667	14.5556
7.16667	7.6	2.53846	0.333333	5.22222
3.58333	9.6	4.07692	0.333333	3.55556
30.75	12.7	1.30769	2.91667	11.1111
8.08333	12	2.84615	2.41667	3.44444
98	67.8	0.538462	28	18.7778
18.3333	31.5	15.3846	22.5	4.33333
13.4167	215.2	3.69231	9.83333	25.5556
90.75	53.9	44.0769	2.08333	4.22222
25.5833	25.3	8.84615	8.16667	2.88889
6.75	7.5	4.61538	2.83333	1
20.75	21.8	1.53846	12	2.11111
3.66667	2.6	1.76923	1.83333	0.888889
2.16667	16.6	1.69231	1.25	4.44444
1.08333	10	2.07692	0.25	4.88889
3.5	16.4	1.23077	0.166667	3.11111
3.83333	76.2	13.6154	0.0833333	2.22222
123.083	20	2.61538	4.91667	5.33333
21.8333	14.3	4.38462	3.08333	2.44444
13.75	26.9	1.53846	11.3333	25.3333
7.75	19.1	62.8462	5.75	6.33333
15.3333	101.1	17	7.5	12.1111
6.33333	40.8	999	1	4.77778
20.3333	12	184	12.3333	1.55556
4.41667	2.1	82.4615	2.83333	0.555556
16.3333	15.3	10.8462	18.4167	0.777778
3.33333	3	2.23077	4.16667	0.333333
2.25	12	8.15385	2.08333	2.33333
1.58333	4.8	9.23077	0.333333	5.44444
3.41667	51.9	2.07692	0.0833333	2.66667
1.83333	12.7	1.23077	0.25	0.888889
12.9167	32.8	0.230769	11.5833	6
3	15.8	1.30769	2.33333	2.44444
4.33333	4.6	1.23077	17	35.6667
3.75	6	18.4615	9	8.88889
4.25	1.7	5.69231	4.58333	21
2.41667	10.8	23.3846	1.33333	7.55556
89.1667	42.9	4.61538	20.1667	2
25.9167	15.3	2.84615	18	0.444444
191.083	70.9	0.461538	16.8333	1.44444
36	18.5	0.461538	3.83333	1.66667
17.75	72.4	1.30769	2.08333	2.55556
2.33333	16.9	0.692308	0.333333	7.55556
1.33333	93.3	0.538462	0.0833333	2.11111
1.25	20.3	0.692308	0.166667	0.777778
1.25	22.5	0.384615	0.666667	1.66667
2	15.9	0.461538	0.0833333	0.444444
4.83333	7.1	0.769231	0.5	22.5556
2.58333	20.4	6.61538	0.25	4.22222
10.75	10.1	30.3077	2	96.8889
5.66667	4.5	33.4615	0.833333	16.3333
27.3333	20.4	10	15.5833	4.88889
213.583	82.8	3.38462	14.9167	0.333333
260.5	49.7	0.461538	16.5833	0.111111
61.8333	13.4	0.0769231	3.83333	0.111111
33.5833	97.9	0.615385	5.83333	1.77778
6	20.7	0.307692	1.08333	1.66667
2.33333	13.9	0.538462	0.666667	1.11111
3.58333	13.9	0.153846	0.166667	0.222222
1.41667	398.1	0.307692	20.4167	1.33333
0.666667	77.7	0.538462	4	0.222222
1.16667	38.2	0.461538	11.5833	8.22222
1.91667	20.3	6.07692	1.91667	1.55556
11.5	11.1	3.76923	5.66667	54.3333
11.9167	27.2	2.53846	2.08333	10.7778
535.25	305.3	2.38462	31.75	3.44444
136.167	77.9	1.07692	7.83333	0.777778
58.9167	24.9	0.461538	8	0.222222
10.8333	5.6	0.153846	1.33333	1.11111
30.0833	16.2	0.307692	19.0833	1.77778
7.41667	2.9	0.384615	4.83333	5.33333
4.58333	3.9	0.692308	3	1.55556
0.833333	1.1	3.84615	0.75	0.222222
0.5	99.5	1.30769	0.5	0.666667
0.25	21.5	11.4615	0.0833333	0.222222
3.58333	102.3	3.15385	0.333333	7.55556
2.83333	25.4	1.30769	0.166667	1.55556
31.0833	19.7	1.23077	3	5.44444
18.5833	15.6	0.692308	1.16667	2.66667
33.8333	18.6	0.230769	18.25	0.222222
10.3333	3.6	0.230769	6.75	0
13.75	1.3	0.461538	30.5833	0
5.91667	2.9	0.230769	6.91667	0
2.5	6.5	0.307692	3.16667	0.888889
0.416667	7.9	0.153846	0.5	5.44444
0.666667	11.4	1	0.583333	1.22222
0.166667	3.9	1.07692	0.333333	0.222222
1.58333	2.7	0.384615	0.0833333	0.444444
1.83333	14.5	1	0.166667	0
4.5	17.9	0.230769	0.166667	5.66667
3.91667	9.1	0	0.583333	1.55556
52.8333	132.1	0.0769231	1.66667	6.22222
17.4167	28.9	0	1	2.22222
15.4167	15.5	0.0769231	41.5	0.333333
6.25	10.6	0.230769	12.75	0.444444
7.08333	5.7	0	47.6667	0.222222
2	0.3	0.923077	12	0
1.16667	0.2	0.307692	5.25	0.111111
0.25	0	1.53846	1	0
0.0833333	1.9	0.538462	0.0833333	0.111111
0.166667	0	0.461538	0.166667	0
0.583333	18.5	0.153846	0	0.444444
0.75	14.7	11.8462	0.0833333	0.333333
6.25	10.1	3	0	3.11111
4.41667	17.5	1.15385	0.333333	1
10.5	15.3	0.153846	6.75	35.6667
3.33333	18.5	0.0769231	1.91667	8.11111
7.75	6.6	0.846154	20.5833	2.22222
3.08333	2.4	1	5.75	0.222222
1.91667	4.8	0.307692	21.75	0
4.41667	3.3	1.38462	5.66667	0
4.58333	1.3	0.384615	4.41667	0.111111
1.33333	0.4	1.61538	0.833333	4.77778
11.5833	1.4	0.769231	3.25	1.33333
3.25	3.9	0.307692	1	0.222222
1.75	6.1	0.692308	0.666667	0.555556
1.83333	1.1	0.692308	0.166667	0.222222
2.41667	10	0.153846	0.166667	2.22222
2.16667	2.2	0	0	0.555556
45.75	4.2	0.0769231	0.166667	1.55556
12.25	9.9	0.230769	1.75	2.22222
8.33333	3.8	0.0769231	72.0833	0.555556
4.83333	4.4	0.384615	17.6667	0
2.33333	0.5	0.0769231	38.6667	0
1.83333	1.5	0.0769231	9.33333	0
13.6667	2.7	0	4.41667	0
7	1.9	0	1	0
4.25	2.5	0	0.25	0
1.25	2.8	0.0769231	0	0
0.333333	8.9	0	0	0.111111
0	4.4	0	0.0833333	0
0.25	20	0	0	3.22222
0.25	11.3	0	0.0833333	1
0.0833333	42.7	0.0769231	4.5	2
0.416667	24.5	0.0769231	1.5	0.666667
0.833333	14.3	0.307692	6.91667	0
1.25	3.3	0.461538	1.75	0
1.5	2.1	2.38462	1.08333	0
1.66667	5.4	3.46154	0.25	0
17.5833	2.1	1.69231	0.666667	0
6.16667	3.3	0.461538	0.25	0
5.33333	3.3	0.153846	0.25	0
1.25	2.6	0	0	0
0.416667	3.1	0	0.0833333	0.333333
0.166667	0.4	0.0769231	0	0.111111
0.333333	5.5	0	0	1.22222
0.0833333	11.3	0	0	0.333333
0.0833333	571.8	0.0769231	0.0833333	2.44444
2.91667	219.5	0.0769231	0.0833333	0.777778
0.75	88.9	0.0769231	1.5	0.222222
0.916667	17	0.230769	0.333333	0
1.41667	7.2	0.0769231	2.58333	0
3.25	3	0.153846	1	0.111111
43.75	2.5	0	6.75	0
18.1667	1.2	0	3.25	0
54.8333	1.9	0	4.25	0
16.9167	3	0	1.83333	0
7.66667	1.7	0	1	0
1.5	0.5	0.153846	0.166667	0.666667
0.25	1.7	0.230769	0.0833333	19.8889
0	1.2	6.84615	0	8
0.0833333	15.3	2.53846	0	3.11111
0	23.6	1.30769	0	0.333333
0.166667	353.1	0.153846	0	0.111111
0.25	121.3	0.0769231	0	0
6.16667	59	0	0.0833333	0
22.25	8.5	0	0.833333	0
138.083	9.1	0	10.3333	0
48.1667	4.1	0	4.58333	0
22.6667	0.4	0	5.41667	0
5.58333	0.9	0	2.66667	0
1.66667	1.8	0	1.08333	0
0.166667	2	0	0.5	0
0	0.5	0	0	1.33333
0	0.1	0.153846	0	3.11111
0	4.2	0.153846	0	18.2222
0	8.8	0	0	6.11111
0.416667	2.8	0	0	1.66667
1.08333	3.9	0	0	0.333333
14.5833	14.6	0	0.5	0
9.66667	6.7	0	0.166667	0
6	4.1	0	1.5	0
2.5	0.3	0	1.16667	0
1.75	0.1	0	3.41667	0
0.583333	0.2	0	1.16667	0
0.25	0.4	0.0769231	0.5	0
0.0833333	3	2.84615	0.25	0.777778
0	0.3	1.07692	0	17.1111
0	3.8	0.461538	0	7.11111
0	26.2	0.0769231	0.25	3.55556
0.166667	16.3	0	0	3.33333
1.58333	7.3	0	0	1.33333
1.25	10.6	0	0	0.222222
8.83333	2.8	0	0.0833333	0
3.91667	1.4	0	0.833333	0
2.58333	7.8	0.0769231	14.0833	0
0.833333	3	0	5.33333	0
0.583333	1.6	0.0769231	10.1667	0
0.166667	0.5	0	3.83333	0
0	0.2	0	1.83333	0
0	1	0.230769	0.5	0
0	0.4	0.0769231	0.0833333	0
0	11.3	0.0769231	0	2
0	5.4	0	0	1.33333
0	12.8	0	0	0.222222
0.0833333	313.7	0	0	0
0.5	113.9	0	0	0
1	51.8	0	0	0
7.91667	12.4	0	0	0
233	1.5	1.23077	0	0
84.5	4.6	0.461538	0.833333	0
41.1667	5.1	0.230769	9.41667	0.111111
13.25	5.9	0	3.58333	0
4.33333	1	0	1.75	0
1.16667	0.7	0	0.333333	0
1.75	0	0	0.0833333	0.111111
0.583333	5.1	0	0	1.11111
0.333333	41.7	0	0	13.1111
0.0833333	18.9	0	0.0833333	6
0	9	0	0	1.66667
0	3.3	0	0	0.333333
0.666667	17.4	0	0.0833333	0
1.08333	14.7	0.0769231	1	0
0.333333	11.2	1.84615	12.8333	0
0.666667	13.5	1.38462	5.16667	0
1.41667	0.3	0.692308	6.08333	0
0.75	2.8	0.230769	2.16667	0
0.666667	5.8	0	0.916667	0
0.166667	4	0	0.25	0
0	0.3	0	0	0.555556
0	3.2	0	0	0.666667
0	0.7	0	0	0.444444
0	4.1	0	0.0833333	3.33333
0	5.5	0	0	1.55556
0	45.4	0	0	0.444444
0	396.4	0	0	0
0	238.4	0	0.0833333	0
0.166667	112.1	0.0769231	0	0
0.416667	41	0.230769	1	0
0.25	12.6	0.153846	0.5	0
0.416667	8	0.0769231	0.166667	0
1.16667	0.3	0.153846	0.0833333	0
0.5	1	0	0	0
0.666667	4.6	0.0769231	0.0833333	0
0.166667	1.4	0	0	0.111111
0.0833333	5	0.0769231	0	0.777778
0	4.2	0	0.25	0.666667
0	0	0	0	0.333333
0	0.6	0	0	0.111111
0	2.4	0	0	0
0	3.2	0	0	0
0	11.4	0	0	0
0	15.5	0.153846	0	0
0	1.8	0	0	0
0.0833333	0.5	0	0	0
0.166667	4.2	0	0.0833333	0
0.166667	2.1	0	0	0
1.08333	2.7	0	0	0
0.416667	2.4	0	0	0
0.0833333	0.3	0	0	0.111111
0	0.5	0	0	0
0	0	0	0	0
0	4.7	0	0	0
0	0.9	0	0	0
0	1.5	0	0	0
0.0833333	1.1	0	0.166667	0
0.0833333	0.6	0	0	0
1.33333	0	0	0	0
0.833333	3.5	0	0	0
1.66667	0	0	0.166667	0
1	0	0	0.0833333	0
0.416667	2.2	0	0	0
0	1.2	0	0	1.44444
0	0	0.153846	0	8
0	0	0.923077	0.25	5.55556
0.0833333	0.9	0.538462	0	1.88889
0	0.5	0.230769	0	0.444444
0	1.1	0.0769231	0	0
0	0.2	0	0	0
0.333333	0.4	0	0	0
2.66667	3.8	0	0	0
2.25	6.8	0	0	0
1.33333	0.8	0	0.0833333	0
2.25	0	0	0.0833333	0
2.5	4.2	0	0	0
10.1667	4.2	0	0.0833333	0.555556
5.33333	1.5	0	0	0.666667
2.75	0	0	0	0.666667
0.916667	7	0	0	3.33333
0.25	1.5	0	0	2.22222
0	3.9	0	0	0.777778
0	2.3	0	0	0.111111
0	1.3	0	0	0
0	4.8	0	0	0
0	2.7	0	0	0
0	2	0.153846	0	0
0.166667	0.3	0.0769231	0	0
0.25	1.7	0.461538	0	0
2	0.9	0.461538	0	0
8.16667	3.5	0	0	0
4.75	0.7	0	0	0
2.33333	2.1	0	0	0.555556
0.75	0.1	0	0	0.444444
0.0833333	2.8	0	0.0833333	0.444444
0	0.1	0	0	0.111111
0	0.1	0	0	0
0	0.2	0	0	0.111111
0	9.2	0	0	0
0	9	0	0	0
0	2	0	0	0
0	0.6	0	0	0
0.666667	0.7	0	0.0833333	0
0.833333	1.5	0.307692	0.833333	0
0.416667	0	0.230769	4.91667	0
0.416667	0	0.0769231	2.83333	0
0.166667	0.3	0	1.41667	0
0.0833333	3.6	0	0.5	0
0	0.2	0	0	0
0	1.4	0	0	0
0	11.9	0	0	0
0	11.7	0	0	0
0	1	0	0	0
0	4.9	0	0.166667	0
0.0833333	3.1	0	0	0
0.166667	0	0	0.0833333	0.111111
0	0	0	0	0
0.0833333	2.6	0	0.0833333	0
0.416667	2.4	0	0	0.222222
1.83333	2.4	0	0.25	2.11111
1.08333	1	0	0.166667	7.88889
0.583333	0.1	0	0	6.22222
0.166667	0.1	0	0	2.33333
0	5	0	0	0.444444
0	0.1	0	0	0.111111
0	0	0	0	0
0	0	0	0	0
0	0	0.0769231	0	0
0	3.8	0	0.0833333	0
0	0	0	0	0
0	1.3	0	0	0
0	8	0	0	0
0	1.4	0	0.0833333	0
0	2.4	0	0	0
0	0.2	0	0	0.555556
0	0	0.0769231	0	4
0	0.1	0	0	3.66667
0	5	0	0	1.55556
0	0	0.230769	0	0.222222
0	0.4	0	0	0

## Sheet: Sheet1
SugerPhophate	Acid	Suger	Amine	FattyAcid
1	1	1	1	1	X
SugerPhophate	Acid	Suger	Amine	FattyAcid
3	3	3	3	3	X
SugerPhophate	Acid	Suger	Amine	FattyAcid
1	6	6	5	4
-12.4999	-13.5495	-20.4239	-12.865	52.7726	-3.47945	-11.4641	-0.515961	1.46356	-2.70572	-7.19398	-8.65012	-2.59731	-10.2233	-16.5103	-62.6543	-23.4212	-7.9673	47.0377	15.2423	-4.10433	-3.78784	5.34479	-10.3311	5.06099	-0.978084	5.33887	-1.23399	-15.0348	-12.8705	-5.04607	-16.5029	-52.5967	2.16757	13.9033	-0.172074	8.68184	0.704167	3.36404	0.031856	3.47469	-15.2355	-10.5726	-38.5523	10.1067	-10.5214	71.8781	-13.5881	159.42	-0.288469
7.82862	12.4067	13.1819	8.49113	6.48361	4.82448	9.22565	0.265381	0.710228	2.00193	5.85649	6.70824	-1.87316	10.2406	9.48446	53.5582	24.6013	12.7534	-77.1535	-13.4866	13.6413	3.48813	-2.19943	8.38953	-2.86179	0.606246	-5.36008	2.52008	10.9379	16.893	5.13161	2.09895	-35.3891	-7.12861	-7.03108	-0.214074	-3.54009	-0.173854	-1.55545	0.285069	-2.23658	13.8927	5.63871	30.0017	9.1214	14.1265	-41.4225	7.86418	-68.9868	2.59924
3.26857	4.41399	5.42762	3.4606	-5.02472	1.49722	3.45207	0.122102	-0.021614	0.775792	2.18117	2.54859	-0.097654	3.52539	4.1276	19.563	8.3297	3.80686	-22.8876	-4.86068	3.53079	1.23824	-1.1429	3.1277	-1.25516	0.254373	-1.84375	0.710545	4.26952	5.32627	1.75713	2.48737	-1.41296	-1.84786	-3.26372	-0.026446	-1.84925	-0.124845	-0.757333	0.059375	-0.922068	4.95	2.54666	11.3818	0.786766	4.42446	-17.9989	3.41001	-34.8403	0.612287
4.86411	9.40877	8.35951	5.46377	21.1721	4.14433	6.61926	0.139833	1.14676	1.37712	4.22462	4.7277	-2.68153	8.02701	5.52176	39.4861	19.5927	11.2907	-68.6196	-10.0883	13.2765	2.65113	-0.868746	6.0449	-1.64459	0.373932	-4.20474	2.32347	7.45582	14.3261	4.04319	-2.26765	-51.6191	-6.93176	-3.64157	-0.272578	-1.37681	0.007832	-0.72732	0.30939	-1.41583	10.5185	3.07725	21.1805	12.3675	12.0455	-24.1781	4.60606	-29.482	2.66377
4.14517	7.61976	7.08414	4.61249	14.0196	3.26274	5.43277	0.125045	0.811695	1.14231	3.46275	3.89762	-1.92901	6.45007	4.7928	32.1931	15.6862	8.83184	-53.6239	-8.19626	10.1876	2.14574	-0.857205	4.95617	-1.43287	0.319311	-3.37808	1.80225	6.19906	11.3099	3.24499	-1.09415	-37.0356	-5.31992	-3.27402	-0.19954	-1.36645	-0.020519	-0.675959	0.23262	-1.20043	8.52118	2.7225	17.4541	8.96721	9.49819	-20.9706	3.99107	-28.2655	2.02391
-1.01921	-14.3031	-2.98044	-2.50988	-128.765	-9.18738	-7.82113	0.152359	-5.35642	-1.25522	-5.13407	-5.05013	11.5683	-13.7518	1.53389	-53.3055	-35.344	-26.7816	164.371	14.5065	-37.5983	-4.06477	-3.4279	-7.30285	-0.62338	-0.058507	7.22247	-5.98175	-6.34841	-30.7787	-7.04659	26.3775	225.702	19.6017	-4.50866	1.06929	-5.6777	-0.84178	-1.58157	-1.02407	0.486769	-15.8872	2.44563	-22.858	-51.183	-26.2274	-6.23439	1.0658	-90.8564	-8.16417
-6.58733	-5.99675	-10.6488	-6.65309	39.3423	-1.06194	-5.44455	-0.288754	1.24579	-1.3362	-3.39699	-4.18191	-2.3896	-4.26797	-8.95018	-28.8407	-9.44473	-1.93392	10.8758	6.88296	1.06645	-1.67063	3.1514	-4.88439	2.7568	-0.51727	2.22531	-0.14061	-7.47906	-4.20608	-2.0842	-11.0992	-47.6485	-0.541115	7.81571	-0.184567	5.12848	0.449002	1.93359	0.105758	1.81346	-6.75964	-5.85817	-18.6077	9.83347	-3.34589	38.9265	-7.34903	93.011	0.553432
-0.436338	-14.1809	1.07169	-14.9657	-3.99636	-1.97249	-10.9579	-1.09816	-1.70951	-0.704046	-0.279419	-0.13421	-0.550323	-5.64848	-1.05716	-7.35201	-48.0055	-49.3379	-0.63245	4.96606	-1.48731	-5.46028	-6.61183	6.60602	0	0	0	9.92998	115.755	37.8642	17.3385	2.853	-16.2172	-19.0709	-15.6604	-17.9928	-0.413685	-3.80757	-7.26205	-4.05388	-0.13421	-4.51044	0.338395	11.445	3.06073	26.9482	240.711	8.68102	38.2303	-5.33553
2.64024	9.66987	-0.388939	8.71302	-1.4702	-0.217066	7.3539	0.687422	-1.07057	-0.23068	-0.034835	0.126175	0.469907	4.53913	0.879342	5.08398	66.9916	41.2905	6.99566	-0.840426	1.10074	3.42216	4.90627	-2.68394	0	0	0	-4.50763	-52.333	-20.617	-9.96518	-2.21868	9.8671	12.7804	11.2045	13.8198	0.361951	3.61324	5.83043	3.24155	0.126175	3.4809	-0.809993	-5.64922	-2.30398	-17.0479	-164.867	2.21133	-27.9604	2.22649
0.639502	3.88345	-0.217603	3.76719	0.163161	0.193424	2.9746	0.287102	-0.028242	0.035032	0.026493	0.044447	0.171715	1.69945	0.324679	2.02904	20.7505	15.2087	1.63033	-0.79483	0.426513	1.42845	1.89894	-1.40491	0	0	0	-2.21688	-25.7952	-9.21435	-4.33577	-0.841948	4.17663	5.17288	4.40533	5.27155	0.131014	1.26843	2.18372	1.21609	0.044447	1.32515	-0.221247	-2.65586	-0.886328	-7.08495	-66.0801	-0.572083	-10.889	1.14781
2.66686	6.35002	-0.119259	5.12746	-2.63639	-0.764705	4.78209	0.42696	-1.5937	-0.434571	-0.112637	0.096661	0.346275	3.25458	0.640562	3.36671	57.6364	30.1606	7.20847	0.462118	0.757311	2.12731	3.38027	-1.03734	0	0	0	-2.05853	-23.7717	-11.4668	-5.804	-1.56579	6.00504	8.30352	7.56721	9.6928	0.269494	2.77776	4.17864	2.31875	0.096661	2.44726	-0.762613	-2.8514	-1.59937	-10.6661	-108.555	4.69109	-19.1142	0.89983
2.03181	5.33129	-0.130361	4.43683	-1.84237	-0.50386	4.02537	0.363894	-1.14023	-0.301988	-0.074633	0.078088	0.282351	2.67165	0.52378	2.82032	45.3599	24.6455	5.4714	0.162794	0.62816	1.81266	2.8028	-1.03195	0	0	0	-1.9285	-22.3109	-10.0873	-5.03721	-1.29043	5.14703	6.9912	6.30671	8.00066	0.219196	2.24218	3.43056	1.90454	0.078088	2.01881	-0.589035	-2.58457	-1.32361	-9.07234	-91.075	3.2195	-15.8804	0.880365
-8.00257	-3.8107	-0.862623	1.00014	13.0471	4.72781	-2.54679	-0.08841	7.06769	2.20317	0.683485	-0.152721	-0.466452	-3.83186	-0.817466	-2.21357	-128.206	-38.9984	-22.2652	-7.2348	-0.691005	-0.453564	-3.11543	-4.35304	0	0	0	-4.95048	-58.426	-7.33545	-1.59392	1.68638	-0.348079	-4.37133	-5.9781	-10.0544	-0.379973	-4.44592	-4.90842	-2.69573	-0.152721	-2.57616	2.04062	-4.17815	1.55256	2.77154	67.1328	-25.0374	16.6387	3.3179
0.460506	-7.24301	0.647093	-8.079	-3.26491	-1.46312	-5.63129	-0.578807	-1.52545	-0.566922	-0.208454	-0.05844	-0.253474	-2.68447	-0.493731	-3.73448	-14.5266	-22.969	1.59178	3.27908	-0.734409	-2.87673	-3.26103	3.90516	0	0	0	5.73204	66.8814	20.8568	9.39761	1.37747	-8.63052	-9.80586	-7.84527	-8.73761	-0.187997	-1.64812	-3.45289	-1.93134	-0.05844	-2.18552	0.003873	6.47419	1.50001	14.1514	122.733	6.80609	18.9749	-3.13691
[truncated: 206 more columns]

## Sheet: LordingStock
SugerLording							SugerPhosphateLording							AmineModelLording							AcidLording							FattyAcidLording
-0.009919	0.004219	-0.003302	-0.00461	0.017612	0.012623		-0.01981	-0.003431	-0.019444	0.006193	-0.018583	-0.01157		-0.025612	0.003848	-0.008588	0.004269	0.021331	0.013413		0.013915	0.178218	0.098564	0.13005	-0.075458	0.048329		-0.026872	-0.051747	-0.029332	0.08019	-0.115376
0.003171	0.008037	-0.00945	-0.005701	0.018254	-0.021462		0.015143	0.001921	-0.001721	-0.003254	-0.030143	0.009059		-0.626427	0.099202	-0.263349	0.38258	0.231669	0.178575		0.000588	0.008673	0.000578	0.018933	-0.003596	0.005238		-0.000185	0.030928	-0.013305	0.012544	-0.018988
-0.003821	0.004985	-0.009638	0.003412	0.005347	0.010771		0.001954	0.013942	0.006537	-0.000513	-0.03136	-0.016754		-0.068507	0.015269	-0.017671	0.031186	0.00358	0.016959		-0.000166	0.002732	0.001274	-0.000468	-0.002066	-0.009801		-0.001133	0.015543	-0.01248	0.005424	-0.007734
-0.000784	0.00308	-0.020627	0.002687	0.008549	0.013525		0.01286	0.001799	0.009503	-0.007508	-0.020232	-0.009519		-0.030458	-0.007809	-0.007551	0.009682	-0.018916	-0.00347		0.003494	-0.014841	-0.005777	0.020348	-0.013545	-0.012268		0.001537	0.026192	-0.008361	0.005926	-0.010194
0.045534	0.062866	-0.14818	-0.089252	0.134365	-0.201195		0.119824	-0.152515	-0.068969	0.090185	-0.022361	0.266636		0.001135	0.001806	0.001195	0.009732	-0.040191	0.004404		-0.000295	0.007919	-0.000985	0.009118	-0.004677	-0.003964		-0.020307	0.000304	-0.003865	0.005071	-0.018033
0.002937	0.006818	-0.014395	-0.006531	0.013795	-0.017805		0.006389	-0.010461	-0.007571	0.002327	-0.011918	0.011351		0.002799	0.000373	0.000362	0.007931	-0.000401	0.007551		-0.002658	-0.002098	-0.000257	-0.00045	0.000588	-0.002744		-0.002513	0.001873	-0.004488	-0.001059	-0.006329
-0.000134	0.003786	-0.007029	-0.003205	0.007259	-0.009607		0.000384	0.004547	-0.003604	-0.018622	-0.02226	0.000659		0.006521	0.000199	0.001878	0.004721	0.003606	0.003651		-0.01046	0.057142	-0.142509	-0.027995	0.04905	-0.007995		-0.06756	0.021861	-0.015564	0.005839	0.000448
-0.000738	0.000632	-0.000863	-0.00011	0.000989	-0.002424		-0.004302	0.001657	-0.001738	-0.000973	-0.00062	-0.000796		0.000288	0.000161	-0.000315	0.004445	0.002771	-0.001245		-0.005606	0.004487	-0.015882	-0.011626	0.001161	-0.002204		-0.02362	0.005199	-0.005595	-0.001998	0.00227
-0.001657	0.000918	-0.001113	0.000154	-0.001448	-0.001186		-7.4e-05	0.005634	0.001956	-0.014555	-0.001973	0.010317		0.000354	0.00021	-0.000299	0.00466	0.00306	0.001433		-0.02845	-0.003929	-0.007488	-0.017337	-0.000151	-5.3e-05		-0.091238	0.003867	-0.008633	0.007314	0.017661
-0.00081	0.000458	-0.001514	-0.001586	-0.000257	-0.002657		-0.001627	-0.001582	-0.007487	0.001432	-0.004806	-0.000811		-0.001202	0.001317	-0.002585	0.005479	0.004926	-0.001327		-0.005002	0.00222	-0.00271	-0.002181	0.00036	0.002122		-0.060418	0.013566	-0.003725	0.003834	0.002057
-0.004664	0.001509	-0.00205	0.000423	-0.001157	-0.000616		0.006244	0.004179	0.003321	-0.010111	-0.01414	0.000783		-0.006947	0.00914	-0.017104	0.173051	0.097635	-0.168582		-0.064909	0.018162	-0.061025	-0.032415	-0.00144	0.105833		-0.211468	-0.057375	-0.016003	-0.052744	-0.043368
-0.001698	0.001788	-0.002283	-0.00099	0.001247	-0.004237		0.005679	0.000372	0.002761	-0.006751	-0.016151	-0.000896		-0.005208	0.006209	-0.011911	0.110596	0.063247	-0.107762		-0.009468	0.003888	-0.01427	-0.000225	0.001198	0.00615		-0.412714	0.095647	-0.019575	0.035108	-0.020355
-0.010715	0.01215	-0.014029	-0.004846	-0.008479	-0.013488		-0.002669	0.000198	-0.002941	-0.001721	0.005064	-0.021684		-0.003309	0.002679	-0.006144	0.057257	0.037856	-0.054736		0.009804	-0.002924	-0.166039	0.333219	-0.277976	-0.022862		-0.184507	-0.079714	-0.03696	0.089855	-0.103454
-0.001038	0.001167	-0.004311	-0.002539	0.004444	-0.008082		0.000931	0.005923	-0.005266	-0.018559	-0.024986	0.011679		-0.00918	-0.003766	-0.00023	0.0274	0.028828	-0.009776		-0.000955	0.001568	-0.002774	0.01912	-0.010155	0.020343		-0.249416	0.007824	-0.036089	0.064628	-0.020047
-0.011593	0.005762	-0.008317	0.003439	0.012668	0.001134		-0.012557	0.003047	-0.016493	0.007994	-0.022363	-0.019997		-0.008623	0.005124	-0.006418	-0.018894	0.013735	-0.036462		-0.049867	0.009247	-0.007687	0.019648	0.012046	-0.061712		-0.031965	0.017445	-0.008179	0.028591	-0.02797
0.011601	0.010412	-0.027028	-0.030159	0.036618	-0.07928		0.07823	0.022072	0.036349	-0.047016	-0.12966	0.020884		-0.34404	0.087602	-0.10175	0.303766	-0.50984	0.001213		-0.008426	0.00274	-0.001722	0.007321	-0.003992	-0.002262		-0.003502	0.002194	-0.003223	0.002241	-0.001501
-0.003229	0.027508	-0.034147	-0.022541	0.002422	0.11098		0.09481	-0.046505	0.04825	0.208801	-0.060149	0.03304		-0.053213	0.010249	-0.015906	0.033858	-0.062302	0.019786		0.006825	0.016537	0.008097	-0.19126	-0.323058	-0.223445		0.010509	0.049925	-0.009333	0.014521	-0.019651
-0.003005	0.014101	-0.022032	-0.008385	0.021869	-0.018098		0.043307	0.009168	0.002408	0.025062	-0.031643	0.035394		-0.040207	0.00135	-0.027018	-0.002455	-0.095225	0.01273		-0.000373	-0.009563	-0.000391	-0.023103	-0.025855	-0.013901		-0.001471	0.005387	-0.004017	0.000177	0.002851
-0.104556	-0.5059	-0.44973	-0.094296	0.117202	0.121594		0.007233	-0.119417	0.088695	0.200192	0.191554	-0.219199		-0.005581	-0.000369	-0.001125	0.014191	-0.057839	0.043205		-0.013659	0.003505	0.002672	-0.052254	0.003383	-0.040042		-0.007327	0.007542	-0.010208	-0.00132	-0.005611
-0.009973	-0.047157	-0.044841	-0.00972	0.013994	0.012352		-0.001545	-0.013993	0.003171	0.02194	0.032709	-0.007599		0.002738	0.002836	-0.000162	0.000208	-0.005982	-0.004745		-0.001839	0.001977	0.000839	-0.001124	-0.000875	-0.006115		-0.003128	0.001132	-0.001763	0.001547	0.000996
0.011441	0.022196	-0.052219	-0.024803	0.060862	-0.07376		0.039131	0.004721	-0.00355	-0.005814	-0.034333	0.057188		0.004844	0.000588	0.001904	0.005451	-0.017276	-0.003569		-0.001273	0.009591	0.003256	-0.011596	0.003126	-0.008801		-0.012183	0.072398	-0.007674	0.014012	-0.02707
0.001129	0.005433	-0.005551	-0.003088	0.006973	-0.010511		-0.001602	0.004937	-0.003223	-0.009336	-0.008477	0.002641		0.000795	-0.000925	0.001042	-0.00044	-0.002058	-0.001928		-0.001431	0.002094	0.00134	-0.002195	-5.5e-05	0.001374		-0.013792	0.007993	-0.005972	-0.002643	0.000591
-0.000245	0.002875	-0.002532	-0.002144	0.00221	-0.004052		-0.015099	0.008133	-0.007457	-0.018068	0.005019	0.011271		0.000663	0.000778	-0.001096	0.015571	0.009515	-0.012193		-2.7e-05	0.003807	0.001495	0.001123	-0.000791	-0.002558		-0.049492	-0.00075	-0.016602	0.012097	0.002097
-0.000572	0.001103	-0.000889	-0.000718	0.000468	-0.001726		0.013123	0.009486	0.010077	-0.013455	-0.020253	0.00101		-0.00097	0.001056	-0.002223	0.022242	0.012253	-0.023674		-0.002824	0.002159	-0.001789	0.000278	0.001594	-0.000851		-0.038652	0.01196	-0.009507	0.004638	0.002606
-0.03493	-0.001247	-0.001684	-0.001007	0.015335	0.011207		-0.006862	0.003634	-0.002113	-0.011387	0.006739	0.00638		-0.000687	0.001623	-0.003097	0.033755	0.019288	-0.03208		0.000961	-0.003812	-0.001703	0.000161	0.006372	-0.003942		-0.109825	0.021257	-0.076371	0.019623	-0.031024
-0.002271	0.002448	-0.002211	-0.002064	0.00298	-0.005658		-0.000611	-0.001607	-0.000897	0.00053	-0.001438	-0.00094		0.000854	0.001362	-0.001205	0.013077	0.013823	-0.009507		-0.002787	0.001156	5.9e-05	-0.000909	-0.000142	0.006049		-0.147904	0.033923	-0.016378	0.011731	0.005659
-0.013446	0.004066	-0.002125	0.007858	0.002008	-0.004627		0.001293	-0.002951	-0.008503	0.014619	0.013079	-0.006166		2.8e-05	0.001537	-0.001138	0.014083	0.011431	0.01193		-0.041843	-0.00135	0.000418	0.014966	0.010645	-0.032905		-0.07437	-0.050993	-0.003881	0.049846	-0.050557
-0.000767	0.002376	-0.003812	-0.000584	0.004356	-0.009523		0.005988	-0.001649	-0.006533	0.004673	-0.00629	0.008483		-0.014552	-0.012672	0.00136	0.065434	0.074629	-0.05834		-0.005816	0.004435	-0.006594	0.004841	-0.001445	0.000634		-0.044741	-0.011774	0.012761	0.017911	-0.006524
-0.021083	0.00278	-0.007004	7.2e-05	0.00996	0.004853		0.020278	0.006958	0.004738	0.025844	-0.026232	-0.005534		-0.022061	-0.003445	-0.001226	0.01138	0.005792	-0.019668		-0.044929	0.065678	-0.163626	-0.038061	0.025057	0.119449		-0.011529	-0.007666	-0.004102	0.010866	-0.000509
0.007071	0.005295	-0.018652	-0.0185	0.038042	-0.053663		-0.012676	-0.095494	-0.016984	0.006227	-0.041657	0.036743		-0.426423	0.55847	0.497978	-0.333893	0.047019	-0.114035		-0.010247	0.005283	-0.014226	-0.002346	8.9e-05	0.012498		-0.003488	-0.00077	-0.000185	-0.001651	0.005616
-0.004605	0.011025	-0.006973	-0.017454	0.009581	0.024224		-0.031465	0.018346	-0.014377	-0.006091	-0.012529	0.006188		-0.061793	0.056042	0.058459	-0.040383	-0.027678	0.001864		-0.021122	0.466864	0.114455	0.093303	0.118888	-0.050052		-0.00079	0.008044	-0.002606	0.001931	-0.007585
-0.011734	0.010981	-0.005807	-0.004244	0.000857	0.032765		0.046527	-0.028146	-0.01489	0.011229	-0.00353	-0.060649		-0.066228	0.005258	0.023784	-0.023658	-0.002457	0.005162		-0.015951	0.036988	-0.028919	0.192965	-0.216332	0.018154		-0.054118	0.036342	-0.00915	-0.025767	-0.005731
0.010812	0.221273	-0.197718	-0.242357	-0.147003	0.387879		0.006477	-0.013518	-0.067562	-0.014427	0.096053	-0.425101		-0.045298	-0.003756	-0.009897	-0.010502	-0.030159	0.008482		-0.043733	0.19017	-0.074738	-0.068741	-0.126287	-0.101067		0	0	0	0	0
0.00137	0.022302	-0.019894	-0.024419	-0.014146	0.038693		0.00619	-0.001655	-0.003194	0.003339	0.017939	-0.029785		-0.008166	0.000172	-0.002567	-0.00093	-0.011584	-0.003855		-0.005381	0.020786	-0.00617	-0.000723	-0.024343	-0.0072		-0.010325	-0.012796	-0.008714	-0.007458	0.004555
0.001429	0.013744	-0.0067	-0.014605	-0.00189	0.03899		-0.00737	0.003589	-0.008434	-0.011828	0.016395	0.022104		0.001444	1.5e-05	0.00238	0.005801	-0.03965	-0.009482		-0.017977	0.029647	-0.002111	-0.031321	-0.016457	-0.008477		-0.047789	0.014965	-0.008681	0.006861	-0.00062
-0.000117	0.001778	-0.001444	-0.001467	-0.000493	0.003499		-0.005178	0.00091	-0.001845	-0.003259	0.000565	-0.001932		0.000204	0.000642	-0.000831	0.012584	0.000696	-0.010087		-0.002447	0.00207	-0.00362	-0.002352	-0.005241	-0.003209		-0.019113	0.003286	-0.005417	-0.00034	0.003568
-0.000487	0.000967	-0.000292	-0.000148	-0.000623	0.001697		-0.023976	0.011181	-0.009652	-0.029134	0.008069	0.018488		0.001983	0.000277	0.000423	0.004308	0.001019	-0.001602		-0.004124	0.001688	-0.000964	-0.003065	-0.00115	-0.002998		-0.055049	-0.014219	-7.5e-05	0.020185	-0.009276
-1.8e-05	0.000434	-0.000356	-0.000311	-7e-05	-0.000824		-0.002528	0.00106	-0.000316	-0.002184	0.000366	0.002123		1.9e-05	0.000188	-0.000321	0.003824	0.002188	-0.003893		0.000438	0.00795	0.001631	0.001388	0.001776	0.000328		-0.024024	0.001923	-0.001996	0.004531	0.004336
-0.0011	0.000118	0.000255	-0.000684	9.3e-05	-0.000234		-0.009373	0.00352	-0.001921	-0.011256	0.003595	0.006151		0.000126	0.000728	-0.001217	0.014609	0.008963	-0.001779		0.001556	0.010383	-0.038762	0.020568	-0.010372	-0.003355		-0.105792	0.005421	-0.006253	0.018848	-0.000191
8.7e-05	0.001154	-0.000879	-0.000596	0.000424	-0.002029		-0.000713	-0.000645	-0.001298	-0.001091	-0.00073	0.00171		0.000796	0.000389	-0.000424	0.010205	0.008411	-0.007016		-0.000432	0.000555	-0.005098	0.006612	-0.004578	-0.002195		-0.062689	0.011963	-0.003098	0.0117	-0.001847
-0.004174	0.001428	-0.000633	0.002735	0.000888	-0.00069		0.000706	-0.004618	-0.001471	0.003047	0.00532	0.002883		0.000675	0.00073	-0.001042	0.015917	0.011095	-0.001684		-0.004199	0.006626	-0.004659	-0.000847	0.002369	0.004467		-0.027965	-0.011426	-0.015428	0.019198	-0.024235
0.000518	3.9e-05	-0.003059	-0.003287	0.006125	-0.011478		0.006911	-0.010883	-0.018318	-0.000231	-0.033745	0.009866		0.001266	-0.003042	-0.007716	0.035264	0.046943	-0.085682		0.002254	-0.005936	0.001754	-0.003276	0.011215	0.018131		-0.00805	0.006631	-0.016027	-0.025228	-0.020575
-0.012535	0.006011	-0.006252	0.004913	0.008242	-0.01391		0.00185	0.001054	-0.019442	0.00451	-0.013212	-0.0152		-0.003455	-0.005698	0.00025	0.021875	0.019639	-0.014394		-0.007671	0.004516	-0.022098	0.007846	-0.008136	0.026028		-0.006486	-0.00351	-0.01603	0.00412	0.000266
-0.00018	0.004982	-0.005793	-0.006514	0.01309	-0.014862		0.030486	0.000188	0.006867	-0.020891	-0.07225	-0.003421		-0.227614	-0.010379	-0.666638	-0.504086	-0.019434	-0.150721		-0.008903	-0.003214	-0.000893	0.000463	-0.014404	0.042529		-0.008661	-0.000879	-0.005018	-0.001812	0.002826
-0.2887	0.138567	-0.154641	0.206459	0.193214	-0.026762		0.098792	0.055424	-0.136556	0.450548	-0.024376	0.094473		-0.051959	-0.03559	-0.069603	-0.070422	-0.004598	-0.011217		-0.109559	-0.006819	-0.151778	0.308059	-0.252454	0.091843		-0.541069	-0.064979	-0.013361	0.076336	0.005712
-0.032983	0.027946	-0.034292	0.016621	0.045915	-0.031866		0.029986	0.017489	-0.037242	0.068384	-0.034862	0.031782		-0.170434	-0.089171	-0.018509	-0.025831	0.053252	0.185093		-0.006768	-0.003428	-0.040348	0.129835	-0.111257	0.014868		-0.080767	-0.016666	-0.001429	0.017064	0.025485
-0.032913	0.032238	-0.005929	0.028298	0.028241	0.039752		0.004176	0.01985	0.006006	0.120839	0.097694	0.086331		-0.046512	-0.003119	-0.003172	-0.037413	-0.08987	-0.004455		-0.076852	0.083995	-0.026003	-0.059971	-0.055612	-0.068455		0.072199	0.287529	-0.029694	0.043496	-0.073031
-0.005942	0.005546	-0.003781	0.003497	0.006914	0.004351		-0.004018	0.009223	-0.00012	-0.0045	-0.018554	-0.016136		-0.02313	-0.023539	0.009242	-0.002644	-0.014326	-0.006943		-0.012117	0.012008	-0.006874	-0.002894	-0.015194	-0.010431		0.340008	-0.566403	-0.006254	0.134732	0.015341
0.011443	0.073621	0.034083	0.000918	0.005294	0.161778		-0.00022	0.092481	-0.011349	-0.048572	0.158318	0.317545		0.011343	0.008701	0.008508	0.059191	-0.342847	-0.026021		-0.16806	0.225657	-0.004511	-0.306466	-0.273813	-0.178205		0.018813	-0.239979	-0.031987	0.144243	-0.102079
0.000837	0.010881	0.005988	0.001521	-0.000362	0.023869		-0.009836	0.018631	-0.008363	-0.02148	-0.006596	0.013056		0.001764	0.001163	0.001687	0.011953	-0.047751	0.006694		-0.023143	0.043555	0.005033	-0.043206	-0.038038	-0.024142		-0.022135	-0.036877	-0.008671	0.021554	-0.019571
-0.00182	0.007094	0.003221	0.001953	0.002043	0.018473		-0.056719	0.053251	-0.015062	-0.095884	0.064411	0.154119		0.003257	0.001597	-5.4e-05	0.023422	-0.015189	-0.013565		-0.023179	0.038977	0.00781	-0.03305	-0.028641	-0.015329		-0.037849	-0.027648	-0.007399	0.020342	-0.015868
-0.000637	0.001239	0.000734	0.000402	5e-06	0.001209		-0.013464	0.007408	-0.004217	-0.016084	0.005268	0.010472		0.00014	-0.000578	0.000145	0.006675	0.001125	-0.001376		-0.002729	0.008804	0.001481	-0.000459	-0.005569	0.000274		-0.015949	-0.000787	-0.001619	0.004364	0.005779
-0.001197	0.0007	-0.000448	0.000422	0.000349	0.001061		-0.031277	0.030275	-0.007203	-0.05536	-0.004412	0.036881		0.001893	6.8e-05	-0.001796	0.022624	0.016274	0.040394		-0.001018	0.006283	0.000848	-0.000384	-0.003066	-0.001589		-0.074506	0.008982	-0.005948	0.013138	0.000124
-0.000382	0.002224	-0.001321	-0.001836	0.00049	-0.004354		-0.000419	-0.000223	-0.001079	0.001241	0.010558	0.018553		0.001215	0.000189	-0.000189	0.007183	0.006905	0.013364		-0.001045	-0.000209	0.000254	0.000505	0.000465	-0.001743		-0.056004	0.012557	-0.003384	0.004587	0.012989
-0.011839	0.001051	-0.002025	-0.000927	0.0038	0.000993		-0.005528	0.001818	-0.000876	-0.005954	0.002334	0.000916		-0.000211	0.001456	-0.002645	0.031066	0.01951	-0.013254		-0.030882	-0.004187	0.005484	0.005168	-0.003312	0.01181		-0.019172	-0.000481	0.005775	-0.001818	-0.003552
-0.002543	0.000325	-0.003617	-0.001739	0.003783	-0.00488		-0.001643	-0.009264	-0.006225	0.000204	-0.007058	-0.001121		0.005948	-0.000325	0.001812	0.004236	0.017115	-0.010547		-0.004575	-0.000165	-0.00069	0.000245	0.000798	2.2e-05		-0.006005	-0.002215	0.003752	-0.00048	0.001932
-0.0142	0.003044	-0.008078	0.003001	0.006585	-0.002569		0.005691	0.002002	-0.003849	-0.009818	-0.00896	-0.017341		0.001061	0.000428	-0.000458	0.011391	0.009645	0.002232		-0.042301	0.019563	-0.034745	0.002795	0.021608	-0.015441		-0.014834	0.0019	0.00306	0.004381	0.020676
-0.012443	0.004732	-0.012405	-0.003839	0.012742	-0.019984		0.014888	-0.000699	-0.009416	-0.016847	-0.034872	0.003715		0.005675	-0.001881	-0.01024	-0.028176	0.014431	-0.028075		-0.008373	0.004909	-0.009207	0.002773	-0.000898	0.002851		-0.012989	-0.002764	-0.001252	-0.000222	0.002361
-0.053083	0.021803	-0.008494	0.034029	0.00722	-0.046646		0.032034	-0.000711	-0.027319	0.011815	0.017399	-0.033913		0.00214	0.000377	-0.003586	-0.002765	0.005341	0.019326		-0.109428	0.092218	-0.104002	-0.071098	-0.019075	0.111752		-0.02601	-0.026231	-0.002546	0.025585	-0.027104
-0.007535	0.003443	-0.003086	0.002999	0.0027	-0.009285		0.045236	0.023334	0.027576	-0.036337	-0.06869	-0.013677		-0.013431	-0.00914	-0.015625	-0.01248	-0.009255	0.011876		-0.013867	0.021756	-0.013015	-0.01466	0.001459	0.008896		-0.009823	-0.004457	-0.002632	0.000709	0.00288
-0.012906	0.006711	-0.013172	-0.003434	0.011813	-0.020703		-0.00421	0.001253	-0.013987	-0.000932	-0.003606	-0.018212		-0.001353	-0.002585	-0.003995	-0.004061	-0.0024	0.003714		-0.006256	0.044792	0.006621	0.027415	-0.033118	0.002642		-0.126348	-0.472904	-0.062599	0.286869	-0.19829
-0.002192	0.002391	-0.002238	-0.000669	0.003813	-0.004526		-0.001485	-0.000115	-0.003625	-0.000209	-0.000903	-0.00319		-0.025403	-0.067339	0.029107	0.020868	0.053213	-0.015882		-0.002939	0.008999	0.000435	-0.001509	-0.001746	-0.004179		-0.019048	-0.063398	-0.009519	0.038479	-0.030785
-0.142608	0.501438	-0.006508	0.300776	-0.152496	0.362386		0.064861	0.195948	-0.122985	-0.22844	0.409038	-0.187688		0.017917	0.004758	0.022423	0.117073	-0.633685	-0.051791		0	0	0	0	0	0		-0.030377	-0.015742	-0.009372	0.011131	-0.013456
-0.023519	0.080485	-0.003683	0.04489	-0.025305	0.052505		-0.006501	0.028779	-0.034093	-0.038478	0.063625	-0.051323		0.002517	-0.00023	0.003718	0.022918	-0.096452	-0.003132		-6.4e-05	0.011291	0.006623	0.023189	-0.016058	-0.01232		-0.023768	0.003459	-0.001753	0.003491	-0.001961
-0.035968	0.051268	-0.005132	0.019486	-0.008605	0.051193		0.009722	0.020606	-0.030477	-0.003362	0.034604	-0.045396		0.010558	0.001856	0.003866	0.016949	-0.040931	0.002303		-0.125282	0.183095	-0.080011	0.056674	-0.023942	-0.003067		-0.015649	-0.008087	-0.002637	0.00755	-0.005863
-0.0051	0.006387	-0.001082	0.001729	0.000363	0.004673		0.002731	0.003539	-0.003647	-0.002167	0.00381	-0.002975		0.001866	0.000873	-0.000427	0.01469	0.003636	0.006807		-0.019495	0.030001	-0.012564	0.016478	-0.009506	0.00152		-0.009107	0.000986	-0.000793	0.001977	-0.00315
-0.006423	0.002535	-0.000735	0.001589	0.001624	0.002486		-0.00538	0.006603	-0.013807	-0.010666	-0.003835	0.004238		0.001553	0.000775	-0.000736	0.014926	0.010271	0.001107		-0.014127	0.02544	-0.001253	-0.014253	-0.022157	-0.01914		-0.046048	0.009429	-0.002977	0.004819	-0.002184
-0.001671	0.001994	-0.002025	-0.001809	0.00048	-0.005585		7.7e-05	-0.003583	-0.004528	-0.005774	-0.012479	0.00186		0.000379	0.000394	-0.000532	0.007545	0.00524	0.010035		-0.002262	0.006227	0.001578	-0.001576	-0.001065	-0.003245		-0.092685	0.026888	-0.004417	0.001345	0.092703
-0.014391	0.00117	-0.001656	0.000702	0.000548	0.000733		-0.006978	0.000332	-0.00234	-0.003528	-1.6e-05	-0.007334		0.000775	0.001849	-0.002895	0.036208	0.024454	0.041959		-0.001135	0.001226	-0.003036	-0.001725	3.7e-05	-0.003172		-0.019731	-0.0013	-0.001502	-0.000649	0.019907
-0.004365	0.001722	-0.002312	-0.001329	0.002941	-0.004611		-0.002223	-0.013706	-0.002541	-0.001233	-0.007274	-0.004393		0.006101	0.001229	8.4e-05	0.025386	0.02834	0.120553		-0.00147	0.002309	0.002423	0.000869	0.00016	0.00108		-0.002314	-0.012392	-0.001905	0.00811	0.010271
-0.069027	0.003294	-0.009118	-0.013912	0.011662	0.006399		-0.002931	0.002421	0.005345	0.004523	4.8e-05	-0.044798		0.001492	0.000436	-0.00033	0.009897	0.009242	0.035206		-0.005851	0.002543	0.001184	-0.003694	0.006536	0.017889		-0.053337	0.005962	-0.005251	0.00584	0.017779
-0.011879	0.001595	-0.001114	-0.002697	0.003256	-0.007715		0.006407	-0.016642	-0.005875	0.015409	0.017713	0.020848		1.3e-05	-0.007078	0.005285	-0.001289	0.006857	0.006845		-0.011399	0.003223	0.004318	-0.004456	-0.003301	0.029483		-0.017716	0.003813	-0.002603	0.002492	0.003539
0.007634	0.145319	-0.141117	0.080294	0.230266	-0.104674		0.106388	-0.010277	0.003671	0.070469	0.150204	0.065823		0.000158	-0.002069	0.001483	-0.001718	0.001451	-0.001587		-0.0747	0.167971	-0.250616	-0.065509	0.083682	0.119941		-0.00947	0.043013	-0.049073	0.008139	-0.020768
0.003058	0.022988	-0.025831	0.003488	0.042664	-0.036236		0.020238	0.009025	-0.07093	0.029337	-0.028034	0.031984		-0.021908	-0.022775	-0.000585	-0.028514	-0.006257	-0.01686		0.029112	-0.003114	-0.153027	0.350356	-0.309302	-0.003847		-0.010641	0.007352	-0.012017	0.0019	-0.001578
-0.004641	0.01045	-0.008832	0.001107	0.013985	-0.006127		0.374617	0.203025	0.279046	-0.247082	-0.509939	-0.029454		-0.005564	-0.003423	-0.003754	-0.007048	-0.006745	-0.004978		-0.000163	0.011339	-0.039193	0.088324	-0.082529	0.001402		0.002503	-0.012351	-0.01028	0.020273	-0.02028
0.083762	0.220927	-0.168302	-0.048941	0.34272	-0.39108		0.087411	0.005408	-0.054632	0.097996	0.075558	0.218607		-0.242589	-0.467309	0.205864	-0.063346	0.003832	-0.03014		0.00061	0.001376	-0.009676	0.026032	-0.020235	-0.001929		-0.001719	-0.002966	-0.006367	0.001512	0.001753
0.010201	0.040693	-0.022233	0.001408	0.05425	-0.075569		0.028186	0.005919	-0.012576	0.017547	0.033035	0.068828		-0.041372	-0.086633	0.039157	-0.013962	0.0007	-0.010969		-0.00036	-0.008618	0.003103	-0.016274	0.011568	-0.009235		-0.01431	0.00195	-0.000834	-0.000683	-0.000449
0.003366	0.012956	-0.007377	-0.001113	0.017209	-0.020734		0.011864	0.000271	-0.001916	0.010327	0.013003	0.027197		-0.020886	-0.044137	0.01989	-0.006218	0.001786	-0.00451		-0.001318	-0.003152	-0.004328	0.010124	-0.013047	0.005584		-0.006447	0.00182	-0.000326	0.000219	0.00299
-0.002272	0.011536	-0.014507	-0.014789	0.010819	-0.018649		-0.004352	-0.003009	-0.016955	0.019147	0.000361	-0.006041		0.003285	-0.000792	0.001648	0.000839	0.002658	-0.001166		-0.012843	0.114652	0.033055	0.028602	0.022543	-0.011559		-0.005869	-0.002334	-0.000646	-0.001522	-0.003515
-0.001226	0.00235	-0.003023	-0.003215	0.001861	-0.003175		-0.000161	-0.0006	-0.003171	0.004464	0.001655	0.000507		0.00287	0.00064	1.7e-05	0.010959	0.00863	0.012021		-0.002868	0.019165	0.002744	0.003972	0.005745	-0.001852		-0.005811	0.001289	-0.0004	0.000826	-0.008916
-0.001135	0.001743	-0.001066	-0.00192	0.000692	-0.00155		-0.005992	0.008735	0.001834	-0.01177	-0.008802	0.001201		0.002116	0.000804	-0.000569	0.015002	0.010024	-0.005875		-0.001122	0.014794	0.005495	0.004127	0.00393	-0.002777		-0.027045	0.005921	-0.001738	0.002815	0.000947
-0.001316	0.001258	-0.000335	-0.000603	-0.000271	-0.002302		0.001786	0.000859	-0.000406	-0.004694	-0.010765	0.000408		0.001973	0.00111	-0.001135	0.020227	0.016064	0.063795		0.000373	0.003945	0.003048	0.001242	0.000404	0.000259		-0.031797	0.007762	-0.001976	0.003251	-0.025366
-0.006087	0.001848	-0.002048	-0.001933	-0.004528	-0.002191		-0.011375	0.003572	-0.005121	-0.015182	0.001716	-0.011324		-0.000146	0.001056	-0.001891	0.021337	0.013257	0.004122		0.000249	0.00263	0.002032	0.000828	0.000269	0.000172		-0.012449	-0.001847	-0.001437	0.004257	-0.008161
-0.000878	0.000967	-0.00406	-0.005082	0.00162	-0.011639		0.039087	0.006579	-0.021508	-0.022257	-0.109389	0.014077		-0.012783	0.015109	-0.031379	0.317481	0.176906	-0.312113		-9.2e-05	0.000687	-0.001725	-0.000341	0.000551	-5.2e-05		-0.007459	-0.002166	-0.000905	0.002642	-2.5e-05
-0.323763	-0.005148	-0.063275	-0.076709	0.133042	0.087858		0.00209	-0.003494	-0.016629	-0.002377	-0.003444	-0.045327		-0.001415	0.002511	-0.005058	0.053754	0.031029	-0.05306		-0.025397	0.018644	-0.040391	-0.00558	0.013355	0.008789		-0.028391	0.004651	-0.003653	0.005578	-0.018412
-0.052346	0.000206	-0.010715	-0.012116	0.026485	0.010341		0.010929	0.000132	-0.000379	-0.004958	-0.014697	-0.015743		-0.009545	-0.018361	0.009209	0.016952	0.015305	-0.000265		-0.000386	-0.003188	-0.006225	-0.005551	0.013719	0.022224		-0.0158	0.004284	-0.000852	0.000852	0.001522
-0.030709	9.5e-05	-0.008897	-0.001272	0.01264	0.008635		0.04172	0.02284	0.030181	-0.033388	-0.05802	-0.012151		-0.003921	-0.00927	0.004377	0.00324	0.001334	0.003345		-0.021212	0.004975	-0.025613	-0.064545	-0.073294	-0.045618		-0.025998	-0.00198	0.031078	0.022303	-0.01874
0.0012	-0.005593	-0.007278	-0.010017	0.012573	-0.019175		0.02236	0.001043	0.014244	-0.014946	-0.036949	0.003647		-0.264578	-0.510178	0.2433	-0.094727	-0.018715	-0.086296		0.00557	-0.009662	0.00486	0.01032	0.008423	0.008303		-0.019526	-0.001448	-0.000292	0.003465	0.004197
-0.009979	-0.006065	-0.005212	-0.017212	0.017234	-0.026307		-0.000131	-0.015277	-0.016081	-0.000394	-0.022849	-0.001722		-0.06913	-0.135042	0.062549	-0.022955	-0.004858	-0.022829		-0.004023	-0.002201	-0.001982	-0.004737	0.005284	0.002287		-0.008899	0.021938	-0.036839	-0.003036	-0.015243
-0.000186	-0.002535	-0.00289	-0.011426	0.005757	-0.011027		0.0169	-0.010822	-0.003642	-0.01228	-0.053955	0.003715		0	0	0	0	0	0		-0.001158	-0.001357	-0.000176	0.000139	0.001986	-0.000509		-0.003131	-0.007444	-0.008965	0.007367	-0.002463
0.002982	0.007588	0.003272	-0.01615	-0.00673	0.053084		-0.000442	-0.005115	-0.004999	0.005864	0.007025	-0.021962		-0.015637	0.001542	0.001878	0.008541	0.001589	0.018979		0.00875	0.008999	0.009407	-0.150499	-0.130803	-0.132511		-0.007479	0.000708	-0.000516	-0.000686	-0.004762
0.000404	0.001645	0.000265	-0.003943	-0.000276	0.009345		-0.000927	-0.00094	-0.002373	0.000526	6.6e-05	-0.007729		-0.004437	0.000544	-0.000818	0.010437	-9.6e-05	0.026749		0.002353	0.004811	0.004156	-0.02499	-0.022264	-0.023336		-0.003574	0.001041	-0.000171	6.5e-05	0.002713
-0.002702	0.007909	0.014273	-0.004221	-0.00199	0.035593		-0.001596	0.004492	0.00125	-0.001438	-0.001874	-0.00983		0.00258	0.001131	-0.000589	3e-05	0.000982	-0.000932		0.021282	-0.031876	0.021593	-0.102098	0.009355	-0.067037		-0.003362	-0.000572	-0.000483	0.001667	-0.003703
-0.000824	0.002333	0.00163	-0.001156	-0.000211	0.00523		-0.002266	0.001215	-0.001843	0.001235	-0.000814	-0.003802		0.001293	0.002124	-0.001121	0.004725	0.002685	0.000195		0.006229	-0.005647	0.00707	-0.018358	0.007839	-0.015092		-0.002171	0.000517	-0.000139	0.000245	-0.00216
-0.001296	0.001757	0.00078	0.000185	-0.001321	0.00322		-0.012915	0.006677	-0.005905	-0.005459	-0.001186	0.003871		0.025482	-0.000153	0.010329	-0.008363	0.015806	-0.043358		0.001709	-0.001155	0.002574	-0.007193	0.000412	-0.006418		-0.015065	0.004156	-0.000791	0.000684	0.00382
-0.000246	0.002254	-0.002045	-0.003017	0.000446	-0.004552		0.002068	-0.000365	-0.001029	0.005713	0.014061	0.017083		-0.001959	0.00832	-0.015286	0.174377	0.101375	-0.186608		-1.3e-05	-0.000808	-0.000108	0.000658	-0.001257	0.001759		-0.035765	0.007191	-0.002689	0.006411	-0.079471
-0.006225	0.001469	-0.000277	0.000487	0.001346	-0.001446		-0.050916	0.023513	-0.014092	-0.025865	0.00864	0.043681		0.000497	0.001619	-0.002621	0.033413	0.020267	-0.030002		-0.001045	-0.000209	0.000254	0.000505	0.000465	-0.001743		-0.012972	0.001158	-0.000892	1.3e-05	-0.014792
-0.002305	0.001378	-0.001635	-0.00097	0.001136	-0.002766		-0.00923	0.001889	-0.005276	-0.004252	0.003427	0.00515		-0.00072	0.001232	-0.002427	0.025496	0.014797	-0.013721		-0.000796	0.002421	0.002286	0.001333	0.000734	-0.00157		-0.003991	0.000328	-0.000208	0.000106	-0.000699
-0.021839	0.005057	-0.010503	-0.0052	-0.015917	0.003735		-0.007047	0.011224	-0.002142	-0.017489	-0.002261	-0.061971		-5.1e-05	0.000205	-0.000377	0.004174	0.00255	2.9e-05		-0.140785	-0.026611	0.030556	0.061746	0.057553	-0.208075		-0.036054	0.009918	-0.003382	0.001119	-0.018645
-0.003994	0.001602	-0.003314	-0.0032	-0.00259	-0.003345		-0.004366	-0.006079	-0.006748	-0.004584	-0.012286	-0.003885		0.001161	-0.001073	0.00011	0.001577	0.005318	0.013505		-0.022954	0.00017	0.002351	0.008515	0.009504	-0.026881		-0.0158	0.004284	-0.000852	0.000852	0.001522
-0.007139	0.001392	-0.003651	0.000702	0.001489	-0.000446		-0.002164	-0.001579	-0.004902	-0.000565	-0.00032	-0.009655		-0.001899	-0.006685	0.003524	-0.000587	0.003114	0.011353		-0.06042	0.120396	-0.036186	0.011117	0.049378	-0.01933		-0.075088	-0.050045	0.000969	0.019979	-0.037444
5.8e-05	0.005578	-0.005261	-0.003918	0.005611	-0.013654		-0.001393	-0.005871	-0.003997	0.000722	-0.005027	-0.000794		-0.073081	-0.140969	0.069918	-0.046135	0.015324	-0.025506		0.004664	0.011434	-0.040344	0.118068	-0.093672	-0.006774		-0.022887	-0.014231	-0.003652	0.008822	0.003552
-0.004325	0.002403	-0.001502	-0.001382	0.000474	-0.004355		-0.000625	-0.00271	-0.0033	0.000636	-0.001039	-0.007788		-0.017276	-0.038955	0.022268	-0.015509	0.001294	-0.017723		-0.001587	0.005756	-0.026257	0.050667	-0.042322	0.003504		0.004012	-0.025602	0.019167	0.022999	-0.019561
-0.000406	0.000472	-0.002367	-0.001508	0.001743	-0.005437		0.012272	0.002381	0.008687	-0.009207	-0.022145	-0.00282		-0.120956	0.134266	0.164954	-0.08815	0.016363	-0.004554		0.000264	0.003625	-0.004293	0.015875	-0.012431	0.000278		-0.004216	-0.018817	0.000987	0.014613	-0.006553
-0.033152	-0.015672	-0.065465	0.000294	0.050132	-0.076826		0.007049	0.035246	-0.01092	-0.056141	-0.002473	-0.042972		-0.021901	0.028606	0.031734	-0.015684	3.2e-05	0.002852		-0.002203	0.087954	0.036363	-0.117134	-0.176486	-0.133073		-0.005024	-0.00234	-0.002432	0.004308	-0.002396
-0.00751	0.00267	-0.00196	0.015919	0.006762	-0.026931		0.004514	0.011773	0.000425	-0.019499	0.010045	-0.001842		-0.006819	0.01311	0.014069	-0.005461	-0.002472	-0.001087		0.011291	0.01963	0.028074	-0.135167	-0.107549	-0.139003		-0.002873	0.000779	-0.000155	0.000155	0.000277
-0.338016	0.027373	0.559877	0.037839	0.268452	-0.065436		-0.019034	0.031256	0.008976	0.00308	-0.003222	-0.155627		-0.00019	0.001558	0.001685	-0.000794	0.001006	-0.000668		-0.036494	0.034538	0.015613	-0.132541	-0.129903	-0.009228		-0.000354	0.00068	0.001462	-0.022065	-0.01694
-0.06082	0.00606	0.10196	0.006888	0.047918	-0.010434		-0.004551	0.005211	0.0033	0.00437	0.005918	-0.026675		0.001316	1.8e-05	0.000487	-0.00015	0.000801	-0.001089		-0.007771	0.00571	0.003143	-0.032573	-0.027857	-0.006624		-0.010559	0.003794	-0.000287	-0.001096	0.031814
-0.029059	0.003572	0.04825	0.004195	0.0224	-0.0064		-0.000219	0.020858	0.009317	0.019779	0.00384	0.021951		0.004121	-4e-05	0.001695	-0.001844	0.002143	-0.005429		-0.00783	0.005503	0.003858	-0.012641	-0.012765	0.001217		-0.01637	0.005083	-0.000688	-0.000271	0.022898
-0.004345	0.001004	0.005102	0.000341	0.002646	-0.001987		0.000691	0.009836	0.006281	-0.00707	-0.017238	-0.005897		0.001312	0.000197	0.000151	0.003841	0.003839	0.002223		-0.0015	0.001055	0.001566	-0.001093	-0.001505	-0.000332		-0.047949	0.016867	-0.001414	-0.004333	0.132546
-0.002312	0.001343	0.000367	-0.00181	-0.000579	-0.003134		0.043204	0.048922	0.042038	-0.092775	-0.123104	0.012907		0.001096	0.000141	0.00019	0.002404	0.002545	0.004783		-0.001045	-0.000209	0.000254	0.000505	0.000465	-0.001743		-0.011678	0.003343	-0.000341	-0.001145	0.030839
-0.00062	0.002278	-0.0018	-0.003032	-0.001152	-0.005977		0.000287	0.006212	0.00308	-0.014162	-0.005045	0.011811		-0.000345	0.000675	-0.001309	0.013908	0.008163	-0.00586		3.2e-05	0.002002	-0.000709	7.3e-05	0.000686	3.5e-05		-0.001518	-0.001149	-0.000144	0.000131	0.007493
-0.002168	0.001141	-0.000318	-0.001222	-8.9e-05	-0.002443		-0.008061	0.006403	0.002555	-0.012907	-0.019114	0.008538		0.000361	0.000205	-0.000211	0.003721	0.003052	0.013927		-0.00052	0.006125	-0.011057	-0.001974	0.003995	-0.000275		-0.009083	0.00137	-0.000646	0.00116	-0.000171
-0.000487	-0.00014	-0.002015	-0.004236	0.002147	-0.007231		-0.005727	-0.006663	-0.03267	0.004928	-0.023824	0.012955		0.001281	-0.000139	0.000688	-0.000917	0.002285	0.004821		-9.2e-05	0.000687	-0.001725	-0.000341	0.000551	-5.2e-05		-0.002873	0.000779	-0.000155	0.000155	0.000277
-0.011662	0.000433	-0.001479	-0.003571	0.005798	0.000492		-0.003357	-0.000164	-0.006147	-0.003439	-0.00228	0.004295		0.001598	-0.000321	0.000806	-0.000968	0.002921	0.004741		-0.002607	0.002787	0.000952	0.001033	0.001177	-0.000714		-0.115291	0.016855	-0.010782	0.010357	-0.032415
-0.001058	0.000139	-0.001335	-0.002598	0.004901	-0.006199		0.006091	-0.00783	-0.020818	0.018359	0.007457	0.03492		0.014209	-0.003689	0.000464	-0.039368	0.020772	-0.051419		-0.000796	0.002421	0.002286	0.001333	0.000734	-0.00157		-0.022793	0.004975	-0.002942	0.00315	-0.003079
0.000934	0.002787	-0.009138	-0.002756	0.024751	-0.021755		0.00915	0.003159	0.004629	-0.011343	-0.017049	-0.0048		-0.160799	-0.316962	0.142122	-0.036661	0.01185	0.011157		-0.01526	0.001524	0.000749	0.000881	0.002493	-0.003781		0.206647	0.346086	-0.711792	0.314636	-0.131315
-0.00192	-0.000371	-0.003906	-0.00346	0.008929	-0.009011		-0.001775	-0.005575	-0.003837	-0.001997	-0.003085	-0.000699		-0.098805	-0.052401	-0.222124	-0.197138	-0.002706	-0.06215		-0.003773	0.001629	-0.002468	0.002743	-0.002628	0.004275		0.035612	0.052304	-0.124757	0.052481	-0.024795
-0.019537	0.00779	-0.005241	-0.005635	-0.013649	0.0468		0.01106	0.015718	0.016688	-0.000683	-0.026118	-0.037823		-0.040117	-0.014629	-0.024052	-0.050787	0.003887	-0.014453		0.004786	0.10883	0.045277	0.088272	-0.086719	0.033906		0.010406	0.016741	-0.038881	0.019462	-0.002626
-0.22315	0.210783	-0.090166	-0.299941	-0.636985	-0.503594		0.119684	0.049396	0.045537	-0.044615	-0.059806	-0.171693		-0.009968	-0.000664	-0.017302	-0.017645	-0.0087	-0.007327		-0.028569	0.024795	-0.006583	0.072866	-0.10986	0.116203		-1.4e-05	0.001996	-0.002858	0.00122	-0.002697
0.109863	0.376621	-0.26931	-0.060382	0.045385	0.091528		0.044115	0.018513	-0.011155	-0.014294	0.01924	-0.236683		-0.000785	0.001006	-0.001595	-0.00206	-0.002931	-0.001573		0.009712	0.00096	0.019588	-0.010846	0.011739	-0.023641		0.00036	0.000934	-0.001398	0.000526	-0.000199
0.009689	0.084168	-0.058155	-0.024812	-0.021269	-0.010906		0.014119	0.004377	-0.001992	0.001026	0.008728	-0.052921		0.00018	1.2e-05	5e-05	0.000117	0.000146	5.3e-05		-0.001025	-0.001613	0.00098	0.005632	-0.006001	0.003599		-0.000735	0.000128	-6.1e-05	0.000168	-0.002298
0.007008	0.035583	-0.017285	0.011674	0.007977	0.002766		-0.02174	0.037419	0.016664	-0.005127	-0.058675	-0.049968		0.001677	4.2e-05	0.000587	8.4e-05	0.001093	-0.000983		-0.03149	0.006163	0.00556	-0.003805	0.001525	-0.00808		-0.011491	0.003116	-0.00062	0.000619	0.001107
0.000106	0.005825	-0.00259	0.003421	0.000375	-0.001308		-0.001344	0.010777	0.00981	-0.006853	-0.023648	-0.015077		0.000581	8.3e-05	8.6e-05	0.001168	0.001307	0.008056		-0.006982	0.001096	-0.000479	-0.000971	0.000736	-0.002506		-0.010691	0.003256	-0.000468	-6.4e-05	0.012875
-0.000715	0.002012	-0.000232	0.00201	0.001184	-0.001116		-0.01609	0.004885	-0.004606	-0.005865	-0.000336	-0.004341		0.001848	-6.8e-05	0.000822	-0.001418	0.000998	-0.003082		-0.005496	0.000941	0.000581	0.001164	0.001398	-0.001634		-0.003592	-4e-05	-1.5e-05	-0.001009	0.009665
-0.000912	0.009465	-0.007638	-0.008453	-0.002148	-0.01998		-0.020015	0.015965	-0.002746	-0.040127	0.01851	0.035744		0.000408	1.4e-05	0.000138	0.000158	0.000616	0.003325		0.000324	0.001163	0.00054	0.002111	-0.001402	-1e-06		-0.000551	-0.000124	1.3e-05	-0.000261	0.000516
-0.001628	0.002178	-0.001127	-0.001966	-0.000865	-0.004776		-0.298376	0.286202	0.154791	0.001749	0.002617	0.360122		0.000442	0.000117	-2.6e-05	0.001868	0.002031	0.0159		-0.227853	-0.043892	0.05331	0.050072	0.034966	-0.093048		-0.008618	0.002337	-0.000465	0.000464	0.00083
-0.000309	0.001693	-0.001431	-0.001779	-0.001008	-0.00378		-0.073187	0.067109	0.045159	0.014898	-0.011512	0.061241		0.001093	6.4e-05	0.000302	0.001497	0.003204	0.018653		-0.038299	-0.002411	-0.003303	0.004748	0.00838	-0.010302		-0.001436	0.000389	-7.7e-05	7.7e-05	0.000138
-0.001737	0.00092	-0.000918	5.1e-05	0.001013	-0.001066		-0.041944	0.035391	0.01301	-0.015264	-0.012665	0.025512		0.001468	-0.000201	0.00084	-0.0018	0.00205	0.000259		-0.066146	0.036256	-0.105462	-0.023088	0.033194	0.032615		-0.015831	-0.004338	0.001401	-0.040706	-0.005613
0.000666	0.000447	-0.002327	-0.002994	0.003244	-0.006775		0.004452	0.009889	0.015161	-0.025581	-0.009177	0.029926		0.019781	-0.004266	0.013507	-0.036351	0.023618	-0.06388		-0.010373	0.006526	-0.018609	-0.004355	0.005498	0.006572		-0.004626	0.000686	0.00033	-0.007701	0.004325
-0.015495	0.004265	-0.007555	0.00392	0.00704	-0.00493		-0.002406	0.000479	-0.016137	-0.007411	0.018009	-0.039393		0.005326	-0.002455	0.002189	-0.002544	0.011629	0.020684		-0.036863	0.005109	-0.000904	0.003861	0.013641	-0.005876		0.12783	0.325447	0.659487	0.453293	-0.176361
-0.000612	0.010417	-0.014093	-0.007408	0.015925	-0.034638		0.028148	0.013734	-0.006375	-0.019949	-0.059462	-0.006596		0.002163	-0.003349	-0.000997	-0.009547	0.006496	-0.004621		-0.010652	0.005702	0.003134	0.000782	0.002935	0.00064		0.02599	0.06754	0.103821	0.085451	-0.033801
-0.259187	-0.194857	-0.296532	0.677583	-0.258101	-0.138098		0.098822	0.22622	-0.400213	-0.17874	-0.140095	0.120229		-0.001913	0.000814	-0.016373	-0.017363	0.000859	-0.008638		-0.050874	0.08025	-0.040514	-0.057531	-0.017285	-0.011888		0.005997	0.021795	0.038292	0.0281	-0.008563
-0.049443	-0.022799	-0.039272	0.070196	-0.080747	0.167744		0.023119	0.046327	-0.084953	-0.008588	-0.003239	-0.023903		0.002129	-0.000154	-0.001851	-0.007419	0.002115	-0.008055		-0.008287	0.026325	-0.004592	-0.013043	0.000603	-0.000432		-0.003923	0.00232	0.001377	0.00048	0.014215
-0.02941	-0.014394	-0.0266	0.044844	-0.029216	0.026389		-0.007483	0.021644	-0.045501	-0.011819	-0.015394	-0.023139		0.001175	-5.3e-05	-0.00021	-0.002259	0.000938	-0.002791		-0.001383	0.00509	-0.004041	-0.008696	0.008933	-0.000161		-0.001404	0.000524	-3.2e-05	-0.000181	0.004873
-0.004989	-0.000832	-0.004037	0.001001	-0.005786	0.014491		0.00024	0.001953	-0.005216	0.007417	0.011009	0.004041		0.000595	-3e-05	0.000288	-0.000617	0.000217	-0.0013		-0.00222	-0.000633	-0.003549	-0.004626	0.001469	0.006424		-0.007346	0.001276	-0.000613	0.001677	-0.022983
-0.015493	0.007119	0.029304	0.045945	-0.01461	-0.018004		0.012493	0.008912	0.003922	-0.011445	-0.011579	-0.030576		0.000956	-6e-06	0.000388	-0.000384	0.000509	-0.001195		-0.104752	0.061596	0.013612	-0.018486	-0.005944	-0.012277		-0.011721	0.002176	-0.000936	0.002425	-0.032038
-0.003956	0.002435	0.007161	0.012329	-0.003728	-0.006474		-0.000351	-0.000361	-0.000512	0.001167	0.005276	-0.004656		0.000618	0.000144	-4e-06	0.002596	0.002291	0.00538		-0.025173	0.018633	0.004733	-0.004427	-0.002031	-0.002465		-0.035227	0.006258	-0.002898	0.007791	-0.105582
-0.003076	0.001658	0.003472	0.005442	-0.002301	-0.003693		-0.006427	0.00443	-0.001514	-0.010092	0.005036	0.004193		0.001717	8.8e-05	0.000524	0.000901	0.001962	0.006914		-0.014806	0.012527	0.004789	-0.002836	-0.002098	-0.001007		-0.009334	0.001542	-0.000678	0.001494	-0.022329
-0.000341	0.000679	0.000473	0.001654	-0.000361	-0.000872		-0.002112	0.001369	-7.1e-05	-0.002795	0.001243	0.00194		0.005208	0.001568	-0.000625	0.025772	0.026047	0.182934		-0.002234	0.006732	0.004	0.002275	0.00158	-0.000455		-0.001469	0.000255	-0.000123	0.000335	-0.004597
-0.00063	0.00041	0.000382	0.000199	-0.000332	-0.000816		-0.025652	0.021309	-0.027469	-0.079016	-0.00191	0.059787		0.001686	0.000558	-0.000289	0.009325	0.009143	0.061628		-0.000565	0.004271	0.001102	0.003103	-0.000116	-0.001623		-0.004309	0.001168	-0.000232	0.000232	0.000415
-0.00015	0.000613	-0.00054	-0.000705	-0.000547	-0.001407		-0.008286	0.002765	-0.005889	-0.019915	-0.005008	0.008373		0.016825	0.004253	-0.000658	0.067812	0.075168	0.583156		0.000124	0.001315	0.001016	0.000414	0.000135	8.6e-05		-0.001436	0.000389	-7.7e-05	7.7e-05	0.000138
-0.008588	0.000775	0.000376	-0.002077	0.003385	-0.000353		-0.030536	0.066914	0.014652	-0.040271	-0.010012	0.084293		0.005007	0.000992	0.000255	0.016488	0.020288	0.149219		-0.001687	0.001681	-0.000318	0.000113	0.000577	0.000943		-0.015892	-0.013569	-0.00258	0.003301	0.00621
-0.002305	0.002294	-0.001172	-0.001757	0.003623	-0.006393		-0.010351	0.006385	0.004463	-0.007327	-0.015739	0.008196		0.002496	0.000184	0.000617	0.00422	0.007869	0.048547		-0.001719	-0.000321	0.00039	4.1e-05	-0.000109	0.000908		-0.003905	-0.002095	-0.000449	0.001105	0.008249
-0.011034	0.04102	-0.038452	0.015294	0.066706	-0.027266		0.006584	0.006869	0.004206	-0.005571	0.002765	-0.008081		0.004008	-0.000521	0.002325	-0.00493	0.005673	-0.000602		-0.029878	-0.002424	0.00728	0.005521	0.003698	-0.004666		-0.003968	-0.004616	0.002185	-0.040253	-0.000505
-0.019994	0.007348	-0.016231	0.0164	0.027208	0.000861		0.017514	0.000182	0.008618	-0.016062	-0.022653	-0.038682		0.002568	-0.000325	0.001399	-0.003759	0.002695	-0.005379		-0.011451	-0.001451	0.000871	0.000408	0.000362	0.003654		1e-06	0.007185	0.015193	0.000553	0.001879
-0.029178	0.025455	-0.031164	-0.021005	-0.032798	-0.046985		0.021263	-0.000116	-0.012875	0.006271	0.015862	-0.041335		0.000865	-0.000105	0.000459	-0.001252	0.000878	-0.001785		-0.045978	0.154124	-0.070233	0.010214	0.068137	-0.025139		-0.000414	0.00101	0.001457	0.000931	0.002031
-0.007705	0.00746	-0.01028	-0.006952	-0.0021	-0.01775		0.001387	-0.000841	-0.005034	-0.000494	0.000867	-0.019815		0.000775	-5.2e-05	0.000342	-0.000717	0.000692	-0.001121		-0.008211	0.041416	-0.031553	0.004385	0.021638	-0.00763		0	0	0	0	0
-0.010995	0.000844	-0.006627	-0.021683	0.013178	-0.032947		0.000329	-0.000382	-0.002062	0.00139	0.002254	-0.006966		0.001667	-0.000131	0.000779	-0.001859	0.001346	-0.002946		0.038769	0.068535	0.043465	-0.198324	-0.323099	-0.268703		0	0	0	0	0
-0.002447	0.005128	-0.004956	-0.007817	0.011245	-0.017092		0.003106	0.002196	0.002282	-0.001712	-0.004857	-0.001762		0.000775	-3.5e-05	0.00034	-0.000609	0.000527	-0.001184		0.009846	0.015553	0.00837	-0.030753	-0.074052	-0.055547		0	0	0	0	0
-0.000959	0.000143	0.000152	-0.003122	0.001863	-0.007693		0.011014	0.006748	0.009919	-0.00723	-0.016201	-0.002823		0.001072	-6.7e-05	0.000486	-0.001025	0.0008	-0.001772		0.005209	0.00564	0.001884	-0.009534	-0.039977	-0.025139		-0.005844	0.001155	-0.000445	0.001084	-0.013651
-0.000337	0.00089	-0.000258	-0.000846	0.000543	-0.001741		-0.000599	0.000511	0.000768	0.001027	-0.000394	-0.000214		0.000595	-6.4e-05	0.000292	-0.000833	0.000546	-0.001174		0.000545	0.003287	0.00015	-0.000912	-0.003778	-0.002618		-0.034682	0.011623	-0.001198	-0.002102	0.07678
-0.000232	0.000987	-0.000513	0.000189	-0.000748	-0.00156		0.00647	0.008963	0.011828	-0.004382	-0.008449	0.008199		0.003634	-0.000142	0.001686	-0.003162	0.001484	-0.007046		-0.000143	0.007151	0.003492	0.001264	0.00065	0.00303		-0.007752	0.002746	-0.000223	-0.000735	0.022068
-1.8e-05	0.000434	-0.000356	-0.000311	-7e-05	-0.000824		-0.009595	0.009456	0.000831	-0.020455	0.010241	0.01932		0.001534	0.000454	-0.000175	0.00837	0.007449	0.023931		0.000498	0.005261	0.004064	0.001656	0.000538	0.000345		-0.000534	-0.000193	-2.1e-05	-4.6e-05	0.003244
-0.00195	0.000716	0.001042	0.001631	-0.000996	-8.3e-05		-0.003318	0.002519	0.000681	-0.002784	0.002989	-0.003342		0.000548	0.000161	-6e-05	0.002946	0.002652	0.009302		0.000124	0.001315	0.001016	0.000414	0.000135	8.6e-05		-0.002873	0.000779	-0.000155	0.000155	0.000277
2.8e-05	0.00165	-0.001687	-0.002454	0.001229	-0.007185		0.018664	0.00379	0.012855	-0.015724	-0.034642	-0.001305		0.001435	0.000382	-8.4e-05	0.006071	0.006599	0.051675		0.000249	0.00263	0.002032	0.000828	0.000269	0.000172		0	0	0	0	0
-0.010154	0.002046	-0.000363	-0.005079	0.001542	-0.002949		0.008382	-0.001425	0.003547	-0.007192	-0.022543	-0.005891		0.000331	8.8e-05	-1.9e-05	0.001401	0.001523	0.011925		-0.002091	-0.000418	0.000509	0.00101	0.00093	-0.003485		-0.010698	-0.012758	-0.00243	0.008867	-0.000898
-0.004588	0.000309	-0.002229	-0.003405	0.001892	-0.006365		-0.00466	-0.011907	-0.006649	-0.00124	-0.01117	0.004353		0	0	0	0	0	0		0.000232	-0.001732	0.000963	-0.000365	0.003042	0.003012		-0.00315	-0.003334	-0.000672	0.00241	-0.00044
-0.11564	-0.002724	-0.026751	0.001525	0.015422	0.025908		-0.324304	0.270751	0.371856	0.444708	-0.155957	-0.07224		0.000297	-3.2e-05	0.000146	-0.000417	0.000273	-0.000587		-0.007459	0.006647	-0.014552	-0.00298	0.005642	0.003995		-0.000125	-0.020021	-0.00149	-0.000899	0.023205
-0.031422	0.003142	-0.011753	-0.005205	0.008271	-0.005087		-0.054327	0.045793	0.067603	0.072949	-0.034331	-0.030708		0	0	0	0	0	0		-0.007616	0.001366	-0.005219	-0.000232	0.002809	-0.000967		-0.003071	-0.005696	-0.000944	0.003463	0.016623
-0.032236	0.002881	-0.007138	-0.005018	0.008785	-0.00066		-0.022799	0.026169	0.038685	0.034363	-0.022619	-0.014655		0.000297	-3.2e-05	0.000146	-0.000417	0.000273	-0.000587		-0.167859	-0.034036	0.045567	-0.318665	-0.299912	0.634894		-0.001253	0.000138	-4e-06	-0.000351	0.002953
-0.006815	0.005259	-0.005328	-0.00388	0.007956	-0.010408		0.01191	0.011569	0.014035	-0.005085	-0.024137	-0.007441		0.000656	1.5e-05	0.000357	-0.000258	-0.002515	-0.001298		-0.063254	-0.004996	0.017552	-0.083811	-0.08672	0.240534		-0.002938	0.00051	-0.000245	0.000671	-0.009193
-0.009491	0.005446	-0.008308	-0.004452	0.000487	-0.008271		0.007463	-0.00345	0.00198	0.012111	0.020778	0.021377		0	0	0	0	0	0		0.049423	0.54739	0.458814	0.153951	0.048169	0.141814		-0.001469	0.000255	-0.000123	0.000335	-0.004597
-0.001877	0.000291	-0.002095	-0.002963	0.000673	-0.004068		5.1e-05	0.000269	-0.001481	0.000369	-0.00032	-0.001157		0.002984	-7.9e-05	0.001262	-0.001793	0.001817	-0.004161		0.015072	0.117531	0.100999	0.035996	0.01797	0.031441		0	0	0	0	0
-0.001688	0.000546	-0.000833	0.000317	-0.001263	-0.000564		-0.000256	0.000231	0.000294	0.000453	0.00023	-0.001629		0.000956	-6e-06	0.000388	-0.000384	0.000509	-0.001195		0.007296	0.059685	0.047443	0.020584	0.007057	0.010453		-0.000735	0.000128	-6.1e-05	0.000168	-0.002298
-0.000343	0.00027	0.00017	-0.00037	7.2e-05	-0.000269		0	0	0	0	0	0		0.004309	7.7e-05	0.001561	-0.000216	0.002695	-0.003161		0.00165	0.012751	0.009664	0.005949	7.5e-05	0.000873		0	0	0	0	0
0.000114	0.000254	-0.000172	8.4e-05	0.000407	-0.00024		0.000707	0.000591	8e-06	0.000668	0.007365	0.00866		0.001614	3e-06	0.000631	-0.000459	0.000909	-0.001739		0.000124	0.001315	0.001016	0.000414	0.000135	8.6e-05		0.000168	-0.000454	-5e-06	4.4e-05	0.000807
-0.000143	0.000128	-0.000519	0.000316	0.000674	0.000257		0	0	0	0	0	0		0.000533	0.000246	-0.000218	0.00506	0.003426	-0.007166		0.000324	0.001163	0.00054	0.002111	-0.001402	-1e-06		0	0	0	0	0
-0.000547	0.000791	0.000143	1.9e-05	0.000505	-0.001539		-0.002498	-0.019613	-0.007931	0.014821	-0.001063	0.011706		-0.000162	0.000176	-0.00037	0.003707	0.002042	-0.003946		0	0	0	0	0	0		-0.002873	0.000779	-0.000155	0.000155	0.000277
-0.000316	0.000997	-0.001594	-0.00137	-0.000201	-0.002914		0.019434	0.00793	0.015502	-0.014033	-0.033461	-0.006209		-0.012067	0.013439	-0.028166	0.282666	0.156223	-0.291915		0.000199	-0.000153	-0.000476	0.001697	-0.001536	-8.7e-05		-0.000126	0.001759	0.002931	0.001953	0.001626
-0.006174	0.004584	-0.00313	-0.000584	-0.015791	-0.001999		-0.006565	-0.000779	-0.003289	0.003696	0.008168	-0.0474		-0.002962	0.003374	-0.007045	0.0709	0.03931	-0.070991		0	0	0	0	0	0		-0.005518	-0.008225	-0.001702	0.006898	-0.005085
-0.002268	0.000795	-0.004311	-0.005625	-0.002509	-0.009798		9.9e-05	-0.007763	-0.024066	0.00328	-0.027965	-0.005046		-0.000834	0.001201	-0.002447	0.025532	0.014568	-0.028206		-0.00147	0.002309	0.002423	0.000869	0.00016	0.00108		-0.001095	-0.000807	0.001337	-0.000358	-0.002099
-0.02336	-0.003646	-0.015709	0.002753	0.007876	0.016188		0.004632	-0.012862	-0.005174	-0.006056	-0.013843	-0.038514		-0.000162	0.000176	-0.00037	0.003707	0.002042	-0.003946		-0.081323	-0.016075	0.019531	0.032195	0.028323	-0.101606		0.050491	0.008487	0.050864	-0.686363	-0.407175
-0.00648	-0.000443	-0.004367	-9e-05	0.002153	0.002036		0.019703	-4.8e-05	0.008884	-0.0152	-0.038072	-0.008264		0.000297	-3.2e-05	0.000146	-0.000417	0.000273	-0.000587		-0.021602	-0.003528	0.003396	0.006895	0.006627	-0.020815		0.00816	0.002512	0.010823	-0.147144	-0.086073
-0.012179	0.005146	-0.008157	-0.004588	-0.002148	-0.001709		0.001269	-0.005883	-0.005335	-0.003376	0.018009	-0.073476		-0.005412	-0.010326	0.004626	-0.001153	-4e-05	-0.000674		-0.02685	0.202686	-0.076173	0.005758	0.067788	0.019901		0.002024	0.002401	0.003513	-0.046456	-0.026386
-0.003143	0.000205	-0.003449	-0.002331	0.00058	-0.002737		0.000161	-0.002132	-0.002271	-0.000653	0.003452	-0.017579		0.003865	-0.000414	0.0019	-0.005417	0.003546	-0.007632		-0.005393	0.05487	-0.018119	-0.002292	0.011112	-0.000788		0.000385	0.000224	0.000399	-0.00517	-0.002947
-0.002221	0.000522	-0.002086	-0.002773	-0.000877	-0.003334		0.007274	0.00181	0.005801	-0.005884	-0.009688	-0.006467		0.001189	-0.000127	0.000585	-0.001667	0.001091	-0.002348		0.029972	0.023358	-0.142245	0.238835	-0.182148	-0.002712		0	0	0	0	0
0.003073	0.00139	-0.005543	-0.006964	0.009671	-0.017964		-0.003249	-0.018745	-0.000287	-0.002527	-0.009407	0.003459		0.001098	0.001409	0.001169	0.010351	-0.055093	-0.002234		0.008991	0.007372	-0.030518	0.059593	-0.042454	0.001885		0	0	0	0	0
-0.003206	-0.003429	0.003679	-0.006802	0.009337	-0.00446		-0.001204	-0.006959	-2.9e-05	-0.00096	-0.003443	0.001261		0.000305	0.000391	0.000325	0.002875	-0.015304	-0.000621		0.005453	0.002799	-0.011029	-0.014397	-0.061005	-0.033		-0.000735	0.000128	-6.1e-05	0.000168	-0.002298
-0.001193	-0.000558	0.001787	-0.001521	0.003376	-0.002622		-0.000362	-0.002132	0.0002	-0.000352	-0.000921	0.000323		0.004181	0.000239	0.001585	0.001167	-0.003211	0.00046		0.000861	0.001025	-0.000927	-0.011027	-0.013232	-0.010747		-0.031587	0.005486	-0.002637	0.00721	-0.098826
-0.000619	0.004607	0.068387	0.056126	-0.028622	-0.030021		-0.000146	0.000486	-0.001591	-0.000335	0.000422	-0.002115		0.002507	-4.3e-05	0.001064	-0.001385	0.001234	-0.00369		-0.000934	0.00135	0.00607	-0.053867	-0.053966	-0.027854		-0.008815	0.001531	-0.000736	0.002012	-0.027579
-0.000191	0.001282	0.018235	0.01489	-0.006896	-0.008182		-0.005035	0.005208	-0.001119	-0.013291	0.006244	0.012031		0.000956	-6e-06	0.000388	-0.000384	0.000509	-0.001195		-0.000405	0.000389	0.001864	-0.016408	-0.016458	-0.007959		-0.001469	0.000255	-0.000123	0.000335	-0.004597
-0.000628	0.000839	0.00959	0.00715	-0.005081	-0.004622		-0.000774	0.004576	0.001524	-0.010398	0.007668	0.015647		0.002678	-0.000136	0.001298	-0.002778	0.000975	-0.005852		4.6e-05	0.002825	0.002964	-0.007376	-0.00796	-0.003807		-0.003542	0.001175	-0.000126	-0.000193	0.007448
-0.000674	0.003049	-0.000499	-0.001392	-0.001035	-0.007911		-0.00227	0.001569	0.000132	-0.000205	-0.000581	0.002303		0.001356	0.000201	0.000161	0.004376	0.004277	-0.005131		0.000219	0.001376	0.001175	-0.001134	-0.001396	-0.00124		-0.001404	0.000524	-3.2e-05	-0.000181	0.004873
-0.000652	0.005663	-0.003674	-0.003539	0.000403	-0.011104		-0.011306	-0.002168	-0.000255	0.002736	-0.008934	-0.006619		0.000217	7.3e-05	-4.1e-05	0.001545	0.001129	-0.002623		0.000324	0.001163	0.00054	0.002111	-0.001402	-1e-06		-0.000528	-0.008544	-0.001169	0.005283	0.003051
-0.002247	0.002679	-0.002251	-0.002482	0.000681	-0.005978		-0.003457	0.000291	0.000924	0.002172	-0.001699	-0.00275		0	0	0	0	0	0		0	0	0	0	0	0		-0.001023	-0.001543	-0.000349	0.001466	-0.000736
-0.122517	-0.000747	-0.01788	-0.034509	0.037171	0.025145		-0.002261	-0.000138	0.000824	0.002334	-0.001255	-0.003955		0.00011	2.9e-05	-6e-06	0.000467	0.000508	0.003975		-0.001719	-0.000321	0.00039	4.1e-05	-0.000109	0.000908		-0.00228	-0.00405	-0.000661	0.002544	-0.00207
-0.031627	-0.00115	-0.004622	-0.010215	0.009698	0.004971		0.000488	0.001342	-0.027376	0.006024	-0.005965	-0.026187		0.000892	-9.6e-05	0.000439	-0.00125	0.000818	-0.001761		-0.016377	-0.002939	0.003567	-0.003938	-0.005823	0.029302		-0.000847	0.001001	0.002209	-0.032338	-0.030005
-0.021545	5.7e-05	-0.004932	-0.006631	0.001762	0.004476		0.000345	-0.000712	-0.005905	0.000478	0.002318	-0.018295		0.000297	-3.2e-05	0.000146	-0.000417	0.000273	-0.000587		-0.786538	-0.14964	0.180842	0.131639	0.076063	-0.126182		0.00013	0.001211	0.00201	-0.006566	-0.007124
-0.002509	0.005048	-0.006381	-0.005197	0.008335	-0.012841		-0.000202	-0.00103	-0.005633	0.001184	-0.002628	-0.002781		0.001486	-0.000159	0.000731	-0.002083	0.001364	-0.002936		-0.188587	-0.03258	0.039509	0.028829	0.017466	-0.019857		0	0	0	0	0
-0.002468	0.002155	-0.003365	-0.003222	0.000561	-0.005615		5.1e-05	0.000269	-0.001481	0.000369	-0.00032	-0.001157		-0.000492	-0.000939	0.000421	-0.000105	-4e-06	-6.1e-05		-0.118302	0.240018	-0.614759	-0.111043	0.211686	-0.031538		0	0	0	0	0
-0.000693	0.001075	-0.002565	-0.004806	-0.001051	-0.008163		0.000252	-0.000509	0.000365	-0.000382	-0.000831	7.3e-05		0.000297	-3.2e-05	0.000146	-0.000417	0.000273	-0.000587		-0.023184	0.062719	-0.153167	-0.028645	0.051904	-0.003343		0	0	0	0	0
0.011439	-0.019007	-0.020165	0.009361	0.005637	-0.012786		-0.000127	0.000157	2.4e-05	0.00027	0.00151	-0.006196		0	0	0	0	0	0		-0.004986	0.040734	-0.055442	-0.008205	0.023344	-0.001896		0	0	0	0	0
0.003927	-0.007383	-0.00828	0.006753	0.001305	-0.004579		0.001088	-0.000514	-4.4e-05	0.001247	0.003917	-0.001329		0	0	0	0	0	0		-0.000239	0.010758	-0.009733	-0.001073	0.00495	-6.7e-05		0	0	0	0	0
-0.001528	-0.003426	0.000493	0.001558	0.004459	-0.002295		0.004521	0.002399	0.003487	-0.003234	-0.005857	-0.001943		0	0	0	0	0	0		0.000157	0.003317	0.000307	0.000487	0.000821	0.000121		0	0	0	0	0
-0.00064	-0.000875	0.000336	0.00064	0.000552	-0.000473		0.005225	0.002828	0.004173	-0.003702	-0.007331	-0.000491		0.000298	-1.5e-05	0.000144	-0.000309	0.000108	-0.00065		0	0	0	0	0	0		0	0	0	0	0
-0.001008	3.3e-05	0.000367	-0.000496	0.000843	8e-06		0.008013	0.010882	0.009123	-0.021112	-0.012498	0.009819		0	0	0	0	0	0		0	0	0	0	0	0		-0.000735	0.000128	-6.1e-05	0.000168	-0.002298
0	0	0	0	0	0		-0.00072	0.000723	-6.1e-05	-0.001929	0.000945	0.001693		0	0	0	0	0	0		0.000124	0.001315	0.001016	0.000414	0.000135	8.6e-05		0	0	0	0	0
-0.000481	0.000138	-0.000643	-0.00035	-0.00096	-0.000328		-0.00515	-0.000631	-0.007391	0.006724	0.006101	-0.007052		0	0	0	0	0	0		0	0	0	0	0	0		-0.000707	-0.009784	-0.000726	0.002201	0.028277
-0.00052	0.000233	-0.000716	-0.000556	-0.000687	-0.00067		0.005704	0.006169	0.003617	-0.006635	-0.015245	-0.009078		0	0	0	0	0	0		0.000124	0.001315	0.001016	0.000414	0.000135	8.6e-05		0.000627	-0.002927	8.2e-05	-0.000844	0.015633
-9.2e-05	8.5e-05	-0.000112	-0.000188	-0.00075	-0.000242		2.7e-05	0.034573	0.036906	0.009731	-0.055078	-0.01342		0.00011	2.9e-05	-6e-06	0.000467	0.000508	0.003975		-0.044183	-0.008099	0.00983	-0.004723	-0.009183	0.050873		0.001152	-0.007254	-0.000375	0.00149	0.018253
-0.000159	0.00108	-0.000891	-0.001074	-0.00046	-0.002372		0.023127	0.022179	0.0294	-0.014467	-0.050776	-0.007168		0.000297	-3.2e-05	0.000146	-0.000417	0.000273	-0.000587		-0.011305	0.001011	0.002446	0.001498	-0.002519	0.010782		-0.000792	-0.00154	-0.000131	0.000383	-0.000332
-0.002417	0.000141	0.001071	-0.001348	0.001463	-0.000178		0.013789	0.012419	0.01704	-0.0078	-0.030334	-0.004814		0.000684	-0.000103	0.000248	-0.000329	0.000982	0.001421		-0.021455	0.04177	-0.108593	-0.021809	0.034865	0.004822		0	0	0	0	0
-0.001213	-0.001362	-0.000147	-0.002578	0.000871	-0.002518		-0.000223	-0.010111	-0.00259	0.003985	-0.001678	0.009968		0.001531	-0.000179	0.000709	-0.001831	0.001582	-0.001638		-0.003988	0.013094	-0.024919	-0.004084	0.009449	-0.001487		0	0	0	0	0
-0.003806	0.000222	0.000746	-0.001162	0.000782	-0.000344		0.00218	-0.001159	0.000872	-0.001952	-0.005214	-0.000971		0.002644	-0.000668	0.00016	0.004475	0.007039	0.030804		-0.002732	0.007237	-0.018582	-0.003712	0.005957	0.000341		0	0	0	0	0
-0.003866	0.000255	0.004193	-0.001909	0.005459	-0.001199		0.008112	0.002244	0.005036	-0.005907	-0.014392	0.000174		0.011356	-0.001336	0.005233	-0.0134	0.011839	-0.011342		1.5e-05	0.001222	-0.003925	0.001015	-0.000433	-0.00019		0	0	0	0	0
-0.007872	0.009541	0.01466	0.023975	0.011363	-0.020526		0.001523	-0.000105	-0.00151	-0.001212	0.002495	-0.0179		0.005782	-0.000664	0.002711	-0.007161	0.005838	-0.007262		-0.004202	0.00068	-0.002374	-0.002614	-0.00122	0.003037		0	0	0	0	0
-0.003172	0.004114	0.003956	0.008459	0.004114	-0.006793		0.003861	0.001946	0.002711	-0.002827	-0.003957	-0.004918		0.001784	-0.000191	0.000877	-0.0025	0.001637	-0.003523		-0.002393	-0.000434	0.000526	-0.000424	-0.000683	0.003558		0	0	0	0	0
-0.001738	0.00347	0.008887	0.005049	-0.001236	0.007958		0.006014	0.003207	0.004679	-0.004291	-0.007952	-0.002083		0.000595	-6.4e-05	0.000292	-0.000833	0.000546	-0.001174		-0.001595	0.000994	0.001406	0.000455	2.5e-05	0.000994		0	0	0	0	0
-0.000883	0.000622	0.003153	0.000884	-0.000723	0.002882		-0.001436	0.001593	-0.000816	-0.003644	0.001517	0.003568		0	0	0	0	0	0		0	0	0	0	0	0		0	0	0	0	0
-0.000508	0.000201	0.000923	-0.0002	-0.000168	0.000846		0.002739	0.004125	0.00384	-0.006518	-0.00459	0.002858		0	0	0	0	0	0		0.000124	0.001315	0.001016	0.000414	0.000135	8.6e-05		-0.002204	0.000383	-0.000184	0.000503	-0.006895
-0.000566	-0.000137	0.000102	6.5e-05	0.000794	0.000544		-0.000107	0.000684	0.000258	-0.001551	0.000107	0.001093		0.000297	-3.2e-05	0.000146	-0.000417	0.000273	-0.000587		0	0	0	0	0	0		-0.000735	0.000128	-6.1e-05	0.000168	-0.002298
-0.00079	0.000128	-0.000194	-0.000517	-0.000433	-0.000281		0.00364	0.003837	0.003357	-0.005056	-0.006665	-0.001019		0	0	0	0	0	0		0	0	0	0	0	0		0.000621	-0.006107	-0.000911	0.004345	-0.002425
-0.000132	0.00018	-0.000184	-0.000394	-0.000477	-0.000584		-0.008312	0.001748	-0.008933	-0.000699	-0.00125	-0.014254		0	0	0	0	0	0		0	0	0	0	0	0		0.000428	-0.00173	-0.000192	0.000916	0.001133
-0.000132	0.00018	-0.000184	-0.000394	-0.000477	-0.000584		0.152182	0.122933	0.004339	0.257852	-0.033634	-0.003871		0.000297	-3.2e-05	0.000146	-0.000417	0.000273	-0.000587		0.000124	0.001315	0.001016	0.000414	0.000135	8.6e-05		0.002767	-0.0085	0.000123	-0.001248	0.029167
-0.000872	0.006956	-0.006059	-0.007281	-0.00284	-0.016096		0.098316	0.065078	0.002864	0.043347	-0.094672	0.012607		0.000297	-3.2e-05	0.000146	-0.000417	0.000273	-0.000587		0.000124	0.001315	0.001016	0.000414	0.000135	8.6e-05		0.001145	-0.002938	2.5e-05	-0.000325	0.010383
-0.000441	0.001873	-0.001615	-0.002173	-0.001485	-0.004363		0.004945	0.024012	-0.0168	0.021595	-0.031635	-0.030478		0.00011	2.9e-05	-6e-06	0.000467	0.000508	0.003975		-0.016004	-0.002385	0.002007	0.003398	0.003262	-0.007709		0.000366	-0.000503	0.000148	-0.000857	0.005628
0.000295	0.001275	-0.001585	-0.001711	0.000564	-0.004247		5.6e-05	0.005671	-0.004478	-0.000456	-0.018511	-0.016996		0.000892	-9.6e-05	0.000439	-0.00125	0.000818	-0.001761		-0.00381	-0.00074	0.000899	0.001051	0.000821	-0.002577		0	0	0	0	0
-0.002201	5e-05	-0.000693	0.000847	0.000898	-0.000341		0.006707	0.005942	0.00496	-0.005921	-0.014271	-0.003823		0.000297	-3.2e-05	0.000146	-0.000417	0.000273	-0.000587		-0.025289	-0.00341	0.006753	5.3e-05	-0.002542	0.018099		0	0	0	0	0
-0.002728	0.002131	0.007761	0.005312	-0.003179	-0.007617		0.004152	0.002213	0.002457	-0.002469	-0.006681	-0.003099		8.9e-05	-3.9e-05	-4.4e-05	0.000504	0.000437	0.002595		-0.010314	-0.001929	0.002342	0.000244	-0.000655	0.005448		0.00036	0.000934	-0.001398	0.000526	-0.000199
0.005998	0.025616	0.249584	0.219138	-0.092928	-0.119664		0.000548	-0.000197	-0.005456	0.000259	0.003852	-0.021631		0	0	0	0	0	0		-0.048148	0.010049	-0.005208	-0.006076	0.000606	0.007239		0	0	0	0	0
0.000654	0.006926	0.071447	0.075541	-0.033512	-0.03634		0.000321	0.000563	-0.004107	0.000648	0.001119	-0.009742		0	0	0	0	0	0		-0.014861	0.007067	-0.000902	-0.016082	-0.012936	-0.010771		0	0	0	0	0
0.044123	-0.108533	-0.025725	0.0464	-0.03503	-0.060333		-0.000709	0.001339	-0.002235	0.002245	0.002411	-0.016442		0	0	0	0	0	0		-0.005116	0.010381	0.003485	-0.047529	-0.044491	-0.044761		0	0	0	0	0
0.013345	-0.035608	-0.011972	0.010818	-0.012152	-0.017923		0.002487	0.001157	-0.000753	-0.000145	-0.00114	-0.002575		0	0	0	0	0	0		-0.000332	0.003941	0.003522	-0.024816	-0.024275	-0.025906		0	0	0	0	0
0.006339	-0.017043	-0.007929	0.003641	-0.003665	-0.006964		0.000106	0.000685	-0.003657	0.000953	-0.001014	-0.00213		0	0	0	0	0	0		8.2e-05	0.004227	0.004576	-0.010636	-0.011379	-0.012092		0	0	0	0	0
0.000935	-0.003857	-0.002269	0.00037	-0.00143	-0.00067		5.9e-05	0.000563	-0.002872	0.000799	-0.001067	-0.000791		0.000221	5.9e-05	-1.3e-05	0.000934	0.001015	0.00795		0.000188	0.000123	0.000318	-0.003096	-0.003062	-0.002652		-0.004211	0.001571	-9.7e-05	-0.000542	0.01462
0.000265	-0.000928	-0.000377	8.7e-05	-7.6e-05	-0.000251		-8.4e-05	0.001319	-8.3e-05	0.000571	-0.002847	-0.000728		0.000331	8.8e-05	-1.9e-05	0.001401	0.001523	0.011925		0.000124	0.001315	0.001016	0.000414	0.000135	8.6e-05		-0.119567	0.042723	-0.000504	-0.009976	0.401527
0	0	0	0	0	0		-0.000595	0.000658	7.3e-05	0.001242	-0.000767	-3.1e-05		0.009827	0.002613	-0.000576	0.041561	0.045179	0.353778		0	0	0	0	0	0		-0.048911	0.016718	-0.001442	-0.004716	0.164147
-0.000132	0.00018	-0.000184	-0.000394	-0.000477	-0.000584		0.00879	-0.00672	-0.003478	0.021928	0.033518	0.0246		0.003644	0.000969	-0.000213	0.01541	0.016752	0.131176		0	0	0	0	0	0		-0.012876	0.000735	-0.000763	0.000373	0.047877
0	0	0	0	0	0		0.004649	0.004132	-0.018831	0.000581	-0.005981	-0.029358		0.002251	0.000377	0.000195	0.006171	0.00816	0.058451		0	0	0	0	0	0		-0.002105	0.000786	-4.8e-05	-0.000271	0.00731
-0.000441	0.000169	0.000265	-0.000562	4.9e-05	-0.000536		0.148594	0.115073	-0.581483	0.29376	-0.172266	0.016604		0.000221	5.9e-05	-1.3e-05	0.000934	0.001015	0.00795		0	0	0	0	0	0		-0.000702	0.000262	-1.6e-05	-9e-05	0.002437
2.8e-05	0.000461	0.000392	0.000322	-0.000376	-0.001118		0.067273	0.047031	-0.152307	0.060753	-0.103547	-0.009574		0.00011	2.9e-05	-6e-06	0.000467	0.000508	0.003975		0	0	0	0	0	0		0	0	0	0	0
-0.007039	-0.000863	-0.000927	0.014238	-0.010358	0.001211		0.02081	0.024533	-0.090532	0.026993	-0.063819	-0.032473		0	0	0	0	0	0		0.000199	-0.000153	-0.000476	0.001697	-0.001536	-8.7e-05		0	0	0	0	0
0.006473	0.01139	0.139708	0.12784	-0.054931	-0.066253		0.000337	0.000906	-0.024773	0.008411	-0.00652	-0.008163		0	0	0	0	0	0		-0.007109	-0.00122	0.001479	-0.003677	-0.004703	0.022112		0	0	0	0	0
0.082132	0.251118	-0.172034	0.182443	0.255945	-0.178865		0.008964	0.003382	-0.002656	-0.005741	-0.001746	-0.046068		0	0	0	0	0	0		-0.077695	-0.01269	0.017955	-0.062742	-0.074457	0.254166		0	0	0	0	0
0.022964	0.08334	-0.052177	0.066034	0.083993	-0.062003		0.006325	0.00093	0.001895	0.000178	0.00459	-0.008106		0	0	0	0	0	0		-0.034726	-0.005674	0.007813	-0.027949	-0.033333	0.121084		0	0	0	0	0
0.0106	0.040589	-0.031756	0.026094	0.043553	-0.02764		0.000172	-9.8e-05	-0.00036	-0.000244	0.001706	-0.006089		0	0	0	0	0	0		-0.011869	0.048525	0.043448	0.003838	-0.009518	0.055536		0	0	0	0	0
0.001721	0.009711	-0.00669	0.005781	0.010762	-0.007362		0	0	0	0	0	0		0	0	0	0	0	0		-0.001604	0.032093	0.026355	0.007097	-0.000656	0.020709		0	0	0	0	0
-0.000587	0.002598	-0.001067	0.000204	0.00431	-0.002052		0	0	0	0	0	0		0	0	0	0	0	0		0.00082	0.01567	0.012329	0.004503	0.00104	0.003685		0	0	0	0	0
-0.000196	0.000244	0.000278	-8.4e-05	0.000933	-0.000193		0.003732	0.00202	0.002981	-0.002644	-0.005237	-0.000351		0	0	0	0	0	0		0.000747	0.007891	0.006097	0.002484	0.000807	0.000517		0	0	0	0	0
0	0	0	0	0	0		-0.00072	0.000723	-6.1e-05	-0.001929	0.000945	0.001693		0	0	0	0	0	0		0	0	0	0	0	0		0.001832	-0.006592	-0.000571	0.00304	0.003093
0	0	0	0	0	0		-0.00024	0.000241	-2e-05	-0.000643	0.000315	0.000564		0.000221	5.9e-05	-1.3e-05	0.000934	0.001015	0.00795		0	0	0	0	0	0		-0.008344	-0.00133	-8.9e-05	-0.00236	0.055788
0	0	0	0	0	0		-0.005166	0.003608	0.006509	0.008555	-0.003229	-0.003232		0.000221	5.9e-05	-1.3e-05	0.000934	0.001015	0.00795		0	0	0	0	0	0		0.022786	-0.038687	0.010756	-0.063925	0.445182
0	0	0	0	0	0		-0.004039	-0.003771	-0.008347	-0.002201	0.003467	-0.030516		0	0	0	0	0	0		0	0	0	0	0	0		0.008287	-0.012996	0.003808	-0.02241	0.15202
1.8e-05	0.000493	0.000263	0.000433	-0.001487	-0.000584		-0.001727	-0.001015	-0.002008	-0.001709	0.004294	-0.018397		0	0	0	0	0	0		0	0	0	0	0	0		0.002747	-0.003769	0.001109	-0.006425	0.042214
-0.000423	2e-05	-0.000516	-0.001431	0.001313	-0.002229		-0.000763	-0.000868	-0.011373	0.001199	-0.004319	-0.004541		0	0	0	0	0	0		0	0	0	0	0	0		0.000549	-0.000754	0.000222	-0.001285	0.008443
-0.026624	0.006411	0.005863	-0.010669	0.001981	-7.8e-05		0.014037	-0.011405	0.000436	-0.001351	-0.004296	-0.011131		0	0	0	0	0	0		-0.005529	-0.001061	0.001289	0.001092	0.000712	-0.001669		0	0	0	0	0
-0.016174	0.001482	-0.002737	-0.000768	-0.002247	0.000715		0.004886	-0.004757	0.001372	-0.005053	-0.010516	-0.010532		0	0	0	0	0	0		-0.002091	-0.000418	0.000509	0.00101	0.00093	-0.003485		0	0	0	0	0
-0.009771	0.001402	-0.002492	-0.003391	2.7e-05	-0.002315		0.004015	-0.000762	0.001554	-0.003298	-0.007659	-0.0039		0	0	0	0	0	0		-0.010378	0.004683	-0.001408	0.002525	0.004608	-0.005936		0	0	0	0	0
-0.003351	-0.001367	-0.001062	-0.001965	-0.000823	-0.001556		0.000613	9.2e-05	0.000355	9.3e-05	0.000136	0.000774		0	0	0	0	0	0		-0.005564	0.003524	-0.002152	-0.000389	-0.002045	0.003979		0	0	0	0	0
-0.000365	-0.004018	-0.000388	-0.002725	0.001188	-0.002523		4e-06	0.000147	-0.000695	0.000215	-0.000373	0.000183		0	0	0	0	0	0		-0.000139	0.002251	0.004787	-0.055983	-0.05478	-0.045971		0	0	0	0	0
0.000144	-0.001136	9.6e-05	-0.001351	0.000704	-0.001635		0.000373	0.000202	0.000298	-0.000264	-0.000524	-3.5e-05		0	0	0	0	0	0		-0.000589	0.000414	0.002301	-0.018534	-0.01848	-0.015004		0	0	0	0	0
-0.000146	-3.1e-05	-0.000368	-0.001007	-0.000892	-0.001382		0	0	0	0	0	0		0.00018	1.2e-05	5e-05	0.000117	0.000146	5.3e-05		0.000565	0.000368	0.000955	-0.009287	-0.009186	-0.007956		0	0	0	0	0
-0.000132	0.00018	-0.000184	-0.000394	-0.000477	-0.000584		0.003359	0.001818	0.002683	-0.00238	-0.004713	-0.000315		0.007491	0.000254	0.0025	0.001345	0.00514	-0.002965		0.000373	0.003945	0.003048	0.001242	0.000404	0.000259		-0.005142	0.000893	-0.000429	0.001174	-0.016088
0	0	0	0	0	0		0	0	0	0	0	0		0.002758	0.000114	0.000885	0.000785	0.001969	-0.000666		0	0	0	0	0	0		-0.11051	0.017332	-0.009531	0.026708	-0.347915
0	0	0	0	0	0		-0.000358	-0.001985	-0.000496	-0.000138	-0.001294	0.000506		0.001199	4.5e-05	0.000393	0.000276	0.000839	-0.000386		0	0	0	0	0	0		-0.044397	0.00585	-0.004012	0.011617	-0.141069
0	0	0	0	0	0		-0.00262	-0.036828	-0.014819	0.016464	-0.006685	0.012635		0.00018	1.2e-05	5e-05	0.000117	0.000146	5.3e-05		0.000373	0.003945	0.003048	0.001242	0.000404	0.000259		-0.010074	-0.005557	-0.001495	0.005325	-0.031167
-1.8e-05	0.000434	-0.000356	-0.000311	-7e-05	-0.000824		-0.001048	-0.01867	0.000531	-0.000979	-0.023093	-0.008783		0	0	0	0	0	0		0	0	0	0	0	0		0.002655	-0.007598	0.001351	-0.008357	0.058082
0.000741	0.003073	0.003144	0.00329	-0.000162	-0.006882		0.000673	-0.009108	0.000166	0.005739	0.000873	0.002547		0	0	0	0	0	0		0	0	0	0	0	0		0.002151	-0.003625	0.000651	-0.003724	0.027749
0.000572	0.002683	0.000296	0.00113	0.000245	-0.004713		0.015451	0.006525	0.010776	-0.010837	-0.020566	-0.017487		0	0	0	0	0	0		0	0	0	0	0	0		0.000366	-0.000503	0.000148	-0.000857	0.005628
-0.009677	0.007139	-0.006799	-0.006283	-0.034517	-0.009259		0.001193	-0.001541	-0.000747	-0.001452	0.00419	-0.025586		0	0	0	0	0	0		-0.001045	-0.000209	0.000254	0.000505	0.000465	-0.001743		0	0	0	0	0
-0.00495	0.003193	-0.003455	-0.003813	-0.013725	-0.004526		-0.00042	-0.004288	-0.000926	-0.000916	0.000771	-0.009827		0	0	0	0	0	0		-0.008966	-0.001704	0.00207	0.001173	0.000494	0.000147		0	0	0	0	0
-0.004795	0.000776	-0.003581	-0.00165	-0.005576	0.000473		0.01058	-0.00082	0.008761	-0.009461	-0.017543	-0.007437		-0.000492	-0.000939	0.000421	-0.000105	-4e-06	-6.1e-05		-0.150587	-0.027339	0.035813	0.020311	0.008639	0.001675		0	0	0	0	0
-0.001751	0.000404	-0.001481	-0.001217	-0.002352	-0.000937		-0.000188	-0.003375	0.000541	-0.000913	-0.001632	-0.001018		0	0	0	0	0	0		-0.053363	-0.006125	0.010883	0.006213	0.003296	0.005343		0	0	0	0	0
-0.001613	-0.000135	-0.00044	-0.000219	0.000628	0.000761		2.5e-05	-0.002353	-0.00061	-0.0009	0.002919	-0.013378		0.000297	-3.2e-05	0.000146	-0.000417	0.000273	-0.000587		-0.02846	0.080899	-0.041733	0.002306	0.034746	0.002082		0	0	0	0	0
-0.000139	-0.000516	-0.000347	1.4e-05	0.000329	0.000282		-0.000113	-0.001495	-0.000137	-0.000418	0.000666	-0.004351		0	0	0	0	0	0		-0.007528	0.032894	-0.023604	-0.002466	0.01364	-0.002065		0	0	0	0	0
0	0	0	0	0	0		-7.8e-05	-0.000735	-2.3e-05	-0.000178	0.00012	-0.001415		0	0	0	0	0	0		-0.001828	0.018445	-0.012178	-0.000741	0.007585	0.000979		0	0	0	0	0
0	0	0	0	0	0		-0.000121	-0.000711	6.7e-05	-0.000117	-0.000307	0.000108		0.000893	-4.5e-05	0.000433	-0.000926	0.000325	-0.001951		-0.000119	0.005379	-0.004867	-0.000537	0.002475	-3.4e-05		0	0	0	0	0
0	0	0	0	0	0		0.000132	-0.001219	0.000431	-0.000499	-0.001138	0.000181		0.000298	-1.5e-05	0.000144	-0.000309	0.000108	-0.00065		-9.2e-05	0.000687	-0.001725	-0.000341	0.000551	-5.2e-05		0	0	0	0	0
0	0	0	0	0	0		0.007836	0.00271	0.00645	-0.00543	-0.010951	0.000289		0.000297	-3.2e-05	0.000146	-0.000417	0.000273	-0.000587		0	0	0	0	0	0		-0.013223	0.002296	-0.001104	0.003018	-0.041369
0	0	0	0	0	0		-0.001502	-0.002787	0.001486	0.000954	-0.002126	0.000218		0	0	0	0	0	0		0	0	0	0	0	0		-0.005305	-0.001547	-0.000834	0.003118	-0.019425
0	0	0	0	0	0		-0.005521	-0.029751	0.001007	-0.003744	-0.012153	-0.004164		0	0	0	0	0	0		0	0	0	0	0	0		-0.000576	-0.000508	-0.000134	0.000556	-0.002462
-0.000132	0.00018	-0.000184	-0.000394	-0.000477	-0.000584		-0.011609	-0.70134	0.041962	-0.019324	-0.165533	0.158984		0	0	0	0	0	0		0	0	0	0	0	0		0	0	0	0	0
-0.000291	0.001259	-0.001075	-0.001468	-0.000937	-0.002956		0.002909	-0.212652	0.020964	-0.029896	-0.099846	0.011572		0	0	0	0	0	0		0	0	0	0	0	0		0	0	0	0	0
-0.001862	0.001049	-0.001112	-0.002134	-0.001891	-0.002553		0.004675	-0.114053	0.010594	0.001833	-0.01777	0.03577		0	0	0	0	0	0		0	0	0	0	0	0		0	0	0	0	0
-0.021018	0.00087	-0.004484	-0.008082	0.005768	0.001305		0.003952	-0.027622	0.003187	0.003687	0.001595	0.0171		0	0	0	0	0	0		0	0	0	0	0	0		0	0	0	0	0
-0.621123	0.023721	-0.045742	-0.264753	0.104764	0.025182		-0.001165	-0.00713	0.000576	-0.001236	-0.002643	-0.000444		0.004418	-0.000742	0.002673	-0.007474	0.004627	-0.012692		0	0	0	0	0	0		0	0	0	0	0
-0.224852	0.005816	-0.024303	-0.091053	0.040592	0.01563		-0.002659	-0.014056	-0.005644	-0.000287	-0.008124	-0.005041		0.001633	-0.000294	0.001026	-0.002859	0.001754	-0.004988		-0.008223	-0.001511	0.001833	-0.000767	-0.001585	0.008933		0	0	0	0	0
-0.108668	0.003357	-0.01346	-0.044252	0.016898	0.00664		0.004986	-0.002625	0.002407	-0.00455	-0.011781	-0.001904		0.000817	-0.000147	0.000513	-0.001429	0.000877	-0.002494		-0.102882	-0.019667	0.023885	0.017326	0.009946	-0.016791		8.7e-05	-0.000843	-0.000194	0.000957	-0.001517
-0.025052	-0.003459	-0.005754	-0.015169	0.011433	-0.005873		0.007854	-0.002793	0.003538	0.003829	0.006115	0.014121		0	0	0	0	0	0		-0.039002	-0.007445	0.009042	0.006207	0.003371	-0.00464		0	0	0	0	0
-0.007108	-0.001592	-0.002981	-0.004574	0.004492	-0.002323		0	0	0	0	0	0		0	0	0	0	0	0		-0.018978	-0.003618	0.004394	0.002851	0.001453	-0.001449		0	0	0	0	0
-0.001105	-0.001201	-4.1e-05	-0.000828	0.000658	-0.001358		0	0	0	0	0	0		0	0	0	0	0	0		-0.00381	-0.00074	0.000899	0.001051	0.000821	-0.002577		0	0	0	0	0
0.000556	0.000155	0.012935	0.011009	-0.005644	-0.005606		0	0	0	0	0	0		0	0	0	0	0	0		0.000124	0.001315	0.001016	0.000414	0.000135	8.6e-05		8.7e-05	-0.000843	-0.000194	0.000957	-0.001517
0.000322	0.000191	0.005237	0.004429	-0.002138	-0.002063		-0.007918	0.007952	-0.000666	-0.021224	0.010398	0.018619		0	0	0	0	0	0		0	0	0	0	0	0		0.001677	-0.004544	-4.8e-05	0.000438	0.00807
0.000184	0.000109	0.002992	0.002531	-0.001221	-0.001179		-0.094486	0.096372	-0.014363	-0.249121	0.120672	0.218221		0	0	0	0	0	0		0	0	0	0	0	0		0.019709	-0.054008	-0.000752	0.006083	0.092905
4.6e-05	2.7e-05	0.000748	0.000633	-0.000305	-0.000295		-0.034661	0.033029	-0.005105	-0.088061	0.048394	0.052108		0	0	0	0	0	0		0.000124	0.001315	0.001016	0.000414	0.000135	8.6e-05		0.009057	-0.024538	-0.000258	0.002366	0.043579
0	0	0	0	0	0		-0.016991	0.013491	-0.003437	-0.04338	0.023498	0.020972		0	0	0	0	0	0		0	0	0	0	0	0		0.002516	-0.006816	-7.2e-05	0.000657	0.012105
0	0	0	0	0	0		-0.004833	0.002637	-0.000901	-0.009037	0.005343	0.000262		0	0	0	0	0	0		0	0	0	0	0	0		0.000503	-0.001363	-1.4e-05	0.000131	0.002421
-0.001153	0.001058	-0.000695	-0.002516	-0.003358	-0.003355		-0.006123	0.013825	0.007583	0.023318	-0.023371	-0.016606		0	0	0	0	0	0		-0.001045	-0.000209	0.000254	0.000505	0.000465	-0.001743		0	0	0	0	0
-5.3e-05	0.002554	-0.002385	-0.001121	0.000929	-0.004183		0.008566	0.014294	0.017166	0.00301	-0.030485	-0.013044		0.00027	-4.1e-05	0.000167	-0.000419	0.000333	-0.000611		-0.010314	-0.001929	0.002342	0.000244	-0.000655	0.005448		0	0	0	0	0
-0.000152	0.000594	-0.000871	-5.2e-05	0.000761	-0.000708		0.012627	0.012469	0.015808	-0.004147	-0.026843	-0.006802		0.006491	-0.000994	0.004008	-0.010053	0.007985	-0.014661		-0.131935	-0.023425	0.031053	0.004974	-0.006654	0.062956		0	0	0	0	0
0.000192	0.001875	-0.001402	-0.00088	0.000918	-0.003234		0.021941	0.013545	0.020018	-0.014339	-0.033255	-0.002601		0.004804	-0.000843	0.003104	-0.008065	0.005804	-0.013052		-0.050374	-0.006044	0.00728	0.001537	-0.000336	0.02187		0	0	0	0	0
-0.003642	0.001032	0.003069	-0.002908	0.004594	-0.001986		-0.000416	-0.000308	-0.000245	0.000611	-0.000877	0.000184		0.002402	-0.000421	0.001552	-0.004032	0.002902	-0.006526		-0.032814	0.021332	-0.060628	-0.012615	0.019653	0.013425		0	0	0	0	0
-0.001776	0.000626	0.000726	-0.001536	0.001349	-0.001305		-0.003007	-0.017324	-0.000421	-0.002292	-0.008794	0.003244		0.000801	-0.00014	0.000517	-0.001344	0.000967	-0.002175		-0.010068	0.009387	-0.025644	-0.005255	0.008278	0.003715		0	0	0	0	0
-0.001357	0.000257	0.002128	0.000208	0.000282	-0.001118		0.00663	-0.002864	0.006926	-0.006727	-0.014066	0.000342		0	0	0	0	0	0		-0.003501	0.004966	-0.013153	-0.002183	0.004768	-0.001247		0	0	0	0	0
-0.000264	1.7e-05	0.001197	0.000465	0.000221	-0.000247		0.003875	-0.001129	0.00391	-0.00376	-0.007819	0.000118		0	0	0	0	0	0		-0.001229	0.001165	-0.003195	-0.000177	0.001568	-0.001846		0	0	0	0	0
0	0	0	0	0	0		-0.000121	-0.000711	6.7e-05	-0.000117	-0.000307	0.000108		0	0	0	0	0	0		0	0	0	0	0	0		0.000793	-0.003177	-0.000363	0.001939	-0.00082
0	0	0	0	0	0		0.005971	0.003232	0.004769	-0.004231	-0.008379	-0.000561		0	0	0	0	0	0		0	0	0	0	0	0		0.00088	-0.00402	-0.000556	0.002896	-0.002337
0	0	0	0	0	0		-0.00089	0.000905	5.4e-05	-0.001598	0.002028	-0.002981		0	0	0	0	0	0		0	0	0	0	0	0		0.000644	-0.002361	-0.000222	0.001207	0.000315
0	0	0	0	0	0		-0.009272	0.009349	-0.000967	-0.025205	0.013142	0.01896		0	0	0	0	0	0		0.000124	0.001315	0.001016	0.000414	0.000135	8.6e-05		0.005022	-0.013813	-0.000211	0.001658	0.02324
0	0	0	0	0	0		-0.003861	0.004698	-0.003956	-0.009067	0.005537	0.000701		0	0	0	0	0	0		0	0	0	0	0	0		0.002348	-0.006362	-6.7e-05	0.000613	0.011298
0	0	0	0	0	0		0.064454	0.005836	0.029522	0.007725	0.040498	0.024005		0	0	0	0	0	0		0	0	0	0	0	0		0.000671	-0.001818	-1.9e-05	0.000175	0.003228
0	0	0	0	0	0		0.547211	0.016545	0.24223	0.126246	0.393845	0.145069		0	0	0	0	0	0		0	0	0	0	0	0		0	0	0	0	0
0	0	0	0	0	0		0.357838	0.074097	0.205236	-0.031591	-0.006599	0.050172		0	0	0	0	0	0		0.000124	0.001315	0.001016	0.000414	0.000135	8.6e-05		0	0	0	0	0
-0.000264	0.000359	-0.000368	-0.000789	-0.000954	-0.001167		0.130977	0.023384	0.094295	0.053693	0.067079	0.013259		0.00027	-4.1e-05	0.000167	-0.000419	0.000333	-0.000611		0	0	0	0	0	0		0	0	0	0	0
-0.000659	0.000898	-0.00092	-0.001972	-0.002386	-0.002918		0.044979	0.018327	0.043996	0.01021	-0.005089	-0.011081		0.000811	-0.000124	0.000501	-0.001257	0.000998	-0.001833		-0.007212	-0.001387	0.001021	-0.003414	-0.007853	0.029068		0	0	0	0	0
-0.000396	0.000539	-0.000552	-0.001183	-0.001431	-0.001751		0.009435	0.011138	0.018246	0.005115	-0.011498	-0.016649		0.000541	-8.3e-05	0.000334	-0.000838	0.000665	-0.001222		-0.003244	0.000754	0.001696	-0.001909	-0.002737	0.013339		0	0	0	0	0
-0.000126	0.000441	0.001876	0.001109	-0.00187	-0.002051		0.007064	0.00702	0.010256	-0.002683	-0.013388	-0.006299		0.00027	-4.1e-05	0.000167	-0.000419	0.000333	-0.000611		-0.001347	-0.000225	0.000272	-0.000929	-0.001149	0.005301		0	0	0	0	0
-0.000193	0.000344	0.008147	0.006631	-0.003043	-0.003281		-0.000556	0.000486	0.000678	0.000967	3.3e-05	-0.001736		0.000408	-3e-06	0.00014	5e-05	0.00078	0.003388		-0.000674	-0.000112	0.000136	-0.000465	-0.000574	0.00265		0	0	0	0	0
-2.7e-05	1e-05	0.003393	0.003396	-0.00126	-0.000976		0.001866	0.00101	0.00149	-0.001322	-0.002618	-0.000175		0	0	0	0	0	0		0	0	0	0	0	0		0	0	0	0	0
0.000252	-0.000642	0.000269	0.004925	-0.00247	0.000875		0.004478	0.002424	0.003577	-0.003173	-0.006284	-0.000421		0.000297	-3.2e-05	0.000146	-0.000417	0.000273	-0.000587		0.000124	0.001315	0.001016	0.000414	0.000135	8.6e-05		0	0	0	0	0
4.6e-05	-0.000289	-0.00079	0.001211	-0.000621	0.000704		0.00048	-0.00022	0.000113	0.000715	0.001319	0.001619		0	0	0	0	0	0		0	0	0	0	0	0		0.000159	-0.000635	-7.3e-05	0.000388	-0.000164
2.3e-05	-0.000145	-0.000395	0.000605	-0.000311	0.000352		0.00933	0.00505	0.007452	-0.00661	-0.013091	-0.000876		0.00011	2.9e-05	-6e-06	0.000467	0.000508	0.003975		0	0	0	0	0	0		0.000966	-0.004863	-0.00075	0.003853	-0.003855
0	0	0	0	0	0		0.003598	-0.001653	0.00085	0.005359	0.009889	0.012142		0	0	0	0	0	0		0.000448	0.002478	0.001556	0.002525	-0.001267	8.5e-05		0.00088	-0.00402	-0.000556	0.002896	-0.002337
0	0	0	0	0	0		0	0	0	0	0	0		0	0	0	0	0	0		0	0	0	0	0	0		0.000476	-0.001906	-0.000218	0.001164	-0.000492
0	0	0	0	0	0		0.00112	0.000606	0.000894	-0.000793	-0.001571	-0.000105		0	0	0	0	0	0		0	0	0	0	0	0		0.000159	-0.000635	-7.3e-05	0.000388	-0.000164
0	0	0	0	0	0		0.004478	0.002424	0.003577	-0.003173	-0.006284	-0.000421		0	0	0	0	0	0		0	0	0	0	0	0		0	0	0	0	0
0	0	0	0	0	0		1.6e-05	0.000587	-0.002782	0.00086	-0.001494	0.000731		0	0	0	0	0	0		0	0	0	0	0	0		0	0	0	0	0
0	0	0	0	0	0		0.008122	0.014816	-0.043807	0.00992	-0.037881	0.01243		0	0	0	0	0	0		0	0	0	0	0	0		0	0	0	0	0
0	0	0	0	0	0		0.02253	0.01726	-0.006453	-0.008343	-0.044488	0.004297		-0.000195	-0.000971	0.000567	-0.000522	0.000269	-0.000648		0	0	0	0	0	0		0	0	0	0	0
0	0	0	0	0	0		6.3e-05	0.00235	-0.011126	0.003438	-0.005974	0.002926		0	0	0	0	0	0		0	0	0	0	0	0		0	0	0	0	0
4.6e-05	2.7e-05	0.000748	0.000633	-0.000305	-0.000295		2e-05	0.000734	-0.003477	0.001074	-0.001867	0.000914		0	0	0	0	0	0		0	0	0	0	0	0		0	0	0	0	0
-0.000264	1.7e-05	0.001197	0.000465	0.000221	-0.000247		0.004482	0.002571	0.002882	-0.002958	-0.006657	-0.000238		0	0	0	0	0	0		0.000124	0.001315	0.001016	0.000414	0.000135	8.6e-05		0	0	0	0	0
-0.000196	0.000244	0.000278	-8.4e-05	0.000933	-0.000193		0.003611	0.001309	0.003047	-0.002762	-0.005544	-0.000243		0	0	0	0	0	0		0	0	0	0	0	0		0	0	0	0	0
-0.000274	0.001486	-0.002018	-0.000688	-0.003971	-0.001877		0.001866	0.00101	0.00149	-0.001322	-0.002618	-0.000175		0	0	0	0	0	0		0	0	0	0	0	0		0	0	0	0	0
-0.00016	0.000645	-0.00067	-0.000594	-0.001659	-0.000873		0.004478	0.002424	0.003577	-0.003173	-0.006284	-0.000421		0	0	0	0	0	0		0	0	0	0	0	0		0	0	0	0	0
9.8e-05	0.000101	-9.5e-05	0.000191	2.3e-05	0.000268		0.000373	0.000202	0.000298	-0.000264	-0.000524	-3.5e-05		0	0	0	0	0	0		0	0	0	0	0	0		8.7e-05	-0.000843	-0.000194	0.000957	-0.001517
0	0	0	0	0	0		0	0	0	0	0	0		0	0	0	0	0	0		0	0	0	0	0	0		0	0	0	0	0
0	0	0	0	0	0		0	0	0	0	0	0		0	0	0	0	0	0		0	0	0	0	0	0		0	0	0	0	0
0	0	0	0	0	0		0	0	0	0	0	0		0	0	0	0	0	0		0	0	0	0	0	0		0	0	0	0	0
0	0	0	0	0	0		-0.002009	0.001739	0.00251	0.003474	-0.000526	-0.003793		0	0	0	0	0	0		0	0	0	0	0	0		0	0	0	0	0
0	0	0	0	0	0		-0.001154	0.000997	0.001447	0.001994	-0.000361	-0.00195		0	0	0	0	0	0		0	0	0	0	0	0		0	0	0	0	0
4.6e-05	2.7e-05	0.000748	0.000633	-0.000305	-0.000295		0.00186	-0.000736	0.000894	0.003729	0.005736	0.007178		0	0	0	0	0	0		0.000249	0.00263	0.002032	0.000828	0.000269	0.000172		0	0	0	0	0
4.6e-05	2.7e-05	0.000748	0.000633	-0.000305	-0.000295		0	0	0	0	0	0		0	0	0	0	0	0		0	0	0	0	0	0		0	0	0	0	0
0.000168	0.00115	0.002596	0.00299	-0.005912	-0.001584		0	0	0	0	0	0		0	0	0	0	0	0		0	0	0	0	0	0		0	0	0	0	0
6.4e-05	0.000724	0.001513	0.001719	-0.003847	-0.001047		0.005225	0.002828	0.004173	-0.003702	-0.007331	-0.000491		0	0	0	0	0	0		0	0	0	0	0	0		0	0	0	0	0
0.000198	0.001799	-0.001206	0.000851	-0.006826	0.000208		0	0	0	0	0	0		0	0	0	0	0	0		-0.000921	0.001106	0.00127	0.000919	0.0006	-0.001656		0	0	0	0	0
7.6e-05	0.000639	-0.001823	0.001226	-0.004257	0.000834		0	0	0	0	0	0		0	0	0	0	0	0		-0.001045	-0.000209	0.000254	0.000505	0.000465	-0.001743		0	0	0	0	0
3.5e-05	0.000227	-0.000808	0.000611	-0.001765	0.000404		0.003359	0.001818	0.002683	-0.00238	-0.004713	-0.000315		0	0	0	0	0	0		0	0	0	0	0	0		0	0	0	0	0
0	0	0	0	0	0		0.002559	-5.5e-05	0.001234	0.001351	0.002385	0.004752		0	0	0	0	0	0		0	0	0	0	0	0		0.002063	-0.00826	-0.000943	0.005043	-0.002131
0	0	0	0	0	0		0	0	0	0	0	0		0.000595	-3e-05	0.000288	-0.000617	0.000217	-0.0013		0	0	0	0	0	0		0.011353	-0.045956	-0.005342	0.028497	-0.013159
0	0	0	0	0	0		0	0	0	0	0	0		0.003571	-0.000181	0.001731	-0.003705	0.0013	-0.007802		0.000373	0.003945	0.003048	0.001242	0.000404	0.000259		0.007934	-0.03177	-0.003625	0.019394	-0.008198
-0.000132	0.00018	-0.000184	-0.000394	-0.000477	-0.000584		0	0	0	0	0	0		0.002083	-0.000106	0.00101	-0.002161	0.000758	-0.004551		0	0	0	0	0	0		0.002698	-0.010802	-0.001233	0.006594	-0.002787
0	0	0	0	0	0		0.000373	0.000202	0.000298	-0.000264	-0.000524	-3.5e-05		0.000893	-4.5e-05	0.000433	-0.000926	0.000325	-0.001951		0	0	0	0	0	0		0.000635	-0.002542	-0.00029	0.001552	-0.000656
0	0	0	0	0	0		-0.000658	-0.001729	-0.000111	0.000376	-0.001491	0.000399		0.000298	-1.5e-05	0.000144	-0.000309	0.000108	-0.00065		0	0	0	0	0	0		0	0	0	0	0
0	0	0	0	0	0		-0.00042	-0.000455	0.000451	0.000396	-0.000504	1e-06		0	0	0	0	0	0		0	0	0	0	0	0		0	0	0	0	0
0.000184	0.000109	0.002992	0.002531	-0.001221	-0.001179		-7e-05	-0.000441	-0.001414	0.000251	-0.000627	-0.001049		0	0	0	0	0	0		0	0	0	0	0	0		0	0	0	0	0
0.001538	0.001102	0.02302	0.019698	-0.00906	-0.009375		0.005233	0.003122	0.002782	-0.003272	-0.008078	-0.000125		0	0	0	0	0	0		0	0	0	0	0	0		0	0	0	0	0
0.00124	0.000738	0.020199	0.017084	-0.008245	-0.007957		0.011942	0.006464	0.009539	-0.008461	-0.016757	-0.001122		0	0	0	0	0	0		0	0	0	0	0	0		0	0	0	0	0
0.000419	0.000647	0.010178	0.008276	-0.005502	-0.004951		0	0	0	0	0	0		0	0	0	0	0	0		0.000124	0.001315	0.001016	0.000414	0.000135	8.6e-05		0	0	0	0	0
-0.004682	1.3e-05	0.005631	0.002145	0.000556	-0.000494		0	0	0	0	0	0		0	0	0	0	0	0		0.000124	0.001315	0.001016	0.000414	0.000135	8.6e-05		0	0	0	0	0
-0.006783	-0.001871	-0.003451	0.003684	0.004645	0.007442		0.007837	0.004242	0.00626	-0.005553	-0.010997	-0.000736		0	0	0	0	0	0		0	0	0	0	0	0		0	0	0	0	0
-0.031324	-0.014881	-0.039766	0.026761	0.032362	0.05856		0.007837	0.004242	0.00626	-0.005553	-0.010997	-0.000736		0	0	0	0	0	0		-0.001045	-0.000209	0.000254	0.000505	0.000465	-0.001743		0.000433	-0.004214	-0.00097	0.004783	-0.007587
-0.016436	-0.008101	-0.022238	0.014889	0.017102	0.031816		0.002852	0.001304	0.002143	-0.001494	-0.003006	0.000564		0	0	0	0	0	0		0	0	0	0	0	0		0.000519	-0.005057	-0.001164	0.00574	-0.009105
-0.008475	-0.004177	-0.011467	0.007677	0.008818	0.016405		0	0	0	0	0	0		0	0	0	0	0	0		0	0	0	0	0	0		0.000736	-0.004435	-0.000799	0.004034	-0.005044
-0.002825	-0.001392	-0.003822	0.002559	0.002939	0.005468		0.010076	0.005454	0.008048	-0.007139	-0.014139	-0.000946		0	0	0	0	0	0		0	0	0	0	0	0		0.004688	-0.019269	-0.002297	0.012205	-0.006272
-0.00077	-0.00038	-0.001042	0.000698	0.000802	0.001491		0	0	0	0	0	0		0	0	0	0	0	0		0	0	0	0	0	0		0.003174	-0.012708	-0.00145	0.007758	-0.003279
0	0	0	0	0	0		4.3e-05	-2.5e-05	-9e-05	-6.1e-05	0.000427	-0.001522		0	0	0	0	0	0		0	0	0	0	0	0		0.001111	-0.004448	-0.000508	0.002715	-0.001148
0	0	0	0	0	0		0.003402	0.001793	0.002593	-0.002441	-0.004286	-0.001838		0	0	0	0	0	0		0	0	0	0	0	0		0.000159	-0.000635	-7.3e-05	0.000388	-0.000164
0	0	0	0	0	0		-0.001197	0.001022	0.001537	0.002055	-0.000788	-0.000428		0	0	0	0	0	0		0	0	0	0	0	0		0	0	0	0	0
0	0	0	0	0	0		-0.01317	0.01124	0.016906	0.022604	-0.008668	-0.004705		0	0	0	0	0	0		0	0	0	0	0	0		0	0	0	0	0
0	0	0	0	0	0		-0.008082	0.006897	0.010374	0.01387	-0.005319	-0.002887		0	0	0	0	0	0		0	0	0	0	0	0		0	0	0	0	0
0	0	0	0	0	0		-0.003592	0.003065	0.004611	0.006165	-0.002364	-0.001283		0.000408	-3e-06	0.00014	5e-05	0.00078	0.003388		0	0	0	0	0	0		0	0	0	0	0
-1.8e-05	0.000434	-0.000356	-0.000311	-7e-05	-0.000824		-0.000898	0.000766	0.001153	0.001541	-0.000591	-0.000321		0.000297	-3.2e-05	0.000146	-0.000417	0.000273	-0.000587		0	0	0	0	0	0		0	0	0	0	0
-0.00052	0.000233	-0.000716	-0.000556	-0.000687	-0.00067		0.003219	-0.00024	0.001845	0.003293	0.004825	0.007883		0.001784	-0.000191	0.000877	-0.0025	0.001637	-0.003523		0	0	0	0	0	0		0	0	0	0	0
-0.005262	-0.000967	-0.006254	0.001206	0.000917	0.004599		0	0	0	0	0	0		0.001784	-0.000191	0.000877	-0.0025	0.001637	-0.003523		0	0	0	0	0	0		0	0	0	0	0
-0.020655	-0.003282	-0.02171	0.003224	-0.001738	0.0164		0	0	0	0	0	0		0	0	0	0	0	0		0	0	0	0	0	0		0	0	0	0	0
-0.012076	-0.001877	-0.012792	0.001808	-0.000599	0.009421		0.001199	-0.000551	0.000283	0.001787	0.003296	0.004047		0	0	0	0	0	0		0	0	0	0	0	0		0	0	0	0	0
-0.005972	-0.001028	-0.006304	0.001101	-6.1e-05	0.005002		0	0	0	0	0	0		0	0	0	0	0	0		0	0	0	0	0	0		0.000433	-0.004214	-0.00097	0.004783	-0.007587
-0.001732	-0.000104	-0.002329	-2e-06	-0.001117	0.000835		0	0	0	0	0	0		0	0	0	0	0	0		0	0	0	0	0	0		0.000346	-0.003372	-0.000776	0.003827	-0.00607
-0.000257	-0.000127	-0.000347	0.000233	0.000267	0.000497		0.005225	0.002828	0.004173	-0.003702	-0.007331	-0.000491		0	0	0	0	0	0		0.000124	0.001315	0.001016	0.000414	0.000135	8.6e-05		0.000346	-0.003372	-0.000776	0.003827	-0.00607
0	0	0	0	0	0		0	0	0	0	0	0		0	0	0	0	0	0		0	0	0	0	0	0		8.7e-05	-0.000843	-0.000194	0.000957	-0.001517
0	0	0	0	0	0		4.3e-05	-2.5e-05	-9e-05	-6.1e-05	0.000427	-0.001522		0	0	0	0	0	0		0	0	0	0	0	0		0	0	0	0	0
0	0	0	0	0	0		8e-06	0.000294	-0.001391	0.00043	-0.000747	0.000366		0	0	0	0	0	0		0	0	0	0	0	0		0.000288	0.000749	0.001473	0.001022	-0.000405
0	0	0	0	0	0		0.001548	0.008414	-0.037106	0.010507	-0.019601	0.002158		0	0	0	0	0	0		0	0	0	0	0	0		0	0	0	0	0
0	0	0	0	0	0		0.008073	0.008134	-0.012786	6.7e-05	-0.019799	-0.000366		0	0	0	0	0	0		0	0	0	0	0	0		0	0	0	0	0
0	0	0	0	0	0		0.000391	0.001566	-0.009065	0.002092	-0.001068	-0.009985		0	0	0	0	0	0		0	0	0	0	0	0		0	0	0	0	0
0	0	0	0	0	0		0.00018	0.000196	-0.001751	0.000186	0.00096	-0.005724		0	0	0	0	0	0		0	0	0	0	0	0		0	0	0	0	0
-0.001633	0.000372	0.000408	-0.001434	-0.000607	-0.001012		0.001163	0.000581	0.000804	-0.000854	-0.001144	-0.001628		0	0	0	0	0	0		0.000124	0.001315	0.001016	0.000414	0.000135	8.6e-05		0	0	0	0	0
-0.001001	0.001198	-0.001125	-0.001573	-0.001916	-0.002553		0.00112	0.000606	0.000894	-0.000793	-0.001571	-0.000105		0.001189	-0.000127	0.000585	-0.001667	0.001091	-0.002348		-0.008595	-0.001607	0.001952	0.000203	-0.000546	0.00454		0	0	0	0	0
-0.000512	0.000594	-0.00013	-0.000855	-0.001043	-0.00126		0	0	0	0	0	0		0.000892	-9.6e-05	0.000439	-0.00125	0.000818	-0.001761		-0.050524	-0.009436	0.011456	0.000712	-0.003739	0.028981		0	0	0	0	0
0.000127	0.00106	-0.000807	-0.000389	0.000151	-0.001687		0	0	0	0	0	0		0.000297	-3.2e-05	0.000146	-0.000417	0.000273	-0.000587		-0.029223	-0.005465	0.006636	0.00069	-0.001855	0.015435		0	0	0	0	0
0.000239	-0.000139	-0.000154	-0.000216	0.000579	-0.000628		0	0	0	0	0	0		0	0	0	0	0	0		-0.014426	-0.002684	0.003259	-0.00014	-0.001447	0.009914		0	0	0	0	0
0.000125	-0.000393	1.7e-05	-0.0003	0.000172	-0.000388		0.007357	0.001102	0.004257	0.001115	0.001627	0.009293		0	0	0	0	0	0		-0.005157	-0.000964	0.001171	0.000122	-0.000327	0.002724		0	0	0	0	0
0	0	0	0	0	0		0	0	0	0	0	0		0	0	0	0	0	0		0	0	0	0	0	0		0	0	0	0	0
0	0	0	0	0	0		0.002965	-0.001371	0.0005	0.004166	0.008764	0.006669		0	0	0	0	0	0		0	0	0	0	0	0		0	0	0	0	0
0	0	0	0	0	0		0.018355	4e-06	0.005958	0.004476	0.024682	-0.021191		0	0	0	0	0	0		0	0	0	0	0	0		0	0	0	0	0
0	0	0	0	0	0		0.021677	-0.001464	0.007944	0.010923	0.03011	0.010029		0	0	0	0	0	0		0	0	0	0	0	0		0	0	0	0	0
0	0	0	0	0	0		0.00043	-0.000245	-0.0009	-0.000609	0.004266	-0.015224		0	0	0	0	0	0		0	0	0	0	0	0		0	0	0	0	0
0	0	0	0	0	0		0.008713	0.004572	0.006586	-0.006264	-0.010764	-0.005373		0	0	0	0	0	0		0.000249	0.00263	0.002032	0.000828	0.000269	0.000172		0	0	0	0	0
-9.2e-05	8.5e-05	-0.000112	-0.000188	-0.00075	-0.000242		0.005465	0.002718	0.00423	-0.003344	-0.006672	0.000319		0	0	0	0	0	0		0	0	0	0	0	0		0	0	0	0	0
-0.000224	0.000265	-0.000296	-0.000583	-0.001227	-0.000825		0	0	0	0	0	0		0	0	0	0	0	0		0.000124	0.001315	0.001016	0.000414	0.000135	8.6e-05		0.000288	0.000749	0.001473	0.001022	-0.000405
0	0	0	0	0	0		0	0	0	0	0	0		0	0	0	0	0	0		0	0	0	0	0	0		0	0	0	0	0
-0.000132	0.00018	-0.000184	-0.000394	-0.000477	-0.000584		0.004478	0.002424	0.003577	-0.003173	-0.006284	-0.000421		0	0	0	0	0	0		0.000124	0.001315	0.001016	0.000414	0.000135	8.6e-05		0	0	0	0	0
-0.000659	0.000898	-0.00092	-0.001972	-0.002386	-0.002918		0.004478	0.002424	0.003577	-0.003173	-0.006284	-0.000421		0	0	0	0	0	0		0	0	0	0	0	0		0.000173	-0.001686	-0.000388	0.001913	-0.003035
-0.0029	0.003951	-0.004049	-0.008677	-0.010496	-0.012841		0	0	0	0	0	0		0	0	0	0	0	0		-0.002021	-0.000337	0.000408	-0.001394	-0.001723	0.007951		0.001644	-0.016015	-0.003685	0.018176	-0.028832
-0.001714	0.002334	-0.002393	-0.005127	-0.006202	-0.007588		0.002399	-0.001102	0.000566	0.003573	0.006593	0.008095		0	0	0	0	0	0		-0.000474	-0.000265	-0.00034	0.001233	-0.002111	0.002563		0.006142	-0.059845	-0.013769	0.067922	-0.107741
-0.000923	0.001257	-0.001288	-0.002761	-0.00334	-0.004086		-0.000121	-0.000711	6.7e-05	-0.000117	-0.000307	0.000108		0	0	0	0	0	0		0	0	0	0	0	0		0.004845	-0.047201	-0.01086	0.053573	-0.084979
-0.000264	0.000359	-0.000368	-0.000789	-0.000954	-0.001167		4e-06	0.000147	-0.000695	0.000215	-0.000373	0.000183		0	0	0	0	0	0		0	0	0	0	0	0		0.001817	-0.0177	-0.004072	0.02009	-0.031867
0	0	0	0	0	0		0.008584	0.004646	0.006856	-0.006081	-0.012044	-0.000806		0	0	0	0	0	0		0	0	0	0	0	0		0.000346	-0.003372	-0.000776	0.003827	-0.00607
0	0	0	0	0	0		4e-06	0.000147	-0.000695	0.000215	-0.000373	0.000183		0	0	0	0	0	0		0	0	0	0	0	0		8.7e-05	-0.000843	-0.000194	0.000957	-0.001517
0	0	0	0	0	0		0	0	0	0	0	0		0	0	0	0	0	0		0	0	0	0	0	0		0	0	0	0	0
0	0	0	0	0	0		0	0	0	0	0	0		0	0	0	0	0	0		0	0	0	0	0	0		0	0	0	0	0
0	0	0	0	0	0		0	0	0	0	0	0		0.000297	-3.2e-05	0.000146	-0.000417	0.000273	-0.000587		0	0	0	0	0	0		0	0	0	0	0
0	0	0	0	0	0		0.005971	0.003232	0.004769	-0.004231	-0.008379	-0.000561		0	0	0	0	0	0		0.000199	-0.000153	-0.000476	0.001697	-0.001536	-8.7e-05		0	0	0	0	0
0	0	0	0	0	0		0	0	0	0	0	0		0	0	0	0	0	0		0	0	0	0	0	0		0	0	0	0	0
0	0	0	0	0	0		0.002399	-0.001102	0.000566	0.003573	0.006593	0.008095		0	0	0	0	0	0		0	0	0	0	0	0		0	0	0	0	0
0	0	0	0	0	0		0.014928	0.008079	0.011923	-0.010576	-0.020946	-0.001402		0	0	0	0	0	0		0	0	0	0	0	0		0	0	0	0	0
0	0	0	0	0	0		0	0	0	0	0	0		0	0	0	0	0	0		0.000199	-0.000153	-0.000476	0.001697	-0.001536	-8.7e-05		0	0	0	0	0
0	0	0	0	0	0		0.004478	0.002424	0.003577	-0.003173	-0.006284	-0.000421		0	0	0	0	0	0		0	0	0	0	0	0		0	0	0	0	0
0	0	0	0	0	0		0.000373	0.000202	0.000298	-0.000264	-0.000524	-3.5e-05		0	0	0	0	0	0		0	0	0	0	0	0		0.000433	-0.004214	-0.00097	0.004783	-0.007587
0	0	0	0	0	0		0	0	0	0	0	0		0.000297	-3.2e-05	0.000146	-0.000417	0.000273	-0.000587		0	0	0	0	0	0		0.003114	-0.030344	-0.006981	0.034439	-0.054629
0	0	0	0	0	0		0	0	0	0	0	0		0	0	0	0	0	0		0	0	0	0	0	0		0.002855	-0.027815	-0.006399	0.03157	-0.050077
0	0	0	0	0	0		0.00933	0.00505	0.007452	-0.00661	-0.013091	-0.000876		0	0	0	0	0	0		0	0	0	0	0	0		0.001413	-0.010209	-0.001048	0.013458	-0.020132
0	0	0	0	0	0		0	0	0	0	0	0		0.000892	-9.6e-05	0.000439	-0.00125	0.000818	-0.001761		0	0	0	0	0	0		0.000173	-0.001686	-0.000388	0.001913	-0.003035
0	0	0	0	0	0		0	0	0	0	0	0		0	0	0	0	0	0		0	0	0	0	0	0		0	0	0	0	0

## Sheet: SugerResidual
-1.54807	5.31004	6.62985	8.39284	2.54719	7.08961	1.21081	-1.93352	-5.11167	-5.2526	-3.30235	-14.0321
-4.75988	13.2855	14.1833	-7.06065	6.08665	0.51158	0.112166	-5.67767	-6.94038	-8.53466	2.16158	-3.36749
-5.04813	4.89721	5.0204	3.31429	-1.47813	6.80487	-3.91883	3.64783	-5.0356	-1.31951	-4.95348	-1.9309
-0.501013	7.48776	6.51306	2.5734	-1.20527	13.4422	-8.7064	6.23124	-11.7038	-4.55673	-6.48158	-3.09291
12.1264	107.778	114.31	-72.1931	111.006	-7.52979	-12.9046	-28.3316	-119.105	-52.6392	-10.0016	-42.5157
0.672455	11.7145	11.6198	-6.60615	9.30919	0.629099	-1.81458	-2.3251	-10.5685	-6.11893	-2.4003	-4.11148
0.473321	5.47141	6.47572	-3.51399	5.35326	1.29316	-1.73217	-2.57233	-4.56124	-2.53618	-1.52337	-2.62759
-0.104217	0.885232	0.909012	-1.03425	1.23364	-0.097819	-0.237524	-0.355955	-0.294843	-0.156605	-0.085946	-0.660721
-0.631166	0.345123	0.398564	-0.473935	0.880799	0.135913	-1.17805	-0.196895	-0.059558	0.251102	-0.590105	1.1182
0.259698	1.24811	0.274222	-0.663489	1.53275	0.168844	-0.984535	-1.01668	-0.949585	-0.797818	0.279758	0.648725
-1.60733	1.32594	0.47633	-0.164865	1.20512	2.10891	-2.77462	-1.19938	0.187108	0.06135	-0.491784	0.873214
-0.530772	2.44494	1.49968	-1.36972	2.94504	0.182054	-1.13953	-1.11025	-0.969573	-0.651365	-0.488714	-0.811789
-6.71057	5.13613	4.48163	-5.6941	13.6695	-2.14613	-8.17584	-5.36794	-7.48008	11.5283	-6.44512	7.20425
0.856297	3.84145	2.87491	-3.04526	3.92463	1.45826	-1.73832	-2.49791	-2.41192	-2.21742	0.882005	-1.92673
-5.00526	7.82888	8.20268	-0.905495	-0.413517	8.37628	-3.81975	-1.96233	-3.00171	-1.82876	-2.71806	-4.75296
1.33541	26.5014	29.1273	-24.7651	35.7504	-3.03599	-3.83854	-18.705	-20.6662	-23.8406	16.048	-13.9112
-33.6322	7.32164	7.42574	59.6741	0.469123	11.0181	-1.59352	26.2658	-43.4667	-1.86152	-24.5522	-7.06841
-10.6437	18.3133	19.4102	-3.35862	16.6586	11.3081	-10.261	-7.66931	-11.4203	-11.8571	0.430771	-10.911
354.961	-165.535	-187.164	-157.121	-144.908	162.103	-27.7019	314.274	-425.063	-16.4658	357.551	-64.9316
32.8084	-14.3342	-16.0127	-14.2455	-13.1454	17.3724	-3.51675	29.4043	-41.7693	-2.89997	34.0555	-7.7169
-10.1802	42.9835	46.6146	-27.2655	33.0913	2.23297	-3.59988	-7.27512	-39.2231	-27.3675	9.53641	-19.5475
-2.72836	7.28779	6.25139	-2.83548	6.28538	-0.207156	-0.993267	-2.34295	-3.43651	-3.64815	-0.756333	-2.87635
-1.56279	3.4337	2.44161	-0.539534	3.21708	0.106885	-0.93956	-1.64648	-1.62617	-1.58021	-0.556719	-0.747802
-0.424535	1.56729	0.585717	-0.370316	1.06234	-0.194524	-0.302787	-0.619618	-0.57226	-0.465133	-0.410376	0.144204
0.964514	2.4648	2.59105	4.27807	-4.39512	15.9068	-4.70977	-9.95796	-0.063658	-0.516639	1.82984	-8.39193
-0.537819	2.42969	3.50292	-1.32237	3.42313	0.402406	-1.02781	-2.31304	-1.12485	-1.69915	-0.481554	-1.25156
-4.05374	3.7539	4.18744	-3.77823	-0.125264	4.83193	-4.71503	-1.64316	4.47097	-0.008832	-2.72064	-0.199347
-1.7586	4.23043	4.25515	-3.68589	3.55323	1.20874	-1.93646	-2.02024	-0.956721	-2.81305	1.26039	-1.33698
-1.15188	3.54651	5.22628	0.848067	-0.079437	4.44573	-0.54777	0.652138	-5.60096	0.350586	-2.6296	-5.05969
14.7544	20.8555	25.6275	-19.9164	15.1027	0.280573	1.62	-14.8321	-16.418	-18.7433	1.5792	-9.91012
-7.96584	6.96828	7.11676	20.471	6.89996	5.83045	-1.04182	-3.5376	-12.156	-9.29293	-5.85176	-7.44046
-12.029	3.80318	4.18152	20.0842	2.43639	-2.83708	3.94022	13.9659	-10.0618	-6.86245	-10.7383	-5.88288
-153.331	42.8241	46.4755	275.644	123.377	-53.7642	-29.7161	55.36	-261.536	44.4375	-188.598	98.8279
-14.6637	5.35587	5.3117	28.2063	12.5662	-5.81805	-2.55854	6.80389	-26.3096	1.43359	-19.6977	9.37001
-10.8556	3.16487	3.11878	26.0088	4.42777	1.07019	0.340966	3.63233	-13.4861	-2.75404	-12.891	-1.77698
-1.45049	0.547842	0.551611	2.5606	1.44458	0.392057	-0.630082	0.509621	-1.48069	-0.458788	-1.44759	-0.538676
-0.877038	0.115995	0.131696	1.16916	0.685781	0.466935	-0.625305	-0.043248	-0.002899	0.088372	-0.864975	-0.24447
-0.159033	0.840709	-0.15871	-0.157323	0.824789	-0.183309	-0.186722	-0.165183	-0.16369	-0.160313	-0.158586	-0.17263
0.049175	0.033444	0.068899	0.153487	0.061962	-0.43222	0.359489	-0.326149	-0.235035	-0.028933	0.076416	0.219465
-0.453416	1.54783	0.545028	-0.461645	1.62446	-0.336551	-0.320119	-0.423807	-0.430995	-0.447254	-0.455565	-0.387962
-1.31515	0.625141	1.75972	-0.919214	-0.062289	2.06195	-1.72865	-0.739757	1.60608	0.38838	-1.21175	-0.464462
2.78066	3.78806	3.77137	-4.26846	3.24549	0.47818	-0.423745	-3.04262	-2.08552	-4.18257	1.76783	-1.82867
-4.52278	8.29789	7.70207	-7.33363	4.22308	4.58944	-4.78506	-3.80144	1.23725	-1.4132	-1.21223	-2.98141
0.15974	9.15716	9.16297	-3.82315	5.99782	0.916764	-0.1174	-5.90182	-4.88688	-6.85307	0.164208	-3.97635
-125.445	147.425	170.734	-84.0578	-16.6344	62.6194	-28.0667	95.0152	-23.0632	2.04842	-117.293	-83.2827
-18.4435	36.0846	40.1481	-18.3147	10.9446	11.1213	-7.12643	4.29845	-11.9686	-14.7864	-14.6264	-17.3311
-30.5568	23.9723	24.0335	18.5654	-3.10524	13.1033	-1.13108	14.2093	5.93644	-10.8947	-30.7415	-23.391
-5.06603	5.84896	5.04055	2.49765	1.5993	5.92885	-3.19671	-0.094197	0.398161	-3.48811	-3.91883	-5.5496
-51.0977	22.066	21.697	116.817	27.1756	19.3183	-2.51417	10.808	25.8599	-43.2849	-87.3812	-59.4634
-9.02144	3.99055	1.96354	16.8991	2.73039	3.10675	-0.734626	1.2644	5.19501	-5.96195	-12.0422	-7.38955
-6.72898	2.24498	2.30367	11.4437	-0.362927	3.81915	-0.525599	0.649817	2.80062	-2.85826	-7.68389	-5.10224
-1.06361	0.927284	-0.052188	0.996789	0.36479	0.078655	-0.041947	-0.280923	0.771833	-0.108833	-1.04784	-0.544016
-0.659392	0.323478	0.362086	0.454198	0.26559	0.727454	-0.499363	-0.068098	0.03112	0.255554	-0.629728	-0.562899
-0.754986	2.23955	1.25186	-0.718782	3.90238	-1.26914	-0.341429	-0.885251	-0.853627	-0.782095	-0.745531	-1.04296
-0.401265	1.42937	1.81109	0.721792	0.970085	4.64956	-2.59297	-3.44212	-0.461163	-0.242197	-0.10798	-2.3342
0.910542	2.87417	1.95615	-1.84825	2.62772	2.48497	-1.99668	-1.95735	-1.74666	-2.27007	0.973534	-2.00807
-2.31745	4.4794	4.93727	-2.97036	1.93368	9.5518	-7.13808	-4.16439	-0.987741	0.67387	-0.965658	-3.03234
0.938233	9.76022	11.1614	-7.88135	8.76672	6.17444	-6.18262	-6.30901	-5.27795	-6.94565	0.246498	-4.45095
-16.6785	20.5621	20.2737	-26.6429	12.6645	16.8082	-23.2469	-13.797	24.6015	1.55092	-12.3635	-3.73217
-1.14124	4.75097	3.99391	-4.42646	3.09407	2.70777	-3.7195	-2.71308	1.91126	-1.67646	-1.95457	-0.826677
-3.86579	9.94957	11.3657	-8.64149	9.54738	1.7472	-3.69749	-3.27094	-7.20154	-3.78253	1.45393	-3.60403
-0.321545	3.6471	3.71777	-1.11364	1.71087	0.72593	-0.689208	-1.06959	-0.887996	-3.47722	-1.26725	-0.975216
-434.002	170.958	175.556	186.526	44.9669	-19.1234	-83.1366	69.3225	136.139	162.868	-475.469	65.3933
-69.2029	29.4606	30.219	30.0282	10.6819	-2.88809	-15.3432	11.7694	20.7182	18.1265	-74.6203	11.0506
-43.929	19.5564	19.7161	30.483	6.77936	7.61472	-12.1984	2.79416	7.77448	7.51607	-47.038	0.931235
-5.33924	3.5878	2.75225	3.14461	1.08167	0.789446	-1.17669	-0.080142	0.342481	0.29847	-5.21288	-0.187773
-2.19541	1.71269	1.91981	1.41393	0.0377	3.15089	-2.06586	-1.3879	1.14435	-0.651685	-2.03628	-1.04224
-0.458842	2.51726	1.57113	-1.30035	4.04113	-0.709753	-1.02624	-1.02913	-0.890686	-1.57752	-0.417451	-0.719548
-1.0701	1.72402	0.188027	0.295052	1.01004	2.54258	-2.18337	-0.982042	0.210382	-0.092311	-0.713593	-0.928693
0.265897	3.20345	2.34419	-1.32002	2.347	1.38527	-1.44157	-2.22401	-0.862319	-2.04416	-0.625966	-1.02777
-0.507481	3.50502	4.73065	5.04055	2.52171	6.50013	-1.57502	-9.06788	-12.3484	2.58943	1.20253	-2.59133
1.94901	2.77907	3.16208	-1.92414	3.28446	0.945958	-1.30414	-4.1055	-0.121225	-2.89476	-0.756715	-1.01409
-85.2339	148.875	170.629	-101.958	-2.38056	32.0501	2.49611	-27.6284	-77.2609	77.3083	-94.4231	-42.474
-12.6286	29.4151	32.3165	-19.9187	8.11637	4.49048	-0.930356	-8.58502	-14.8384	-0.411453	-7.70438	-9.32157
-5.45057	10.483	10.6327	-4.01032	2.38287	2.29717	-0.581931	-4.03463	-5.65009	3.21977	-6.3356	-2.95238
-124.235	218.963	348.262	-133.181	117.965	-9.39087	6.47555	-95.6451	-103.586	-118.285	-46.3102	-61.0325
-25.905	39.241	58.9121	-26.8727	22.2534	-2.16203	-1.22971	-17.4231	-6.26833	-20.1803	-9.15767	-11.2077
-8.17598	11.8722	18.7636	-6.49529	6.84596	-0.641298	-0.0037	-5.02708	-3.30599	-6.93689	-3.25937	-3.63616
-1.78759	12.1799	12.2532	-2.57209	17.1729	-0.848089	-3.27841	-7.56299	-12.3748	-4.94896	-3.73131	-4.50174
-1.14735	2.83512	1.87464	-0.031058	3.75211	0.201191	-1.03101	-1.56576	-2.46418	-1.23442	-0.116977	-1.07231
-0.686024	1.29774	1.33433	0.421602	2.2954	-0.214487	-0.429395	-1.07327	-0.979264	-0.766613	-0.657918	-0.542096
-0.525925	1.45525	0.497676	-0.401109	1.29281	-0.298506	-0.547739	-0.975023	0.134	-0.619386	-0.49333	0.481275
-0.921448	-0.008524	0.187728	-0.344054	1.61408	0.878652	-3.27429	-2.99896	-0.494623	1.64621	-0.770662	4.48589
-0.461296	3.52614	1.55446	-3.37799	6.75028	-0.644389	-1.81074	-2.76104	-2.68828	-2.52367	3.56046	-1.12393
15.0762	21.4444	30.8835	44.7892	-2.59256	125.903	-42.4245	-92.4319	-63.6049	3.07867	25.0968	-65.2186
2.34257	6.5937	7.2815	5.30824	-0.652651	16.8223	-3.09317	-12.5243	-12.187	-1.37566	3.63935	-12.1549
0.259768	3.82044	3.8106	2.17294	-1.31056	9.88818	-2.92885	-1.22207	-6.6775	-0.921576	0.020538	-6.91193
21.7415	4.75872	4.72002	-8.37231	4.81906	1.35845	0.585789	-5.8488	-7.94825	-8.1732	-3.28818	-4.35285
26.8943	5.7515	5.07326	-9.15909	9.93513	-1.54966	3.56006	-10.5119	-9.685	-8.81458	-2.85852	-8.63551
2.74541	1.74275	1.74875	-1.23695	6.57853	-0.505005	0.459785	-4.31803	-5.30263	-6.26779	7.75002	-3.39484
-8.59656	-3.5539	-4.65004	34.1206	0.080467	1.42054	2.98536	4.42121	-8.82586	-4.38475	-9.67042	-3.34663
-1.58785	0.417932	-0.595097	6.37382	-0.225079	-0.043481	1.03306	0.550071	-2.48341	-1.55915	-1.59786	-0.282956
-6.18885	-2.2275	-0.140396	25.0674	-2.61424	4.17165	1.65992	-3.11095	7.1129	-7.38075	-11.1219	-5.22729
-1.98409	1.00412	0.030697	4.09411	0.275793	0.905303	-0.250853	-1.26547	0.802836	-1.04265	-1.96367	-0.606127
-1.7011	0.280367	0.322144	2.42182	0.135666	0.553368	-0.692062	-0.143342	0.964017	-0.793131	-1.669	0.321251
0.520849	2.51733	1.52526	-0.455823	4.30007	-0.810455	-0.857037	-1.56309	-1.54271	-1.49662	-1.47306	-0.66471
-0.779379	1.13156	1.33228	-0.188834	1.63167	2.83394	-2.34526	-2.90422	1.61161	-0.221573	-0.625159	-1.47665
0.143128	2.11015	1.18447	-0.638221	2.07381	1.03794	-1.39866	-1.6436	-0.452611	-1.02059	-0.799772	-0.596047
-3.66484	-1.97727	-2.27312	-1.59316	-5.27133	4.91398	-10.2228	-11.1189	-7.30938	17.7839	-3.12382	23.8567
-0.307905	0.634954	0.763739	-0.929008	2.1062	0.311164	-2.44542	-2.67121	-2.34025	1.40838	-0.208956	3.6783
-0.308975	1.58889	1.81908	-0.631756	1.2818	5.07344	-4.27883	-2.74567	-0.154137	0.183931	-1.13212	-0.695659
0.225329	7.22616	6.22428	-3.7802	8.27761	-0.696216	-1.68518	-3.75479	-2.75962	-3.77054	-2.77611	-2.73073
-0.41795	2.52018	1.65962	-1.00771	2.69957	-0.243942	-1.0631	-1.89401	-0.535684	-0.72513	-1.31082	0.318986
2.75517	1.74937	1.76245	-2.20635	2.39101	0.20872	-0.868114	-1.38328	-1.34967	-1.27364	-1.23478	-0.550889
-14.1222	18.4035	18.4724	-58.9773	8.11474	-2.78417	2.93615	21.5623	-49.6907	12.523	53.6991	-10.1368
-7.73515	6.15742	6.39956	-18.0227	0.52257	-3.85251	0.724944	3.70153	6.32381	2.73141	4.4509	-1.40175
-13.8856	2.27872	12.1774	29.1795	-182.351	-329.26	431.712	-74.2586	229.749	14.1045	-2.51183	-116.935
-3.23417	0.895729	1.85675	6.53535	-31.8372	-60.1705	78.3088	-12.9934	42.0461	2.44568	-1.72747	-22.1257
-1.4392	1.14507	1.08204	2.31745	-14.5283	-27.588	35.9075	-7.35789	21.05	1.49665	-1.71931	-10.366
-0.4927	0.445143	0.585232	-0.080543	-0.393374	-3.34599	3.83101	-0.97568	2.38433	0.198681	-0.385066	-1.77105
-0.353785	0.613136	0.687689	-0.134443	2.57035	-1.46879	0.093229	-1.143	0.048592	-0.518026	-0.296504	-0.098458
0.012462	2.0036	1.02357	-0.928767	5.45625	-1.82218	-0.939533	-1.199	-1.14767	-1.03154	-0.97219	-0.455009
-0.331745	0.637246	0.707134	-0.126128	2.72229	-0.251832	-0.66241	-1.07157	0.108027	-0.485709	-0.278049	-0.967249
0.206142	1.19918	1.21487	-1.7477	4.76929	-0.449398	-0.54157	-1.95994	-1.91962	-1.82842	3.2182	-2.16102
0.106972	1.94014	1.31614	1.21321	1.63747	3.3966	-0.812347	-3.87338	-1.90711	-0.721368	1.39586	-3.6922
0.864889	2.84975	1.88387	-2.03475	1.91502	0.439524	0.239112	-2.49624	-1.40857	-2.21026	1.8911	-1.93344
6.85423	13.8676	12.8375	-11.2344	-0.307049	4.1128	1.28977	-7.8269	-6.90431	-7.07941	-1.16892	-4.44086
7.14661	4.11914	4.18104	-4.67129	0.423119	0.560369	1.19673	-3.50864	-4.34957	-1.98976	-1.80584	-1.30191
-10.0566	-3.33607	-2.70613	27.7968	3.4033	-1.37701	-0.077782	18.2749	-9.10623	-7.44433	-12.5726	-2.79831
-86.0477	-5.24013	-11.0451	-33.8792	424.612	-305.675	-147.944	-68.2141	-41.7239	-27.8985	-79.5196	382.575
-262.042	227.529	204.987	63.5358	100.59	-80.0357	-13.2253	16.4563	-238.647	140.761	-270.764	110.854
-54.9379	45.2007	40.8883	8.14298	40.7605	-30.8852	-10.0499	0.369105	-48.4337	25.7503	-57.1779	40.3728
-24.5522	22.548	20.3221	-1.21703	4.73946	-7.11102	0.216455	3.83978	-9.7409	14.9456	-29.7258	5.73567
-4.04508	3.95644	2.95301	-1.05518	2.05046	-0.901716	-0.881558	0.99124	-0.017578	1.96248	-5.04772	0.035215
-1.0304	1.95937	0.982425	-0.962568	0.327624	0.006262	-0.129188	-0.27447	0.78478	0.918807	-2.01269	-0.569954
-3.19701	5.78995	6.81935	-3.1105	19.9843	-4.42554	-4.59828	-3.50827	-3.4327	-3.26178	-3.17441	-3.88509
-0.726843	1.24986	1.30236	-0.572377	4.81128	-0.920509	-1.22895	-1.28263	-0.147705	-0.842506	-0.686505	-0.955487
-0.535857	1.45973	0.469682	-0.506566	4.18693	-0.951837	-1.01033	-0.641249	-0.615664	-0.55779	-0.528208	-0.768842
-0.430651	1.54449	0.600512	-0.265841	1.00958	1.22879	-1.1003	-1.02365	0.120306	-0.554059	-0.387611	-0.741568
3.80108	2.81061	1.78913	-2.26212	3.39923	-0.30135	-0.175148	-1.97151	-2.02672	-2.15159	-1.21542	-1.6962
-2.93578	5.84255	6.34215	-3.46591	2.15331	11.1897	-8.74532	-6.2245	1.05939	-1.0364	-1.55192	-2.62731
-1.65752	15.3337	16.3535	-11.5995	16.7933	0.518378	-4.59749	-7.86631	-6.81562	-9.70097	-0.642364	-6.11909
42.5526	-46.1554	-103.798	-374.86	-111.141	138.376	-229.72	485.086	140.562	44.142	-17.0265	31.9832
-16.2206	-29.9279	-42.3337	53.4697	-29.6096	41.17	-39.1956	104.903	2.0002	-17.7326	-26.9957	0.472332
-0.457561	-7.8783	-12.93	-7.6677	-9.86093	15.922	-20.6488	45.5043	3.94113	-2.54658	-5.72899	2.35153
-0.719733	-1.79111	-2.63024	6.75355	-0.198879	3.55893	-3.38612	6.57736	-2.00924	-3.07412	-2.59614	-0.484266
-9.52004	-2.74168	-0.242155	-14.0504	-4.42898	-1.39157	-4.3262	1.19198	45.4757	5.37949	-13.1362	-2.20992
-2.74053	0.202865	0.330434	-4.36521	-0.292598	-0.070704	-1.82015	-0.090977	12.2369	0.97843	-3.64252	-0.725894
-1.28031	0.675692	-0.225135	-1.98853	0.958315	-0.423987	-1.00661	-0.330142	5.92472	0.501216	-2.20411	-0.601128
-0.688985	0.306141	0.317127	-0.656662	0.005111	-0.148019	-0.212562	0.194715	1.22295	0.286812	-0.680544	0.053916
-0.232943	0.758039	-0.221635	-0.173143	0.201109	-0.082196	-0.201605	-0.448108	0.604126	-0.27772	-0.217326	0.291401
-0.186513	0.811343	-0.183825	-0.172297	1.67894	-0.388404	-0.416791	-0.237664	-0.225246	-0.197158	-0.182801	-0.29959
0.054826	0.931967	1.20887	0.869488	1.34483	1.48533	-0.141389	-2.8764	-0.164816	-0.555184	0.267573	-2.4251
-0.856746	4.11027	2.1846	-1.63807	3.07367	0.037667	-0.398993	-2.64357	-0.452562	-2.02049	0.200362	-1.59615
-23.4091	42.4331	46.7888	-25.3624	0.685221	6.72659	3.63659	-10.1751	-25.2608	21.8072	-25.1357	-12.7344
-3.11321	13.6008	14.2454	-8.21657	-5.06311	26.9515	-13.8358	-9.9375	0.719164	3.46661	-7.61791	-11.1993
-7.47249	11.1101	12.0509	-18.7046	17.3324	-7.78047	-21.3073	-24.4315	-19.0138	21.455	-12.7497	49.5116
-2.06929	5.82048	7.06891	-6.3384	7.01355	-0.449073	-5.90852	-7.6991	-6.06069	1.38343	-1.87842	9.11713
-7.0921	4.75061	9.10511	-8.0491	13.0369	-4.90441	2.01292	-11.8449	-10.9339	-5.87309	21.1803	-1.38828
-4.88021	10.0848	6.16368	-4.64812	6.92333	-2.17619	1.36038	-5.71527	-5.51255	-4.05399	5.1804	-2.72624
0.906247	1.89253	0.923447	-2.00278	3.04533	-1.38563	0.432721	-2.42106	-0.341604	-2.16187	1.93	-0.81732
-0.27409	0.721096	0.731947	-0.242164	1.42376	-0.72749	0.20876	-0.388963	-0.361076	-0.297996	-0.265752	-0.528033
-0.568418	0.428264	0.435742	-0.546418	1.22337	0.119147	-0.924783	-0.647576	0.371641	0.415109	-0.562672	0.256591
-0.159033	0.840709	-0.15871	-0.157323	0.824789	-0.183309	-0.186722	-0.165183	-0.16369	-0.160313	-0.158586	-0.17263
-0.757393	0.214716	-0.722422	-0.572447	-0.507728	0.616083	-0.753218	-1.42284	1.7387	2.10412	-0.709095	0.771525
0.154808	2.15521	2.15431	-1.84785	4.17994	-0.807481	-0.802179	-1.83564	-0.837957	-1.8432	0.154114	-0.824071
-0.198464	1.65627	0.983663	0.764743	3.68571	-0.877522	0.199142	-3.66417	-1.82283	0.080298	0.053076	-0.859929
0.026932	0.961298	2.10922	-1.53785	3.90805	-1.15379	-0.022829	-0.539006	-2.15886	-2.29895	2.14059	-1.43481
-2.84344	2.5022	5.2308	7.12646	3.33707	15.3667	-6.53804	17.6859	-18.7322	-6.05756	1.02134	-18.0993
1.89486	5.44534	6.45847	-1.1244	8.68504	3.56366	-3.3883	0.169898	-8.2265	-4.33708	-2.32672	-6.8143
0.239734	4.77856	4.81795	1.2977	5.29906	5.81183	-3.29433	-3.76309	-5.09204	-3.05003	-0.961683	-6.08368
-1.36302	6.53949	6.75922	-2.71656	6.51889	1.45627	-1.83458	-4.68903	-3.12437	-2.84708	-1.1942	-3.50502
-1.06249	6.80173	2.10775	-2.16214	9.41653	1.15107	-4.64676	-3.30204	-4.51561	0.263333	-2.82737	-1.22401
-0.205008	1.76815	-0.171348	-1.02699	3.11024	0.266886	-1.08858	-1.84553	-1.69003	-0.338304	1.84148	-0.620968
-0.451462	0.524386	-0.42118	-0.291312	1.03287	0.274158	-1.04563	-0.027695	0.112191	0.42862	-0.409639	0.274687
-0.104577	-0.109487	-0.098419	-0.072013	0.587242	-0.567029	0.367948	-0.221743	-0.193299	0.87104	-0.096073	-0.36359
-0.131552	0.870076	-0.133594	-0.14235	-0.029366	0.021786	0.043346	-0.092703	-0.102134	-0.123468	-0.134372	-0.045669
-0.106092	0.891862	-0.103527	-0.092528	-0.234462	0.701279	-0.325806	-0.154896	-0.143049	-0.116249	-0.10255	-0.213981
-0.35142	0.640748	0.658399	-0.29949	1.15711	-0.088913	-0.192608	-0.53827	0.507089	-0.390305	-0.337859	-0.76448
0.383845	1.37933	0.389512	-0.586184	3.1002	-0.041788	-1.10163	-0.723993	-0.697814	-0.638596	-0.608328	-0.854547
-3.63448	-2.7228	-2.52374	-3.04881	-2.1773	-1.95195	-5.12142	-5.74178	-1.23021	13.927	-3.48153	17.707
3.54418	1.51173	0.584861	-3.24067	5.50795	-0.511348	-2.94097	-4.22996	-3.04203	0.383074	-0.399634	2.83282
0.396468	1.06227	0.815485	1.6125	-6.57615	26.9253	-16.4997	-8.57702	-4.64137	3.73713	2.97518	-1.23013
0.411851	1.31915	0.528082	0.026557	-0.405749	6.68206	-4.5454	-2.79992	-1.26299	-0.048434	0.572381	-0.477597
-2.59047	3.2353	0.627989	-1.43513	3.47544	3.00201	-5.30497	-6.74745	-5.7383	8.54444	-2.28875	5.21989
3.24813	1.20317	0.304502	-1.45373	2.42649	1.01403	-1.5813	-1.82462	-2.5642	1.02488	-1.67401	-0.123337
2.02418	0.99241	0.064018	-0.765142	3.03033	0.032245	-1.38844	-1.73385	-1.54983	-0.13357	-0.9208	0.348436
0.281578	6.32554	6.22646	-6.00991	6.04026	-0.578788	0.003264	-4.66961	-4.92422	-5.50016	5.20546	-2.39987
9.77465	0.728793	0.832148	-0.921267	-1.10319	-3.54379	6.84901	-3.31946	-3.05386	-2.45304	-0.145938	-3.64405
2.17225	1.15518	0.193659	-0.714536	0.100814	-1.43553	2.33841	-1.23509	-0.136206	-0.912519	0.201818	-1.72825
-9.32105	-8.32991	-9.30995	-11.2623	-4.87688	-7.15511	-1.27239	-9.53237	81.5189	-5.36503	-11.3057	-3.7882
-2.16908	-2.17181	-2.16566	-3.15096	-1.34056	-1.42641	-0.462587	-3.23428	21.7815	-1.18265	-3.16435	-1.31321
-1.48381	-1.4928	-1.47254	-1.42421	-0.047919	-1.3303	-0.449322	-1.69828	11.3538	-0.528443	-1.46825	0.04208
-0.547961	2.4424	1.46412	-1.48406	6.84728	-1.45546	-1.58305	-1.77788	1.27793	-1.59581	-1.53127	-2.05624
-2.14044	3.85023	4.87125	-2.07859	9.27418	-2.01885	-2.14235	-2.36299	-1.30897	-2.18676	-2.12429	-1.63243
-0.214804	2.75305	1.8255	-1.00166	5.76801	-0.241766	-1.66737	-1.98171	-0.795536	-1.3744	-1.15914	-1.91017
6.15324	6.40049	9.35082	17.7755	1.15979	38.0989	-14.1086	-35.6647	-21.5129	-2.54937	9.18837	-14.2916
2.14848	1.69602	1.71578	4.14869	0.754391	9.54077	-3.45007	-9.64654	-6.02594	-1.09804	3.93198	-3.71555
0.794039	0.485813	1.18049	2.83785	-1.54871	6.76863	-4.31248	-6.55979	-4.77457	0.263655	1.32778	3.53728
-2.7706	6.19351	8.2744	-3.53263	5.97725	0.849864	-1.62531	-4.62683	-4.41897	-3.94879	1.29155	-1.66343
-0.287732	1.67696	2.75654	-1.0536	4.49643	0.387214	-2.0803	-2.13016	-1.92565	-1.46305	-0.226588	-0.150052
2.46017	0.450255	1.47259	-1.47411	7.83818	-1.47318	-1.60441	-1.7763	-1.7189	-1.58904	-0.52267	-2.06259
14.4871	-3.34923	-4.71807	-19.5981	-4.24277	-0.101716	1.06516	20.3917	-13.5562	2.29968	11.2037	-3.88129
4.33643	-1.60739	-2.73401	-9.03608	-2.13813	-0.373344	0.370486	9.67675	-4.64863	3.61536	4.23915	-1.70058
2.39717	-0.624688	-0.575433	-3.45792	-2.97431	-3.66085	5.04978	3.87575	-1.99767	1.28866	2.43501	-1.7555
0.021255	0.012095	-0.96726	-0.918005	-0.553589	-0.841346	1.03737	0.802708	-0.144238	0.975774	1.03712	-0.461877
0.093528	0.079113	0.111601	0.189112	0.188923	-0.263908	0.54523	-0.25039	-0.1669	0.021956	0.11849	-0.666755
0	0	0	0	0	0	0	0	0	0	0	0
-0.046373	-0.053249	-0.037751	-0.000776	0.5221	0.306085	-0.784963	-0.210433	-0.170606	-0.080515	-0.034465	0.590947
-0.0295	-0.036946	-0.020164	0.019874	1.50322	0.269302	-0.82929	-0.207155	-0.164027	-0.066471	-0.016606	-0.422232
-0.044353	-0.045669	-0.042703	-0.035624	-0.12696	-0.168312	-0.185741	-0.075759	-0.068135	-0.050889	-0.042074	0.886219
-0.349344	0.648383	0.653507	-0.334269	2.50799	-0.563433	-0.593535	-0.403585	-0.390418	-0.360632	-0.345407	-0.469252
0.190477	0.155903	0.233825	0.41973	0.020816	-1.06528	1.47694	-0.634397	-0.43415	0.018815	0.250346	-0.633031
2.26387	0.246517	-0.714372	-0.621063	1.17487	-0.370258	0.399976	-1.15015	-1.04964	-0.82229	1.29392	-0.651384
0.112527	0.058073	0.180802	0.473607	0.695256	-0.015374	0.26362	-1.18667	0.128724	-0.157845	0.206823	-0.759545
-0.02873	0.915958	1.04062	0.33804	-1.49985	-3.23744	5.0302	-1.3484	-0.028036	-0.303362	1.06705	-1.94606
-5.24826	7.63911	9.89294	-13.5015	-5.31595	-4.85392	5.65487	-2.9353	19.717	3.19255	-10.0532	-4.18836
-2.82288	3.13174	4.23402	-4.52197	-1.67064	-1.09618	1.30297	-0.905555	6.35728	0.95181	-3.7443	-1.2163
-3.59687	-0.621744	0.434308	5.56804	-2.15758	2.06115	-0.268137	-2.19023	8.95381	-1.72036	-4.55381	-1.90858
-0.875858	0.111507	-0.860017	2.20792	-0.66874	0.934356	-0.232934	-1.1773	2.89588	-0.93859	-0.853979	-0.542242
-0.201449	-0.208717	-0.192337	0.846743	0.342462	0.114151	0.017921	-0.374848	0.667247	-0.237535	-0.188864	-0.584773
0.073234	0.065133	0.083392	0.126953	-0.435164	0.31034	0.203073	-0.120051	-0.073129	0.03301	0.087263	-0.354053
0.001401	-0.009903	0.015574	0.076355	0.292031	-0.063068	-0.212737	-0.268291	-0.202821	-0.054724	0.020975	0.405206
-0.02748	-0.029366	-0.025115	-0.014974	0.854156	-0.205095	-0.230069	-0.072481	-0.061556	-0.036845	-0.024214	-0.12696
-0.02748	-0.029366	-0.025115	-0.014974	0.854156	-0.205095	-0.230069	-0.072481	-0.061556	-0.036845	-0.024214	-0.12696
-1.54737	5.44016	3.46827	-2.46467	16.67	-3.72176	-3.88688	-2.84491	-2.77268	-2.60929	-2.52577	-3.20513
-0.563337	1.43036	0.444566	-0.521539	5.04109	-1.15693	-1.24039	-0.71373	-0.67722	-0.594635	-0.552422	-0.895802
0.958244	1.96247	0.952948	-1.06977	3.22333	-0.643967	-0.588036	-0.940973	-0.965439	-1.02078	-1.04907	-0.818959
0.515793	0.484304	0.555273	-0.27541	0.539723	2.55053	-1.86639	-1.23548	0.946899	-0.640553	-0.42968	-1.14501
-1.09413	0.866837	-0.04519	-1.8353	2.45635	-0.769844	-1.28667	-3.0254	10.2007	-2.28793	-2.02654	-1.15285
-44.291	-21.2052	-23.3986	-46.86	-16.9061	-19.2106	-9.07441	-37.2437	307.259	-23.8649	-44.4396	-20.7652
-14.4439	-6.43453	-8.45563	-18.506	-7.8564	-6.56231	-4.43836	-3.22053	93.7253	-5.39741	-15.4601	-2.95013
74.4742	-51.8946	-57.3173	-77.7115	-24.9127	-8.08295	1.27499	72.5345	-5.12153	7.60834	67.3811	1.76737
25.43	-16.3791	-18.8094	-23.8359	-7.58945	-2.59219	-0.064425	23.9848	-6.1209	1.3779	22.0994	2.49915
12.648	-7.26134	-8.46572	-10.9533	-3.66121	-0.812482	0.388216	11.8115	-5.71369	1.09823	10.4909	0.430865
3.10408	-1.88255	-1.91268	-1.98458	-1.05689	0.363123	-0.459849	2.42307	-1.65437	0.170463	2.08093	0.809254
0.637576	-0.358628	-0.367184	-0.387598	-0.124175	-0.004911	0.045357	0.728155	-0.293834	-0.343574	0.631002	-0.162186
0	0	0	0	0	0	0	0	0	0	0	0
-0.02748	-0.029366	-0.025115	-0.014974	0.854156	-0.205095	-0.230069	-0.072481	-0.061556	-0.036845	-0.024214	-0.12696
0	0	0	0	0	0	0	0	0	0	0	0
0.020294	0.01398	0.02821	0.062158	0.624087	-0.574248	0.342157	-0.130338	-0.093771	-0.011054	0.031227	-0.312701
-0.261824	0.738576	-0.262324	-0.264471	0.763233	-0.224224	-0.218937	-0.252297	0.74539	-0.259841	-0.262515	-0.240764
-3.18481	-2.28551	-2.05856	-2.51711	0.496038	-2.66722	-2.00049	14.4127	5.99596	-2.68478	-3.01044	-0.495791
-22.9922	-12.8996	-13.1084	-25.6063	-9.18087	-9.27179	-7.04566	-13.7828	175.681	-22.5325	-25.1526	-14.108
-170.878	203.297	218.649	-180.669	20.8588	-5.22976	7.32787	-30.8443	-64.6497	217.956	-173.913	-41.9053
-56.895	69.4335	72.6931	-60.0734	5.72127	2.04143	-0.60877	-12.057	-12.9597	65.7362	-58.4639	-14.5679
-27.1573	32.9943	37.6525	-28.1629	3.3593	1.12317	0.131068	-5.53925	-14.4176	33.5956	-27.4199	-6.15901
-6.31236	8.71226	8.65677	-6.4756	1.23259	0.005971	0.331938	-1.72499	-2.86758	6.80988	-6.35499	-2.01389
-1.41801	2.57359	2.59252	-1.36233	0.055038	-1.20874	1.68007	-0.61835	-1.56972	1.5403	-1.40347	-0.860891
-0.083779	0.913422	-0.080269	-0.065218	-0.259435	-0.347366	0.615572	-0.150561	-0.134349	-0.097676	-0.078932	-0.231411
0	0	0	0	0	0	0	0	0	0	0	0
0	0	0	0	0	0	0	0	0	0	0	0
0	0	0	0	0	0	0	0	0	0	0	0
0	0	0	0	0	0	0	0	0	0	0	0
-0.424365	-0.424105	-0.424691	-0.426089	0.591949	-0.399884	-0.396442	-0.418162	0.580332	1.57693	-0.424815	0.589346
1.09574	1.08969	0.103318	-0.864166	0.716251	-0.473713	0.44622	-1.04854	-1.01351	0.065712	0.106208	-0.223205
-3.30421	-1.6851	-1.82665	-0.778566	-2.20696	-12.1723	10.7845	-11.3917	-7.18561	23.8046	-1.64464	7.60654
-1.81489	-1.04627	-0.524786	-1.28063	0.66481	-8.60382	5.33256	6.6647	-5.99516	6.03627	-1.41422	1.98141
1.13939	0.999605	0.314652	-0.933711	2.36719	-4.02404	2.12513	0.804325	-4.38605	2.44534	-1.61855	0.766723
3.91974	-0.128202	-1.02015	-0.762347	0.911022	-1.59509	0.770099	0.77587	-1.94644	-0.318306	-0.997236	0.39104
9.40473	-0.600498	-1.58872	-1.56063	0.076829	-0.087311	0.843506	-0.719935	-1.68967	-1.62122	-1.58622	-0.870857
3.35579	0.357845	-0.646788	-0.657843	0.484801	-0.450618	0.576602	-0.595162	-0.607069	-0.634004	-0.647771	-0.535782
0.811801	-0.190286	-0.185582	-0.17436	1.68083	-0.384729	-0.412363	-0.237991	-0.225904	-0.198561	-0.184585	-0.298273
-0.02748	-0.029366	-0.025115	-0.014974	0.854156	-0.205095	-0.230069	-0.072481	-0.061556	-0.036845	-0.024214	-0.12696
0	0	0	0	0	0	0	0	0	0	0	0
0	0	0	0	0	0	0	0	0	0	0	0
0	0	0	0	0	0	0	0	0	0	0	0
-0.159033	0.840709	-0.15871	-0.157323	0.824789	-0.183309	-0.186722	-0.165183	-0.16369	-0.160313	-0.158586	-0.17263
-1.89707	2.11352	2.08964	-1.96732	2.7678	-0.899373	-0.759092	-1.6443	5.29434	-1.84447	-1.91542	-1.33827
-1.4923	2.51588	1.49744	-1.54655	2.02118	-0.721778	-0.613439	-1.29708	1.65553	-0.451673	-1.50647	-0.06074
-4.73373	-2.87217	-3.56015	-3.81574	-3.42162	-5.77063	-10.6037	-8.03674	-3.2349	11.5789	-4.494	38.9645
-1.81978	0.109409	-1.731	-1.35024	-0.263506	-2.48796	-4.42554	-3.50922	-2.09909	3.82863	-1.69716	15.4455
-0.552176	-0.620767	-0.466177	-0.097356	-0.856609	1.98866	-3.91953	-2.18866	-1.79139	2.10726	-0.433401	6.83013
-0.091345	-0.116401	-0.059929	0.074802	1.33623	0.549102	-1.78266	-0.689157	-0.544032	-0.215754	-0.047956	1.5871
0.100096	0.077017	0.129032	0.25313	-0.348228	0.926764	-0.378816	-0.450536	-0.316865	-0.014495	0.14006	-0.11716
0.892222	-0.109767	-0.105285	-0.094591	-0.232575	0.704953	-0.321377	-0.155224	-0.143706	-0.117652	-0.104334	-0.212665
0	0	0	0	0	0	0	0	0	0	0	0
0	0	0	0	0	0	0	0	0	0	0	0
0	0	0	0	0	0	0	0	0	0	0	0
0	0	0	0	0	0	0	0	0	0	0	0
0	0	0	0	0	0	0	0	0	0	0	0
0	0	0	0	0	0	0	0	0	0	0	0
-0.02748	-0.029366	-0.025115	-0.014974	0.854156	-0.205095	-0.230069	-0.072481	-0.061556	-0.036845	-0.024214	-0.12696
-0.376824	0.619016	0.628391	-0.349242	3.36214	-0.768528	-0.823604	-0.476066	-0.451974	-0.397477	-0.369621	-0.596213
-0.211191	0.762171	-0.177793	-0.03456	3.11716	-0.719635	-1.07233	-0.846727	-0.692444	-0.343451	-0.165064	0.383862
0.987605	1.68691	1.36461	2.98146	6.11766	5.67166	-3.30969	-6.18648	-4.44489	-0.505373	1.5083	-5.87179
30.1336	21.2478	41.2747	89.055	56.5003	55.3581	-11.2964	-181.87	-130.404	-13.9859	45.5209	-1.53366
10.7568	7.54003	14.79	32.0869	19.8884	32.8363	-12.7557	-65.9906	-47.3594	-5.21489	18.3271	-4.90508
5.86948	4.31486	6.81865	15.178	10.3096	16.4727	-8.11137	-32.2214	-23.2172	-2.84939	7.56152	-0.125488
16.3629	1.00455	4.8123	-0.260585	2.87197	5.61335	-1.132	-11.1878	-9.11202	-4.41652	-2.01644	-2.53977
6.67781	0.576123	1.8053	-0.647933	1.29659	3.10226	-1.24411	-3.74824	-3.15929	-1.82707	-1.14611	-1.68534
3.30152	-0.71429	0.321344	-0.593642	0.309337	0.812666	-0.396674	-1.07569	0.01588	-0.77698	-0.671101	-0.532368
-0.985496	-1.97754	-1.99547	-2.03823	-0.486432	-0.236608	-1.13131	-1.79576	16.1582	-1.94601	-1.99927	-1.56605
-0.719537	-0.714937	-0.725304	-0.750036	-0.430894	-0.286404	-0.225503	-0.609799	6.36356	-0.6967	-0.727502	-0.476945
-0.411164	-0.408536	-0.414459	-0.428592	-0.246225	-0.163659	-0.128859	-0.348457	3.63632	-0.398114	-0.415715	-0.27254
-0.102791	-0.102134	-0.103615	-0.107148	-0.061556	-0.040915	-0.032215	-0.087114	0.90908	-0.099529	-0.103929	-0.068135
0	0	0	0	0	0	0	0	0	0	0	0
0	0	0	0	0	0	0	0	0	0	0	0
-0.178333	-0.194824	-0.157657	-0.068985	3.78679	-1.73125	-0.949601	-0.571779	-0.476266	-0.260212	-0.149777	0.951896
-1.06108	2.93817	1.93987	-1.05609	2.89176	-0.131856	-1.14181	-1.07901	-1.07465	-1.06481	-1.05977	-0.100719
-0.268923	0.728902	0.733804	-0.2545	0.594579	0.52625	-0.50255	-0.320818	-0.30822	-0.279723	-0.265157	-0.383644
-0.7478	2.25494	1.24876	-0.765967	2.42414	-0.489794	-0.453517	-0.682432	-0.6983	-0.734196	-0.752544	-0.603294
0.126376	1.07427	1.19171	0.471897	0.856357	-3.78056	4.5295	-1.11684	-0.815035	-0.132346	0.216608	-2.62194
0.002563	0.977149	0.034426	0.171078	1.40773	-1.39062	1.27289	-0.603769	-0.456576	-0.123619	0.04657	-1.33783
-0.09176	-0.111175	-0.067419	0.036974	0.689897	-0.919986	0.822958	-0.554957	1.55749	-0.188155	-0.058142	-1.11573
-0.055017	-0.058787	-0.05029	-0.030016	-0.291625	-0.410067	0.540011	-0.144972	0.876865	-0.073737	-0.048488	-0.253876
0	0	0	0	0	0	0	0	0	0	0	0
0	0	0	0	0	0	0	0	0	0	0	0
0	0	0	0	0	0	0	0	0	0	0	0
0	0	0	0	0	0	0	0	0	0	0	0
0	0	0	0	0	0	0	0	0	0	0	0
0	0	0	0	0	0	0	0	0	0	0	0
0	0	0	0	0	0	0	0	0	0	0	0
0	0	0	0	0	0	0	0	0	0	0	0
-0.05496	-0.058733	-0.050231	-0.029947	1.70831	-0.410191	-0.460138	-0.144961	-0.123112	-0.07369	-0.048428	-0.25392
-0.137401	-0.146832	-0.125577	-0.074868	4.27078	-1.02548	-1.15034	-0.362403	-0.307781	-0.184226	-0.121071	-0.634801
-0.082441	-0.088099	-0.075346	-0.044921	2.56247	-0.615286	-0.690207	-0.217442	-0.184669	-0.110535	-0.072642	-0.380881
-0.363334	-0.365135	-0.361075	-0.351391	1.52364	-0.532935	-0.556782	-0.406303	2.60413	-0.372276	-0.360215	-0.458325
-1.08495	-1.08771	-1.08149	-1.06665	-0.258127	-0.344819	-0.381358	-1.15079	9.86519	-1.09865	-1.08017	-1.2305
-0.488495	-0.488883	-0.488008	-0.485918	-0.512877	0.474918	-0.530226	-0.497764	4.50449	-0.490424	-0.487822	-0.508987
-0.773524	-0.769916	-0.778048	-0.797452	-0.547072	-0.433713	-0.385934	4.31257	2.29167	-0.755607	-0.779773	-0.5832
-0.18606	-0.185405	-0.186882	-0.190403	-0.144961	-0.124388	-0.115716	1.82957	-0.174228	-0.182809	-0.187194	-0.151518
-0.09303	-0.092703	-0.093441	-0.095202	-0.072481	-0.062194	-0.057858	0.914782	-0.087114	-0.091404	-0.093597	-0.075759
0	0	0	0	0	0	0	0	0	0	0	0
0	0	0	0	0	0	0	0	0	0	0	0
0	0	0	0	0	0	0	0	0	0	0	0
0	0	0	0	0	0	0	0	0	0	0	0
0	0	0	0	0	0	0	0	0	0	0	0
0	0	0	0	0	0	0	0	0	0	0	0
0	0	0	0	0	0	0	0	0	0	0	0
0	0	0	0	0	0	0	0	0	0	0	0
-0.102791	-0.102134	-0.103615	-0.107148	-0.061556	-0.040915	-0.032215	-0.087114	0.90908	-0.099529	-0.103929	-0.068135
-0.055017	-0.058787	-0.05029	-0.030016	-0.291625	-0.410067	0.540011	-0.144972	0.876865	-0.073737	-0.048488	-0.253876
-0.083779	0.913422	-0.080269	-0.065218	-0.259435	-0.347366	0.615572	-0.150561	-0.134349	-0.097676	-0.078932	-0.231411
-0.967044	0.029029	-0.96212	-0.941004	2.78652	-1.33685	-1.38885	-0.060737	-1.03799	3.01346	-0.960243	1.82583
-0.349054	-0.351337	-0.346191	-0.333914	1.50766	-0.564065	-0.594297	-0.403529	-0.390305	1.63961	-0.3451	0.530521
-0.12487	-0.123468	-0.126629	-0.134171	-0.036845	0.007219	0.025791	-0.091404	-0.099529	0.882094	-0.127299	-0.050889
0	0	0	0	0	0	0	0	0	0	0	0
0	0	0	0	0	0	0	0	0	0	0	0
0	0	0	0	0	0	0	0	0	0	0	0
0	0	0	0	0	0	0	0	0	0	0	0
0	0	0	0	0	0	0	0	0	0	0	0
-0.102791	-0.102134	-0.103615	-0.107148	-0.061556	-0.040915	-0.032215	-0.087114	0.90908	-0.099529	-0.103929	-0.068135
-0.102791	-0.102134	-0.103615	-0.107148	-0.061556	-0.040915	-0.032215	-0.087114	0.90908	-0.099529	-0.103929	-0.068135
-1.40443	-1.40202	-1.40743	-1.42034	-1.25377	-1.17835	-1.14657	-1.34715	3.63895	3.6075	-1.40858	4.7222
-0.860396	-0.859482	-0.861542	-0.866456	-0.803045	-0.774336	-0.762236	-0.838592	2.15611	2.14414	-0.861978	3.1878
-1.75067	-1.74783	-1.75423	-1.76948	-1.57265	-1.48354	-1.44597	-1.68299	-0.69942	8.26341	-1.75558	7.39895
-1.03218	-1.03109	-1.03354	-1.03938	-0.963988	-0.929853	-0.915466	0.993748	-1.01255	3.97322	-1.03406	4.02513
-0.431477	-0.430977	-0.432104	-0.434793	-0.400091	-0.38438	-0.377758	0.580456	-0.422441	1.57101	-0.432343	1.5949
0	0	0	0	0	0	0	0	0	0	0	0
0	0	0	0	0	0	0	0	0	0	0	0
0	0	0	0	0	0	0	0	0	0	0	0
-0.02748	-0.029366	-0.025115	-0.014974	0.854156	-0.205095	-0.230069	-0.072481	-0.061556	-0.036845	-0.024214	-0.12696
0	0	0	0	0	0	0	0	0	0	0	0
0	0	0	0	0	0	0	0	0	0	0	0
0	0	0	0	0	0	0	0	0	0	0	0
-0.411164	-0.408536	-0.414459	-0.428592	-0.246225	-0.163659	-0.128859	-0.348457	3.63632	-0.398114	-0.415715	-0.27254
-3.31807	-2.29608	-3.34565	-3.46394	-1.93761	-1.24657	-0.95531	-2.79324	28.0794	-3.20885	-3.35617	-2.15785
-2.77536	-2.75762	-2.7976	-2.893	-1.66202	-1.1047	-0.869797	-2.35208	24.5452	-2.68727	-2.80608	-1.83964
-1.51091	-1.50491	-1.51843	-1.55067	-0.134592	-0.946214	-0.866816	-1.36784	12.5974	-1.48113	-1.52129	-0.19463
-0.266391	-0.333377	-0.182405	0.177781	-2.47006	-0.574347	1.53873	-1.86457	4.52341	-0.598983	-0.150396	0.200604
0.373367	0.276335	0.495025	1.01678	-3.71588	10.2359	-5.04882	-1.94168	0.620325	-0.10841	0.541392	-2.74439
3.10329	2.65517	3.66514	6.07472	-25.0184	78.9043	-42.0291	-7.58818	-4.99272	0.878318	3.87927	-19.5318
1.62946	1.39433	1.92426	3.18858	-13.1261	43.4875	-23.6258	-3.98039	-2.61854	0.462008	2.03662	-10.772
0.84019	0.718951	0.992199	1.64411	-6.76815	22.4232	-12.182	-2.05239	-1.35019	0.238224	1.05013	-5.5543
0.280063	0.239651	0.330733	0.548037	-2.25605	7.47441	-4.06068	-0.68413	-0.450062	0.079408	0.350044	-1.85143
0.076381	0.065359	0.0902	0.149465	-0.615286	2.03848	-1.10746	-0.186581	-0.122744	0.021657	0.095467	-0.504936
0	0	0	0	0	0	0	0	0	0	0	0
0	0	0	0	0	0	0	0	0	0	0	0
0	0	0	0	0	0	0	0	0	0	0	0
0	0	0	0	0	0	0	0	0	0	0	0
0	0	0	0	0	0	0	0	0	0	0	0
0	0	0	0	0	0	0	0	0	0	0	0
-0.159033	0.840709	-0.15871	-0.157323	0.824789	-0.183309	-0.186722	-0.165183	-0.16369	-0.160313	-0.158586	-0.17263
-0.0295	-0.036946	-0.020164	0.019874	1.50322	0.269302	-0.82929	-0.207155	-0.164027	-0.066471	-0.016606	-0.422232
0.229031	0.153758	0.323408	0.728159	0.505264	9.14062	-6.85604	-1.56688	-1.1309	-0.14471	0.359378	-1.7411
0.583685	0.28819	0.954175	2.54308	-3.96008	30.7572	-24.1553	-6.46639	-4.75491	-0.883485	1.09538	3.99844
0.365894	0.193133	0.582501	1.51145	-1.47572	18.0971	-14.1903	-3.75593	-2.75531	-0.491887	0.665055	1.25398
0.196687	0.11125	0.303808	0.763213	-1.16494	9.15112	-6.98012	-1.84173	-1.34688	-0.227521	0.344635	0.690468
-0.016365	-0.041139	0.014697	0.147912	0.428914	2.65065	-2.67738	-0.607447	-0.463956	-0.139373	0.026536	0.676958
0.02546	0.021786	0.030067	0.049822	-0.205095	0.679492	-0.369153	-0.062194	-0.040915	0.007219	0.031822	-0.168312
0	0	0	0	0	0	0	0	0	0	0	0
0	0	0	0	0	0	0	0	0	0	0	0
0	0	0	0	0	0	0	0	0	0	0	0
0	0	0	0	0	0	0	0	0	0	0	0
0	0	0	0	0	0	0	0	0	0	0	0
0	0	0	0	0	0	0	0	0	0	0	0
0	0	0	0	0	0	0	0	0	0	0	0
0.025116	0.001755	0.054406	0.180021	0.559089	-1.17478	0.515905	-0.532246	-0.396941	-0.090875	0.065569	0.792982
-0.409169	0.576507	0.60879	-0.314189	1.69194	-0.758029	-0.947685	-0.750914	-0.667952	-0.480288	-0.384365	1.83535
-0.199965	0.792717	-0.19079	-0.151441	0.3408	-0.889086	0.014021	-0.374559	-0.332175	-0.236299	-0.187293	1.41407
-0.470289	1.53152	0.527441	-0.482296	0.643348	-0.299768	-0.275792	-0.427086	-0.437574	-0.461298	-0.473425	0.625218
-0.267708	0.735704	-0.271986	-0.290334	-0.053581	0.053608	0.098787	-0.1863	-0.206063	-0.250767	0.726383	-0.087743
-0.136156	-0.134372	-0.138392	-0.147984	-0.024214	0.031822	0.05544	-0.093597	-0.103929	-0.127299	0.860755	-0.042074
0	0	0	0	0	0	0	0	0	0	0	0
0	0	0	0	0	0	0	0	0	0	0	0
0	0	0	0	0	0	0	0	0	0	0	0
0	0	0	0	0	0	0	0	0	0	0	0
0	0	0	0	0	0	0	0	0	0	0	0
0	0	0	0	0	0	0	0	0	0	0	0
-0.044353	-0.045669	-0.042703	-0.035624	-0.12696	-0.168312	-0.185741	-0.075759	-0.068135	-0.050889	-0.042074	0.886219
-0.071833	-0.075036	-0.067818	-0.050598	0.727196	-0.373407	-0.41581	-0.14824	-0.129691	-0.087734	-0.066288	0.759259
0	0	0	0	0	0	0	0	0	0	0	0
-0.02748	-0.029366	-0.025115	-0.014974	0.854156	-0.205095	-0.230069	-0.072481	-0.061556	-0.036845	-0.024214	-0.12696
-0.137401	-0.146832	-0.125577	-0.074868	4.27078	-1.02548	-1.15034	-0.362403	-0.307781	-0.184226	-0.121071	-0.634801
-0.604566	-0.64606	-0.552539	-0.329418	18.7914	-4.5121	-5.06151	-1.59457	-1.35424	-0.810593	-0.532711	-2.79312
-0.357243	-0.381763	-0.326501	-0.194656	11.104	-2.66624	-2.99089	-0.942247	-0.800231	-0.478987	-0.314784	-1.65048
-0.192362	-0.205565	-0.175808	-0.104815	5.97909	-1.43567	-1.61048	-0.507364	-0.430894	-0.257916	-0.169499	-0.888721
-0.05496	-0.058733	-0.050231	-0.029947	1.70831	-0.410191	-0.460138	-0.144961	-0.123112	-0.07369	-0.048428	-0.25392
0	0	0	0	0	0	0	0	0	0	0	0
0	0	0	0	0	0	0	0	0	0	0	0
0	0	0	0	0	0	0	0	0	0	0	0
0	0	0	0	0	0	0	0	0	0	0	0
0	0	0	0	0	0	0	0	0	0	0	0
0	0	0	0	0	0	0	0	0	0	0	0
0	0	0	0	0	0	0	0	0	0	0	0
0	0	0	0	0	0	0	0	0	0	0	0
0	0	0	0	0	0	0	0	0	0	0	0
0	0	0	0	0	0	0	0	0	0	0	0
0	0	0	0	0	0	0	0	0	0	0	0
0	0	0	0	0	0	0	0	0	0	0	0
0	0	0	0	0	0	0	0	0	0	0	0
0	0	0	0	0	0	0	0	0	0	0	0
0	0	0	0	0	0	0	0	0	0	0	0
0	0	0	0	0	0	0	0	0	0	0	0
0	0	0	0	0	0	0	0	0	0	0	0
2136.5

## Sheet: SugerPhosphateResidual
-15.1175	3.72111	-8.88188	13.5012	-1.58872	-3.16314	-13.9013	20.8104	3.72111	0.898805
-15.9719	9.89245	-7.39738	8.86724	0.276451	-17.9344	-12.6689	39.9187	9.89245	-14.8748
-27.7907	12.553	9.64143	1.09532	-10.4446	-9.14593	-10.1002	31.0916	12.553	-9.45297
-15.6386	6.43867	6.92334	0.401613	7.64002	-2.63693	-0.684692	-1.75142	6.43866	-7.13065
132.788	-45.1167	-155.99	51.9319	90.4189	-143.173	-169.223	188.648	-45.1167	94.8331
-3.82732	-3.54284	-13.9649	5.03656	6.33371	-12.7651	-14.4439	10.68	-3.54284	30.0366
-27.3242	5.46649	-13.3064	-0.01029	-3.80082	-13.5754	2.35596	21.4433	5.46649	23.2848
-1.5959	0.748791	1.49189	1.85664	-0.5495	0.95227	3.14654	-4.0228	0.748792	-2.77671
-9.77326	-0.567426	-5.11109	-4.73746	-4.25347	-8.04312	12.1088	-4.68944	-0.567427	25.6339
-3.50411	0.663769	-8.45835	3.96758	-2.75436	-3.08484	-7.29468	17.4043	0.66377	2.39691
-14.7176	3.23933	-0.966117	-0.065547	0.154408	-7.35663	3.06746	1.57611	3.23933	11.8293
-19.7175	2.41822	-15.2755	-10.7786	-8.62886	-16.1824	-14.5168	44.5456	2.41822	35.7177
-3.57946	-0.539355	-3.65199	-1.88247	-3.40907	11.5381	-1.80318	4.97726	-0.539355	-1.11048
-22.9932	9.3482	-10.2258	6.80879	-0.903922	-15.9662	7.31109	21.4309	9.3482	-4.15795
-21.5112	2.82739	-7.09849	12.0832	-10.054	-4.15117	-19.6535	25.4554	2.82739	19.275
-86.1252	40.695	17.6406	20.21	25.5394	-59.051	-0.232895	35.9077	40.695	-35.2786
50.3706	15.2031	-69.0631	-93.6093	-101.911	-137.006	-347.13	633.077	15.2031	34.8648
2.84794	6.88726	-5.1785	13.6212	-17.7481	-37.1733	-42.0307	78.483	6.88726	-6.59612
185	-64.7777	67.9112	-130.662	43.4494	159.525	-182.209	5.75259	-64.7776	-19.2124
32.5055	-10.3067	2.18096	-10.2174	3.71078	16.674	-13.0914	-4.53828	-10.3067	-6.61073
-6.37441	15.6392	-32.3692	7.90792	-13.4962	-48.0949	-23.5534	118.529	15.6392	-33.8272
-10.918	4.22095	-5.8183	1.84462	-4.35266	-5.62319	4.49969	13.4174	4.22095	-1.49154
-7.42245	3.22741	-11.1921	-1.99328	-9.83799	-4.0168	19.7814	11.0122	3.22741	-2.7858
-18.449	8.44383	4.4206	-1.20846	-0.93812	-9.33318	5.76108	8.70767	8.44383	-5.84821
-1.17736	1.36918	-5.7634	-3.11707	-3.90459	0.007447	13.506	3.17765	1.36918	-5.46703
-17.5914	25.1723	-87.9441	-62.0532	-68.4605	-43.0705	-77.0044	344.907	25.1723	-39.1275
12.127	-5.6494	-10.2574	0.365112	-10.7129	4.27331	-17.5197	25.0308	-5.6494	7.99269
0.244928	-1.85092	-6.25809	7.52201	-1.11495	-7.45733	-8.84325	7.30811	-1.85092	12.3004
-4.31462	1.63187	19.8026	15.0407	-3.35184	-8.99356	-27.4003	-1.31316	1.63186	7.26643
7.7488	-5.47654	-34.2347	9.78295	105.397	-22.7804	-38.3888	-22.3836	-5.47654	5.81179
-25.0927	3.9641	-7.5637	1.85662	-27.1372	-16.3694	4.87378	26.2086	3.9641	35.2957
-15.2686	15.4887	-118.234	-49.7344	-53.1567	-15.5022	-123.718	372.855	15.4887	-28.2185
-42.6373	-22.6628	-72.2969	-0.252698	-39.5394	238.614	-56.9992	49.6305	-22.6628	-31.193
8.737	-3.20314	-4.69433	-1.24155	-4.0787	22.3191	-4.95682	6.11107	-3.20314	-15.7895
6.12904	-4.14286	-15.097	-2.18088	-9.34629	-5.03696	15.7815	3.29559	-4.14286	14.7407
-3.74671	-0.317914	-2.46776	-1.47201	-2.06593	0.130201	2.48956	0.241939	-0.317914	7.52653
-16.7609	-2.50149	-18.5532	-8.25344	-15.7234	-10.5903	29.428	-2.60177	-2.50149	48.0579
-1.22347	-0.093732	-0.108473	-0.450903	-0.64659	-0.922998	3.20695	-2.87464	-0.093732	3.20759
-3.38549	2.3164	-3.89927	-2.58046	-2.56811	-0.916072	13.6927	1.28091	2.3164	-6.257
-0.81345	-0.000961	-2.16911	0.303799	0.163064	-1.31654	0.057734	1.99906	-0.000961	1.77737
1.97573	-8.06479	-5.95665	-3.98024	-0.973219	-2.99918	-5.96797	-7.96504	-8.06479	41.9961
-43.7006	-18.5268	-54.6646	-12.2353	-22.9582	-48.285	-53.4993	66.1992	-18.5268	206.197
-16.5533	1.04314	-29.5652	5.02041	-20.6418	-8.49535	-29.8859	72.421	1.04314	25.6139
-50.9136	22.6871	-9.53961	9.42276	13.3026	-30.044	-18.7935	60.8242	22.6871	-19.6331
226.326	-56.7986	112.533	255.461	-150.518	-55.5975	-343.502	91.5072	-56.7986	-22.6118
24.3661	-1.21291	17.686	73.9464	-21.048	-21.4643	-52.5469	10.2893	-1.21291	-28.8027
130.962	-34.9062	42.7133	-1.47898	-63.1001	-11.408	-48.0618	3.84538	-34.9062	16.3411
-18.2084	8.44347	9.37234	7.16974	-1.76997	2.00709	3.27516	-0.699704	8.44347	-18.0331
106.014	-34.4277	-83.9521	-50.1499	-159.365	-120.478	113.229	115.889	-34.4277	147.667
-17.0192	7.96044	-8.99636	4.48411	-17.5516	-9.72172	21.6732	19.2413	7.96045	-8.03055
-0.636154	-2.29272	-57.2763	-35.1225	-68.4177	-59.1398	125.871	28.2461	-2.29271	71.061
-8.80354	-0.960912	-8.8892	-5.32437	-9.68282	-5.65965	17.3005	-1.26592	-0.96091	24.2469
-37.1069	7.24084	-16.378	-7.60886	-24.9209	-23.3717	59.3487	-4.61523	7.24084	40.1711
12.6338	-2.47477	-0.853542	0.665311	-0.489095	-2.91815	6.39534	-5.66904	-2.47477	-4.81511
-2.22609	1.40413	-2.28322	-2.17023	-1.79904	0.526101	6.73034	2.46817	1.40413	-4.05429
-5.89308	-0.871832	-14.2712	-1.34855	2.78169	-6.00222	-12.8693	22.7681	-0.871831	16.5782
-16.148	0.764131	-9.32722	1.29341	-2.99851	2.38322	-2.46856	8.82667	0.76413	16.9107
-54.2348	1.89542	-79.8059	-36.3275	-48.2554	-56.1266	-61.6984	198.498	1.89542	134.16
10.3239	-7.97986	-41.8266	13.0863	-26.995	16.608	-37.3074	77.0756	-7.97986	4.99491
-60.9872	25.6206	9.07692	-1.01559	0.154133	-24.3574	3.52019	37.5095	25.6206	-15.1418
-9.69404	-1.34042	-10.6267	8.48937	-6.43796	5.99102	-6.132	8.48137	-1.34042	12.6098
-4.16829	-3.28038	-3.64979	0.867022	-2.28678	-0.718075	-2.40188	-4.46601	-3.28038	23.3846
94.8904	-49.5178	-168.373	17.9282	-258.805	283.719	307.137	-25.6665	-49.5178	-151.796
3.87873	-9.97427	-35.7148	8.02721	-43.384	53.8342	46.5599	-6.02851	-9.97427	-7.22415
9.28895	-8.06541	-17.4512	23.7604	-32.005	40.1276	9.17061	-1.73158	-8.06541	-15.029
1.10041	-0.234825	-2.67171	3.55111	-4.21761	3.92718	2.95549	1.05192	-0.234825	-5.22716
-15.2333	-5.44818	-16.5489	4.65422	-13.0014	-8.57705	3.50788	0.234519	-5.44818	55.8605
-15.7769	-1.23343	-17.0207	-4.54028	-3.98085	-13.3518	-11.3106	26.5057	-1.23343	41.9422
-4.53453	1.58451	-2.0758	-1.09624	-0.982929	3.29579	2.35344	3.98375	1.58451	-4.1125
-7.85545	-3.94224	-11.7162	-5.0206	9.47479	-4.6593	-11.9029	4.88673	-3.94224	34.6774
-12.3513	-1.7689	7.67705	-7.98398	-5.08486	17.2881	-10.1604	-5.20241	-1.7689	19.3555
27.4312	-10.8488	-9.77022	1.64888	8.52416	-2.01466	-12.5692	-3.62119	-10.8488	12.0686
174.61	-46.1411	-8.3721	8.92364	-20.939	42.2738	-20.1004	-18.2907	-46.1411	-65.8236
11.021	-1.10902	-32.4306	85.0758	-19.0749	-15.5177	-31.1877	35.7494	-1.10902	-31.4171
-403.338	201.395	186.455	-3.56905	32.5274	-188.785	80.7509	118.058	201.395	-224.89
172.967	-37.992	-12.3649	96.1228	-26.4753	-50.1476	-24.6839	-22.0147	-37.992	-57.4197
51.3521	-13.588	-8.38832	20.4978	-13.0876	-14.0162	4.71958	-10.2737	-13.588	-3.62754
23.0448	-4.72504	-0.328039	6.3136	-2.68698	-5.38255	-0.938984	-2.52229	-4.72504	-8.04947
5.92176	-6.19338	-5.23438	14.355	-6.01073	2.03949	-19.0329	3.39764	-6.19338	16.9509
3.87379	-1.33502	0.553672	4.01419	-0.122859	1.38389	-2.22543	-3.28257	-1.33502	-1.52465
-15.7892	3.56473	-0.048302	-3.26023	-6.49476	-6.62756	9.32972	2.23194	3.56473	13.5289
-12.0731	-1.53486	-2.29693	0.688108	0.287742	-6.92953	-1.26347	-7.01346	-1.53486	31.6703
-13.0229	-0.383536	-6.43241	-2.14998	-3.1268	5.4852	13.1421	-9.26516	-0.383535	16.137
-80.985	35.0246	-65.6527	16.6964	-23.9195	-72.0373	-63.8836	223.693	35.0246	-3.96094
-16.2975	-0.114763	-24.6137	2.98505	-10.0859	14.8741	-20.8874	44.6661	-0.114761	9.58879
-14.3135	3.98436	-6.13076	1.96822	0.12913	-0.163567	-9.00201	19.482	3.98436	0.061743
-50.6411	24.7136	15.5083	-2.56744	2.2997	-18.093	9.43929	25.3025	24.7136	-30.6755
-25.4719	12.5381	1.21345	-1.83976	10.4496	-17.7134	-4.08857	23.2829	12.5381	-10.9084
-68.3555	-3.67541	-158.591	-97.7641	-106.235	-95.2131	-143.324	432.727	-3.6754	244.107
-40.1772	18.8628	-40.9125	-7.30716	-2.4873	-37.8212	-41.6221	137.303	18.8628	-4.70096
0.063128	-3.82176	-10.4716	-4.49433	-5.38034	8.89587	-15.0435	20.5871	-3.82176	13.4871
-1.65035	-0.899481	-0.9032	1.53385	0.403786	3.88471	-1.69356	-2.74778	-0.89948	2.97151
-6.37372	0.50318	2.83168	-1.23997	-4.21865	2.70251	0.797311	-2.1938	0.50318	6.68828
-1.54576	0.882682	-0.597686	0.8158	-2.60484	0.950565	-1.91966	5.90496	0.882683	-2.76874
-7.4953	0.027096	-1.04666	2.33179	-6.9712	-3.15313	9.0536	-6.48966	0.027097	13.7164
16.6306	-3.65021	-1.56926	-0.15068	-3.27525	-1.81464	1.63152	0.579589	-3.65021	-4.73151
-16.8054	1.75065	-12.7946	-8.2632	-31.0756	-24.5831	39.5742	8.15082	1.75065	42.2956
-3.10556	-3.10321	-5.12067	-0.626976	-4.66667	-2.82219	5.55519	-5.8783	-3.10321	22.8716
-31.6939	1.1533	-3.77589	-6.70074	-13.0207	24.1624	4.73984	-1.39356	1.1533	25.3759
-13.2052	0.127964	-11.4351	1.087	3.33644	-5.88821	-7.2253	11.4618	0.127964	21.6127
-3.11348	-0.631155	-4.25533	2.18952	-0.240455	4.34947	-2.56226	2.25846	-0.631154	2.6364
-3.37647	1.00457	-9.68637	-1.13636	1.10478	-4.08918	-9.46318	22.2204	1.00457	2.41721
-1.22097	-0.421034	-1.55568	2.90992	2.77136	4.28372	-2.33234	-2.39011	-0.421034	-1.62382
-17.983	6.02208	3.03087	-0.950821	5.12687	-8.55582	-1.31811	4.54815	6.02208	4.0577
-38.375	12.4725	-7.76124	15.0013	-18.5473	28.3881	54.2874	-19.6905	12.4725	-38.2478
-2.76856	2.43929	-3.10418	-0.475527	-7.47224	7.81791	23.2786	-6.30305	2.43929	-15.8516
-48.6541	6.76618	36.3019	-8.54315	-29.482	67.9897	-7.18471	-21.5762	6.76618	-2.38382
-5.41016	-3.59024	6.55324	-6.38746	-8.7027	11.463	-3.93863	-9.07007	-3.59024	22.6733
4.75613	-4.98315	14.3211	-7.52714	-30.5723	-19.4053	-9.6061	9.37507	-4.98315	48.6248
-19.5285	5.0822	6.79522	-1.7596	-4.99931	-6.81065	2.56972	0.88671	5.0822	12.682
-126.364	43.4215	9.7622	-7.37547	-2.81158	-63.176	44.3464	31.3339	43.4215	27.4419
-13.767	-1.21685	-7.67945	-8.10538	-7.68103	-13.2501	7.63656	3.81348	-1.21685	41.4667
-20.8954	6.78414	-0.366278	-2.80664	-2.27078	-14.5545	7.38185	9.18834	6.78414	10.7552
-9.76745	0.473293	-22.8545	30.1062	1.33238	-14.1085	-15.9952	21.2652	0.473295	9.07524
-4.46904	-0.075594	-9.79964	0.757588	-4.00342	-5.18944	-1.57298	14.1097	-0.075593	10.3184
22.8571	-1.02435	-31.3632	8.69052	-14.4086	-18.6467	-27.9796	81.1452	-1.02435	-18.2459
-15.2813	7.06637	0.155307	1.11919	3.6179	-3.92387	2.73958	8.36444	7.06637	-10.924
-2.30257	1.36693	-8.42523	-0.289387	3.075	-1.5747	-4.40071	15.3343	1.36693	-4.15055
-26.7761	10.2367	23.562	-1.57929	-5.1565	5.88474	-5.34321	-1.33306	10.2367	-9.73203
-78.907	30.7203	35.568	11.1456	-9.46842	65.2433	-2.45616	6.79271	30.7203	-89.3587
-41.0094	-1.25409	0.791958	14.0238	-18.391	126.956	-17.2108	-19.8821	-1.2541	-42.7707
-3.06562	-1.52663	1.72039	4.21356	-5.14766	30.7926	-5.92114	-5.23787	-1.52663	-14.301
-74.6777	17.3732	25.5577	-13.3383	-35.5596	-18.0435	-13.4737	35.0171	17.3732	59.7715
-22.6994	11.9619	13.8714	-1.07191	-1.49359	-2.63204	2.93924	8.18036	11.9619	-21.018
-8.71403	-0.053984	1.83641	0.877028	-3.62302	1.92371	10.2543	-14.3711	-0.053983	11.9247
-7.88878	-0.520549	-13.8514	-10.9807	-13.4302	-10.0703	50.485	-17.1194	-0.520547	23.8969
-66.0868	58.896	244.325	-159.213	-279.538	-245.194	217.759	-1.21742	58.896	171.374
-20.106	20.6237	74.9408	-39.0984	-62.6338	-51.4681	36.475	8.75014	20.6237	11.8931
-25.9438	14.5229	25.907	-13.1803	-27.7254	-22.6166	35.6213	0.143175	14.5229	-1.25093
-9.76273	10.115	4.45798	-8.85165	2.72845	-16.1143	27.911	0.569849	10.115	-21.1687
0.154178	-4.08157	-12.1266	8.06441	-4.58762	29.8234	5.92439	-8.34747	-4.08157	-10.7415
-42.646	16.5606	1.39097	31.3778	6.84561	-14.6749	1.18944	4.05222	16.5606	-20.6563
-123.841	45.15	-206.387	483.012	-178.286	-14.1598	196.975	-5.98	45.15	-241.634
-6.13005	-2.20352	-26.9851	103.987	-42.9212	32.3458	23.644	-32.4841	-2.20352	-47.0498
-22.0024	2.83626	-13.0759	50.7405	-17.0977	15.0015	15.2751	-20.0744	2.83626	-14.4392
12.1798	-3.51809	1.00711	5.76503	-4.46052	4.37349	0.370667	-6.72337	-3.51809	-5.476
-17.4652	6.40259	4.77772	3.71612	-1.18241	12.047	4.3904	-1.73342	6.40259	-17.3554
2.86438	-0.859192	-1.26539	-1.52244	-1.74353	4.07402	-0.909009	2.99881	-0.859192	-2.77844
-2.17277	0.711525	-1.98531	-1.30649	-2.8061	1.04129	13.82	-6.38832	0.711526	-1.62532
-0.543811	0.384968	-0.093509	-0.552908	-0.713786	-0.118907	4.16581	-1.90127	0.384968	-1.01155
-58.5639	-16.9814	-68.8897	-16.1481	-37.1543	-49.7358	53.3441	-4.49238	-16.9814	215.603
-19.6056	-4.44202	-15.884	-5.04266	-5.59063	-11.5644	10.9993	-6.22922	-4.44202	61.8013
-36.4327	23.0545	-8.28465	-31.778	-79.4998	-66.7374	45.7146	111.163	23.0545	19.7463
-17.3416	5.76573	2.13677	-5.89051	-4.77517	-14.504	3.56273	12.1939	5.76573	13.0864
-3.7593	1.13199	-0.235242	-4.2088	-7.32389	3.404	3.3384	6.70735	1.13199	-0.186513
-25.6449	8.58111	3.34302	0.579638	11.4851	11.7415	-0.340295	-1.12888	8.58111	-17.1974
10.5299	-5.94253	-6.32804	15.9944	-3.01842	31.6335	-8.53115	-8.70261	-5.94254	-19.6925
-3.51266	-0.366821	-3.75601	3.32888	-0.696381	10.397	-3.71529	2.27418	-0.366821	-3.58611
0.84631	-0.909368	-0.56135	1.58086	-0.461461	4.69503	-1.49314	-1.51078	-0.909368	-1.27673
-4.83175	0.942432	1.55064	-0.326965	-0.768206	-1.83433	-0.350013	-0.117045	0.942431	4.7928
-13.1987	6.6151	7.46579	-1.04519	0.892422	-5.27229	2.34259	3.15045	6.6151	-7.56528
-8.25877	-8.85789	-5.25913	-7.60785	-7.50407	-7.8878	-7.4264	-7.38313	-8.85789	69.0429
-8.50097	1.98093	8.71176	-6.24625	-4.77079	-10.2266	4.3335	-4.05133	1.98093	16.7888
-1.69312	1.99215	-3.84211	-5.69708	-6.33542	-3.97502	28.1868	-7.07933	1.99215	-3.54905
-1.85333	-0.439484	0.787615	-2.38945	-2.63435	2.27122	4.18236	-3.91974	-0.439483	4.43464
-25.9078	11.0422	6.8776	1.78949	11.0892	-12.1122	2.55884	1.93462	11.0422	-8.31416
-23.0711	-0.706363	-4.66293	-2.68912	2.80663	-11.7242	-9.0739	0.54973	-0.706364	49.2776
-5.90933	0.41876	-10.7994	2.30182	10.3789	-7.20846	-8.31182	10.3034	0.418761	8.4074
-36.841	100.873	711.031	-190.156	-212.395	-110.066	-137.286	-143.809	100.873	-82.2234
-15.5647	20.7038	126.279	-33.759	-31.6162	-12.3533	-24.5031	-27.1114	20.7038	-22.7793
-11.8347	12.286	67.9527	-17.4847	-15.5449	-8.6246	-10.3384	-16.7804	12.286	-11.9171
-18.7504	9.63916	15.959	0.036958	-0.605522	-6.32294	1.15892	1.14186	9.63915	-11.8961
24.8814	-8.48753	-1.16598	-3.54482	-3.13449	-2.65178	-3.82738	-3.6563	-8.48753	10.0744
-0.23122	-0.116365	-0.42286	1.64399	-0.375903	0.697662	-0.390792	-0.399087	-0.116365	-0.289062
-0.124698	0.00105	0.665489	-0.261319	-0.2831	0.79744	-0.299402	-0.308484	0.00105	-0.188025
0	0	0	0	0	0	0	0	0	0
7.09656	-1.90919	-0.89385	-0.897196	-1.8962	-0.899883	3.10454	-1.89504	-1.90919	0.099452
0	0	0	0	0	0	0	0	0	0
8.86853	-9.50637	-10.5171	1.75698	11.7826	-8.61451	-20.9466	-2.35284	-9.50637	39.0357
-26.6158	11.486	10.5849	0.003111	6.44976	-10.2949	2.02935	3.46639	11.486	-8.59494
-5.12783	-2.1646	2.59087	-1.52026	-2.37996	25.799	-6.02339	-7.38184	-2.1646	-1.62734
-16.9877	-2.13209	-12.4152	27.0828	8.93459	-6.51742	-15.1763	-9.23811	-2.13209	28.5815
-17.9218	-1.29995	-7.61672	3.83495	15.5933	13.7891	-10.8391	-10.5229	-1.29995	16.2831
-29.0033	11.4574	0.261747	3.05287	12.0909	-11.143	-4.63526	14.6314	11.4574	-8.1703
-5.66737	-4.10998	-8.26594	-5.35945	-0.629209	42.3683	-7.83111	0.056416	-4.10998	-6.45169
-1.76161	-0.695565	-3.54034	-0.919845	-0.1045	9.5783	-3.2427	3.68031	-0.695565	-2.29848
-9.01583	3.94416	2.73065	-1.36702	2.85241	-0.656688	0.765074	2.2735	3.94416	-5.47043
-1.98605	0.208111	-5.64708	-1.36996	22.25	-3.34467	-5.03447	-5.19293	0.208111	-0.091046
-0.690591	0.327061	-2.38858	-0.796246	8.02748	-1.32072	-2.10445	-0.177941	0.327062	-1.20309
-0.203444	0.124784	-0.751104	-0.560057	2.38309	-0.406682	-0.659462	0.316834	0.124784	-0.368742
-1.33441	-1.22489	-1.51715	0.546593	-1.47238	0.597771	-0.486576	-1.49449	-1.22489	7.61043
-2.63285	-0.516828	-6.16349	-3.93185	-5.29838	-3.94307	15.4273	-2.72551	-0.516828	10.3015
2.31704	-0.656432	-3.05868	-3.62529	-3.45668	-4.08018	14.6695	-5.26017	-0.656433	3.80729
-0.472956	0.574146	1.77992	0.389393	-0.79198	-1.12132	2.07227	-2.00335	0.574146	-1.00028
-6.09488	3.42629	7.02435	1.82003	5.69047	0.86725	-1.15493	-5.62589	3.42629	-9.37898
-1.09752	0.743515	3.83066	-0.097759	0.583348	0.762523	-0.655323	-2.78828	0.743515	-2.02467
-3.67109	-2.78787	0.855221	-2.63069	-1.78368	-1.21798	-3.89818	-4.96197	-2.78787	22.8841
-8.62464	-6.49493	-12.1781	26.0615	-6.30743	12.0566	-11.5835	-11.7373	-6.49493	25.3028
-3.55987	-3.15887	-4.22895	3.00446	-2.065	9.19184	-4.11699	-4.14595	-3.15887	12.2382
-4.12052	-3.65381	-4.89924	3.37241	-1.70843	-1.4095	-4.76893	-3.80264	-3.65381	24.6444
-0.444378	-0.351494	-0.599357	1.45471	-0.561382	0.498109	-0.573424	-0.580132	-0.351494	1.50884
-1.55566	-0.648619	-1.40057	-1.45467	-0.438571	-1.49811	-1.42652	1.58019	-0.648619	7.49115
-2.76521	-2.87411	-1.58351	-2.6469	-2.62803	1.30222	-2.61392	-2.60605	-2.87411	19.2896
1.8598	-2.54131	-1.47093	-1.7044	-1.63492	1.10817	-1.58292	-1.55396	-2.54131	10.0618
-5.1494	2.42637	2.23257	-0.342574	0.423767	-1.40994	0.997322	1.31684	2.42637	-2.92133
-5.89261	2.94305	2.72426	-0.281667	0.612872	-2.69487	1.28238	1.65534	2.94305	-3.29181
-15.2937	8.02941	2.52097	-2.69355	-0.844161	-8.68265	18.54	0.311062	8.02941	-9.91678
-4.50591	-4.68276	-4.21082	-4.31376	-4.28313	-4.3964	-1.2602	-4.24743	-4.68276	36.5832
-0.027972	-6.39508	-8.09516	-1.23445	-9.38336	0.864976	-10.2432	7.27773	-6.39508	33.6317
-15.3954	4.76573	4.01551	2.0349	-0.780505	-2.16078	1.10608	0.599985	4.76573	1.04872
-40.1172	25.1667	54.7629	-7.47441	-15.6182	-21.4819	-6.229	16.5449	25.1667	-30.7205
-40.2238	20.519	27.5872	-3.69597	-1.14785	-18.9655	3.25612	12.1524	20.519	-20.0005
-24.0912	10.5584	17.1899	-1.32693	0.505194	-10.9672	1.62485	-0.194335	10.5584	-3.85708
6.39607	-1.44155	-2.54338	3.13318	10.9318	-3.32366	-4.21885	-4.30279	-1.44155	-3.18931
-3.39491	1.44271	0.213077	0.954456	3.32901	-1.05598	-0.39066	-0.234494	1.44271	-2.30593
-10.1374	4.95151	3.0624	1.45773	3.82804	-5.23896	0.853625	2.42496	4.95151	-6.15338
-2.6328	-0.522523	-1.14827	0.333863	-0.512024	9.91811	-1.39668	-1.33242	-0.522523	-2.18473
-5.57057	0.637794	0.755883	-1.45105	-0.794289	-0.222815	-0.302744	-0.028914	0.637794	6.33892
-6.833	3.26724	3.01093	-0.423051	0.598873	-2.1799	1.36371	1.78979	3.26724	-3.86184
-2.36366	-1.969	-3.02217	-1.79245	-2.86082	-2.60803	3.08802	-2.94048	-1.969	16.4376
-5.34926	2.8947	1.91781	-1.26841	-0.617811	-3.02354	5.86912	0.140378	2.8947	-3.45769
-0.511684	0.301816	-0.200502	-0.309055	-0.276751	-0.396203	1.74743	-0.239104	0.301816	-0.417761
-8.2158	1.24908	1.35119	-1.2885	-1.50295	-3.40768	2.08498	-1.5875	1.24908	10.0681
-7.33244	-0.707	-4.38718	4.46918	-4.67844	5.56513	-1.53736	0.984158	-0.706999	8.33095
33.1644	-61.361	52.5012	37.6156	-241.515	-99.405	-278.631	198.318	-61.361	420.674
-53.7401	13.7524	-5.12393	31.5676	-89.8177	-76.37	-96.6217	171.387	13.7524	91.2139
-33.3096	-0.653841	-6.74087	14.8049	-42.6551	-13.9541	-41.9994	53.8088	-0.653841	71.3529
-16.7647	6.6283	0.579639	7.80837	-4.2597	-0.008	-7.31064	16.661	6.6283	-9.96258
-11.7899	5.54544	5.99884	2.53758	0.865214	-3.04397	2.85886	-0.587605	5.54544	-7.92992
-5.46107	2.42919	2.39616	1.00407	0.715935	-0.916339	0.24872	0.545523	2.42919	-3.39138
-2.25087	-1.83485	-2.94502	3.29713	-1.77493	12.4915	-2.82886	-2.85891	-1.83485	0.539619
-1.02172	-0.724016	-1.51845	3.65483	-1.39674	5.79394	-1.43533	-1.45684	-0.724016	-1.17165
-1.4542	-0.709758	1.30368	1.73698	-2.39197	9.08485	-2.48848	-2.54224	-0.709758	-1.8291
-2.16091	-1.0995	-0.926297	0.945334	-1.71887	0.039463	-1.46755	-1.32755	-1.0995	8.81538
-1.59454	-1.41844	-1.88838	3.21412	-1.81638	0.296415	-1.83921	-1.85193	-1.41844	8.31677
-0.363846	-0.136484	-0.743208	3.38913	-0.650253	0.495372	-0.679728	-0.696149	-0.136484	-0.478348
-1.88527	0.805357	1.63094	1.45086	-0.495548	-0.693702	-0.45544	-0.433097	0.805357	-0.729462
-1.07773	-0.873552	0.581592	-0.299565	-1.33493	-1.20416	-1.3614	-1.37615	-0.873552	7.81944
37.9385	-14.6632	-6.72605	-2.49422	-7.56321	-0.308108	-11.6148	0.356388	-14.6632	19.7379
-14.6604	-3.09137	-18.2784	11.6349	-14.6369	7.36806	-15.8403	23.0464	-3.09137	27.5494
43.7986	-28.2739	-299.507	621.553	-294.095	-49.1164	-372.567	502.827	-28.2739	-96.3453
-33.4065	16.406	-85.7509	178.23	-85.8718	-32.1944	-112.199	205.175	16.406	-66.794
-36.6927	7.83005	-47.9077	99.3069	-44.6498	-8.11243	-59.3657	94.2354	7.83005	-12.4741
-0.688375	-0.993243	-11.5224	25.2105	-5.60279	4.40442	-11.2115	9.44945	-0.993242	-8.05288
-12.8836	1.79804	-2.34135	2.98105	-2.92453	22.0286	-4.10543	3.35088	1.79804	-9.7017
2.42603	-0.705264	0.319212	-1.08543	-1.36983	5.9841	-0.834248	0.464113	-0.705264	-4.49343
-0.394375	-0.384982	-0.410048	-0.40458	-0.406207	3.59981	-0.407425	-0.408104	-0.384982	-0.399105
-0.893033	-0.881398	-0.912445	-0.905673	-0.907689	-0.900237	-0.909197	0.089963	-0.881398	7.10111
-1.91842	-2.11617	-1.58847	-1.70357	-1.66932	-1.79597	-1.64368	-1.6294	-2.11617	16.1812
-4.209	2.10218	1.9459	-0.201192	0.437764	-1.92491	0.91598	1.18239	2.10218	-2.35129
-0.349332	-0.097732	-0.769135	-0.62269	-0.666271	-0.505122	2.30111	-0.717058	-0.097732	1.52396
-0.045392	0.045799	-0.197546	-0.144468	-0.160264	-0.101856	0.827914	-0.178671	0.045799	-0.091316
-2.98184	-0.947644	10.624	-5.19195	-4.54431	-3.24141	-5.80802	-4.95493	-0.947644	17.9937
-7.05673	-4.14565	-5.91397	2.78044	1.2762	16.1407	-3.10119	-11.3114	-4.14565	15.4772
-2.05652	-0.814981	-1.12807	-0.405422	0.379526	11.1747	0.218573	-3.87109	-0.814981	-2.68177
-2.41912	0.053807	-6.54527	10.8941	-0.53424	2.04966	-3.85483	3.96658	0.053807	-3.6645
0.57683	-1.14728	-4.19819	3.14185	14.8262	6.59795	-6.91317	-6.2109	-1.14728	-5.52604
-9.10945	2.86702	-2.39605	0.262029	7.95896	1.38191	-3.51943	3.77115	2.86702	-4.08317
-6.45674	1.60775	0.109792	0.819108	3.5008	-1.01989	-0.989007	-0.704786	1.60775	1.52521
0.437731	-0.000232	0.168486	-0.086432	-0.010571	-0.291085	0.046206	0.077836	-0.000232	-0.341708
-0.066313	-0.01006	-0.160174	0.872569	-0.137175	-0.101145	-0.144468	-0.148531	-0.01006	-0.094643
-0.420901	0.210218	0.19459	-0.020119	0.043777	-0.192491	0.091598	0.118239	0.210218	-0.235129
-0.426315	-0.470259	-0.352994	-0.378571	-0.37096	-0.399105	-0.365263	-0.362089	-0.470259	3.59581
-5.00087	0.657869	0.574121	-1.37067	-0.79192	-2.93198	-0.358762	0.882543	0.657869	7.68181
-0.319736	-0.352694	-0.264745	-0.283929	-0.27822	-0.299329	-0.273947	-0.271567	-0.352694	2.69686
-3.58833	-3.23486	-4.17811	-2.97237	-1.03359	-3.8072	-4.07942	-0.104943	-3.23486	26.2337
8.89894	-12.5863	-23.3081	3.64789	26.173	-11.3733	-32.9308	2.45424	-12.5863	51.6109
-16.6616	-1.26535	-5.65414	-2.00557	21.099	-7.28771	-15.8227	-5.77911	-1.26535	34.6425
4.73487	-4.2069	-1.36229	-1.32839	7.66152	-1.30119	-7.34603	-7.35023	-4.2069	14.7055
-19.6518	8.23264	7.56903	-0.229064	3.38917	0.707703	1.34875	2.44039	8.23263	-12.0395
-3.19425	-0.852619	-1.09575	-1.47896	0.635082	14.2134	-2.27957	-2.23202	-0.852619	-2.8627
-1.08255	-0.552448	-1.96705	-0.658499	4.24968	5.58921	-1.81904	-1.85733	-0.552448	-1.34952
-14.1507	6.24435	3.54408	-1.6286	9.20833	-2.58412	0.583157	1.34904	6.24435	-8.80993
-3.13596	-2.36301	-2.75713	-2.88928	2.15004	-1.99538	-2.82052	-2.80412	-2.36301	18.9784
-1.212	-0.564067	-2.29309	-1.91596	0.971815	7.38681	-2.11218	1.84102	-0.564067	-1.5383
-0.404476	-0.24496	-0.670633	-0.577786	1.39458	2.49675	-0.626096	-0.637616	-0.24496	-0.484809
-0.152941	-0.074357	-0.284061	-0.23832	0.748068	0.7984	-0.26212	-0.267795	-0.074357	-0.192516
-1.01356	-1.03619	-0.975784	-0.988961	0.01496	-0.999539	-0.982105	-0.98047	-1.03619	7.99784
-0.529595	0.253994	-0.168507	-0.29447	1.74302	-0.395595	-0.228929	-0.2133	0.253994	-0.420609
-15.1378	-3.21645	-2.65833	-7.36054	-3.9612	-11.1355	-4.91389	-1.33046	-3.21645	52.9307
-5.25267	-5.00665	-2.66317	-5.51997	-0.562585	-5.40501	-5.59448	-5.61225	-5.00665	40.6234
-9.54442	-4.10792	-16.6154	-12.451	26.6073	-6.91067	-17.0975	5.50987	-4.10792	38.7177
2.75803	-118.71	-347.893	-237.317	650.584	-188.769	-355.226	33.9802	-118.71	679.303
-55.7005	-24.6877	-113.402	-80.3197	203.466	-68.0428	-119.444	38.05	-24.6877	244.768
15.1006	-19.0557	-51.9813	-38.162	106.999	-28.8986	-55.6289	5.02126	-19.0557	85.6613
12.3883	-5.96519	-11.0219	-8.22762	25.8336	-7.3928	-12.1206	-2.09503	-5.96519	14.5663
-1.06838	-0.347622	-2.27099	-1.85147	8.02368	-0.514672	-2.06975	-2.12181	-0.347622	2.56864
-2.75926	0.314603	-6.88809	3.90107	15.3686	1.33743	-7.02986	-0.251854	0.314603	-4.30727
-8.11229	2.85749	0.280792	1.35293	7.22424	-2.9976	-1.12365	-0.76037	2.85749	-1.57904
10.2968	-3.38434	-0.892647	-2.61731	1.19353	-4.80471	-2.19962	-0.86155	-3.38434	6.65421
-1.06579	-1.17565	-0.882484	-0.946428	-0.927399	-0.997764	-0.913157	-0.905223	-1.17565	8.98954
-0.679875	-0.646269	-0.735948	-0.716388	-0.722209	-0.700684	-0.726566	0.271007	-0.646269	5.3032
0	0	0	0	0	0	0	0	0	0
-3.41634	-0.604797	-8.10749	-6.47102	-6.95802	-5.15723	25.6775	-7.52555	-0.604796	13.1677
-19.5395	17.4663	-79.2848	-49.7454	-66.1554	-39.4533	321.047	-68.6253	17.4663	-33.1759
-10.6471	3.1343	-28.6419	-21.6204	-25.0075	-1.18054	110.206	-29.7894	3.1343	0.412431
-4.79263	2.23324	-14.5155	-9.42609	-8.64307	2.85698	53.4461	-15.0613	2.23324	-8.33091
-2.01154	0.140049	-2.60154	-2.3492	-1.72189	2.6562	10.9992	-5.1562	0.140049	-0.0951
-11.1058	6.38542	32.0745	8.36045	-7.72464	-2.41	-14.7883	-9.8238	6.38542	-7.35322
-22.017	10.7645	25.3701	0.258246	-2.62532	-7.45127	-5.04131	-1.15889	10.7645	-8.8636
-19.9214	10.5148	18.3788	-0.098134	-0.575474	-7.90353	0.312568	1.36436	10.5148	-12.5869
-26.9463	12.5997	14.5189	-2.55058	1.33877	-13.0429	4.24969	5.87131	12.5997	-8.63833
-0.146764	0.109124	0.426278	0.575219	0.530896	-0.305209	-0.502278	-0.520758	0.109124	-0.275631
-1.55762	0.517027	-5.01924	-0.811678	20.829	-2.84223	-4.43999	-4.58982	0.517027	-2.60243
-10.0219	3.92807	1.74142	-2.36211	8.85906	-5.65648	-0.226969	0.282185	3.92807	-0.471391
-6.2302	2.04558	-0.01623	-2.18393	3.46116	-3.92419	-1.05604	3.21293	2.04558	2.64534
-0.267505	-0.213241	-0.358045	-0.326461	0.66414	-0.301105	-0.342895	-0.346814	-0.213241	1.70517
-6.73441	3.36348	3.11345	-0.321905	0.700426	-3.07985	1.46557	1.89182	3.36348	-3.76207
-0.45806	-0.054044	-0.132173	-0.897014	-0.966995	2.29177	1.98063	-1.04855	-0.054044	-0.661525
-1.96746	1.59367	-7.90932	-5.83654	-6.45338	-2.17249	32.085	-7.17223	1.59367	-3.76087
-4.55312	-2.97194	-6.19139	-1.27105	-6.54493	0.467812	9.25008	-6.86411	-2.97194	21.6506
41.2688	-15.7015	1.63483	-19.9584	-12.342	0.495092	-4.64175	-3.46623	-15.7016	28.4126
387.086	-172.801	-0.431305	-189.905	-113.568	34.9261	-110.912	-34.9212	-172.801	373.327
25.0094	-4.51019	66.3912	-90.5584	-34.6612	-50.771	-19.8133	25.1568	-4.51025	88.2666
80.4134	-25.9136	55.801	-56.1025	-31.7637	5.82019	-37.5352	-13.723	-25.9136	48.9171
0.73037	3.54233	32.7798	-21.8657	-11.4242	-3.24297	-11.6031	5.08257	3.54232	2.45852
-9.20036	5.7777	22.1901	-6.22528	-4.31612	1.62437	-3.88724	-3.09124	5.7777	-8.64964
-13.0521	3.51134	9.02451	-3.88602	-2.42469	-4.82826	-1.33098	-0.721698	3.51134	10.1966
-0.150802	0.098345	1.43349	-0.421493	-0.464649	0.694928	-0.496948	-0.514942	0.098345	-0.276273
-2.1045	1.05109	0.972951	-0.100596	0.218882	-0.962454	0.45799	0.591192	1.05109	-1.17565
-7.39554	-0.063809	0.393617	-2.32357	-1.51496	-4.50497	-0.909768	-0.572628	-0.06381	16.9554
0.438317	-1.83168	-1.11119	-1.26834	-1.22157	-1.3945	-1.18657	-1.16707	-1.83168	10.5743
-10.5225	5.25544	4.86476	-0.502977	1.09441	-4.81227	2.28995	2.95597	5.25544	-5.87823
10.0018	-6.33099	-2.77427	-3.55006	-3.31919	-4.17287	-3.1464	-3.05014	-6.33099	22.6731
0	0	0	0	0	0	0	0	0	0
-1.2627	0.630654	0.583771	-0.060357	0.131329	-0.577472	0.274794	0.354716	0.630654	-0.705388
-5.05081	2.52262	2.33508	-0.24143	0.525318	-2.30989	1.09918	1.41886	2.52261	-2.82155
-3.24946	-3.33205	-3.11165	0.840274	-3.14542	-3.19832	-3.13471	-3.12875	-3.33205	24.7921
-13.6135	3.69028	-7.44614	62.4024	-8.95732	-11.3248	-8.47814	-8.2112	3.69028	-11.752
-27.575	12.261	6.06932	29.3328	-2.17454	-15.0895	0.439509	1.89575	12.261	-17.4203
-1.27417	-0.396083	-2.73928	13.7718	-2.38029	-1.81787	-2.49412	-2.55754	-0.396083	0.283622
-0.331566	-0.050298	-0.80087	4.36284	-0.685877	-0.505726	-0.72234	-0.742653	-0.050298	-0.473214
-6.92896	0.513956	0.674685	-0.97779	-1.18844	-4.10723	-0.597658	-0.268547	0.513955	12.366
-4.26335	2.12407	1.76435	-0.338367	1.28739	-2.02646	0.755718	1.01662	2.12407	-2.44403
-3.91634	-0.947511	-0.527272	-1.70952	-1.3577	-2.65865	-1.09438	-0.947686	-0.947512	14.1066
-5.05081	2.52262	2.33508	-0.24143	0.525318	-2.30989	1.09918	1.41886	2.52261	-2.82155
-0.527479	0.092653	0.106342	-0.114762	-0.048963	-0.292267	0.000282	0.027716	0.092653	0.663825
-0.532894	-0.587824	-0.441242	-0.473214	-0.4637	-0.498882	-0.456579	-0.452612	-0.587824	4.49477
0	0	0	0	0	0	0	0	0	0
-5.0092	-5.52554	-4.14767	-4.44821	-4.35877	-4.68949	-4.29184	-4.25455	-5.52555	42.2508
-0.379915	0.488574	5.17098	-1.32351	-1.47394	1.08232	-1.58653	-1.64926	0.488575	-0.817292
-1.2688	-0.882712	2.08701	-1.68827	-1.75514	-0.507859	-1.8052	-1.83308	-0.882712	8.53677
7.66118	-1.73763	0.326605	-0.905524	-0.836445	-1.09188	-0.784743	0.244059	-1.73763	-1.13798
-0.573296	-0.528704	-0.6477	-0.621745	-0.629469	-0.600908	-0.63525	0.36153	-0.528704	4.40425
0	0	0	0	0	0	0	0	0	0
-6.63866	2.1201	2.10652	-0.944168	-0.036309	-3.39331	0.643163	1.02168	2.1201	3.00087
0	0	0	0	0	0	0	0	0	0
0	0	0	0	0	0	0	0	0	0
-3.94971	2.12844	0.925481	-0.775195	-0.269088	-2.14052	0.109699	4.32071	2.12844	-2.47825
3.88909	-0.632045	0.427145	-0.458237	-0.194755	-1.16904	0.002444	0.112299	-0.632046	-1.34486
0	0	0	0	0	0	0	0	0	0
0	0	0	0	0	0	0	0	0	0
-0.959209	-1.05808	-0.794236	-0.851786	-0.834659	-0.897987	-0.821841	-0.814701	-1.05808	8.09059
-0.740637	-0.142476	-0.070155	-0.304048	-0.234443	-0.49182	-0.182349	-0.153328	-0.142476	2.46173
-0.894932	-0.552488	-0.46631	-0.266989	1.67369	-1.10697	-1.3707	-1.39543	-0.552488	4.93261
-0.080451	0.119183	0.586452	-0.297349	0.668071	-0.204064	-0.357809	-0.372227	0.119183	-0.180988
-0.285567	-0.094476	-0.604409	1.50682	0.473717	0.59611	-0.551056	-0.564857	-0.094476	-0.381802
-6.87786	1.98241	1.69793	0.706327	-0.403398	-3.69537	0.262913	0.634102	1.98241	3.71054
-13.8951	6.25672	5.87389	-1.02239	1.02989	-6.55881	2.56587	3.42154	6.25672	-3.92832
-0.85263	-0.940518	-0.705988	-0.757143	-0.741919	-0.798211	-0.730526	-0.724179	-0.940518	7.19163
0	0	0	0	0	0	0	0	0	0
-8.83891	4.41457	4.0864	-0.422501	0.919308	-4.04231	1.92356	2.48301	4.41457	-4.93771
-8.83891	4.41457	4.0864	-0.422501	0.919308	-4.04231	1.92356	2.48301	4.41457	-4.93771
-2.08767	1.26108	1.33603	-0.207147	0.252088	-1.44603	0.595795	0.787267	1.26107	-1.75248
0	0	0	0	0	0	0	0	0	0
-13.0696	3.79485	3.84196	-2.0575	-0.301874	-6.79367	1.0121	1.74408	3.79485	8.03477
-1.59868	-1.76347	-1.32373	-1.41964	-1.3911	-1.49665	-1.36974	-1.35783	-1.76347	13.4843
-4.14859	-4.5637	-3.45595	-3.69757	-3.62567	-2.89155	-3.57185	-3.54187	-4.5637	34.0605
-4.31301	1.32546	1.29581	-0.660789	-0.078524	-1.23157	0.357263	0.600031	1.32546	1.37988
-1.06363	-0.668902	2.27777	-1.49248	-1.56085	-1.30804	-1.61203	-1.64053	-0.668902	7.73759
-1.57489	3.81073	33.439	-7.42623	-8.3591	-4.90963	-9.05729	-9.44623	3.81073	-0.287119
-0.704806	2.62697	20.736	-4.3247	-4.90181	-2.76782	-5.33374	-5.57436	2.62697	-2.38271
-1.16588	0.227023	8.51002	-2.67923	-2.9205	-2.02835	-3.10108	-3.20167	0.227023	6.13265
-0.078312	0.291885	2.304	-0.480522	-0.544646	-0.307536	-0.592638	-0.619373	0.291885	-0.264746
7.29751	-1.37655	1.09073	-0.883665	-0.593694	-1.66592	-0.37667	-0.25577	-1.37655	-1.85942
-0.959209	-1.05808	-0.794236	-0.851786	-0.834659	-0.897987	-0.821841	-0.814701	-1.05808	8.09059
-3.73026	-4.11477	-3.08869	-3.3125	-3.2459	-3.49217	-3.19605	-3.16828	-4.11477	31.4634
4.08	-1.28738	-0.307018	-0.520852	-0.457217	-0.692521	-0.40959	-0.383058	-1.28738	1.26501
-2.23815	-2.46886	-1.85322	-1.9875	-1.94754	-2.0953	-1.91763	-1.90097	-2.46886	18.878
-0.106579	-0.117565	-0.088248	-0.094643	-0.09274	-0.099776	-0.091316	-0.090522	-0.117565	0.898954
-5.89261	2.94305	2.72426	-0.281667	0.612872	-2.69487	1.28238	1.65534	2.94305	-3.29181
-0.040403	0.059119	-0.206458	-0.148531	-0.165769	-0.102026	-0.178671	0.814141	0.059119	-0.090522
-0.098594	-0.096245	-0.102512	-0.101145	-0.101552	0.899952	-0.101856	-0.102026	-0.096245	-0.099776
-0.132626	-0.020119	-0.320348	1.74514	-0.274351	-0.20229	-0.288936	-0.297061	-0.020119	-0.189286
-8.14803	-3.39136	-11.0791	43.9434	-10.3609	-4.23576	-10.5886	-9.71551	-3.39136	16.9673
-12.8436	1.73806	-2.13431	21.1298	-4.7584	-5.86934	-3.92633	-3.4628	1.73806	8.38877
-1.58451	-0.890679	-2.74219	9.66166	-2.45852	5.98588	-2.54847	-2.59857	-0.890679	-1.93392
-0.527001	-0.405101	-0.730396	1.34056	-0.680558	3.39752	-0.696361	-0.705165	-0.405101	-0.588391
-1.36129	0.534408	0.481259	-0.161502	0.029778	0.32248	0.172938	0.25269	0.534407	-0.805164
-2.22191	-0.427429	-0.210465	-0.912143	-0.70333	-1.47546	-0.547047	-0.459985	-0.427429	7.3852
0	0	0	0	0	0	0	0	0	0
0	0	0	0	0	0	0	0	0	0
-0.121208	0.177358	-0.619373	-0.445592	-0.497308	-0.306078	-0.536014	2.44242	0.177358	-0.271567
5.25277	-0.002785	2.02183	-1.03719	-0.126851	-3.49301	0.554477	0.934031	-0.002786	-4.10049
-0.213158	-0.235129	-0.176497	-0.189286	-0.18548	-0.199553	-0.182631	-0.181045	-0.235129	1.79791
10.1064	-2.71789	-0.518274	-0.99805	-0.855273	0.61678	-0.748414	-0.688885	-2.71789	-1.4785
16.5769	-6.31598	-0.247944	-6.58821	-4.7014	20.3217	-3.28925	-2.50257	-6.31598	-6.93735
32.1376	-7.82284	1.09402	-5.86762	-3.7959	8.54348	-2.24535	-1.38157	-7.82284	-12.839
-0.985938	-0.962455	-1.02512	-1.01145	-1.01552	8.99952	-1.01856	-1.02026	-0.962455	-0.997764
-9.97649	4.54627	4.16804	-0.766176	0.702204	-1.72743	1.80119	2.41341	4.54627	-5.7073
-5.24713	2.49747	2.52166	-0.537266	0.373044	-2.99302	1.05435	1.43389	2.49747	-1.60048
0	0	0	0	0	0	0	0	0	0
0	0	0	0	0	0	0	0	0	0
-5.13161	2.64085	1.92217	-0.538491	0.19378	-2.51394	0.741835	3.04715	2.64085	-3.00259
-5.05081	2.52262	2.33508	-0.24143	0.525318	-2.30989	1.09918	1.41886	2.52261	-2.82155
-2.55789	-2.82155	-2.11796	-2.27143	-2.22576	-2.39463	-2.19158	-2.17254	-2.82155	21.5749
8.58632	-2.1045	-0.261043	-0.663133	-0.543475	-0.985937	-0.453918	-0.404028	-2.1045	-1.06579
-0.054347	0.021888	-0.181549	-0.137175	0.84962	-0.101552	-0.160264	-0.165769	0.021888	-0.09274
-0.066313	-0.01006	-0.160174	0.872569	-0.137175	-0.101145	-0.144468	-0.148531	-0.01006	-0.094643
-10.107	4.36475	4.12258	-0.841311	0.6359	-4.82639	1.74149	2.3574	4.36475	-1.81216
-0.066313	-0.01006	-0.160174	0.872569	-0.137175	-0.101145	-0.144468	-0.148531	-0.01006	-0.094643
0	0	0	0	0	0	0	0	0	0
0	0	0	0	0	0	0	0	0	0
0	0	0	0	0	0	0	0	0	0
-7.37388	2.6581	2.58395	-0.889763	0.143984	-3.67851	0.917675	1.34868	2.6581	1.63166
0	0	0	0	0	0	0	0	0	0
8.26658	-2.45719	-0.525788	-0.947062	-0.821694	-1.28527	-0.727865	-0.675595	-2.45719	1.63107
-16.836	8.40872	7.7836	-0.804768	1.75106	-7.69963	3.66392	4.72954	8.40872	-9.40517
-1.4921	-1.64591	-1.23548	-1.325	-1.29836	-1.39687	-1.27842	-1.26731	-1.64591	12.5854
-5.05081	2.52262	2.33508	-0.24143	0.525318	-2.30989	1.09918	1.41886	2.52261	-2.82155
-0.420901	0.210218	0.19459	-0.020119	0.043777	-0.192491	0.091598	0.118239	0.210218	-0.235129
0	0	0	0	0	0	0	0	0	0
-0.106579	-0.117565	-0.088248	-0.094643	-0.09274	-0.099776	-0.091316	-0.090522	-0.117565	0.898954
-10.5225	5.25544	4.86476	-0.502977	1.09441	-4.81227	2.28995	2.95597	5.25544	-5.87823
0	0	0	0	0	0	0	0	0	0
-0.16161	0.236477	-0.825831	-0.594123	-0.663077	-0.408104	-0.714685	3.25657	0.236477	-0.362089
2953.68

[truncated: 4 more sheets: AmineResidual, AcidResidual, FattyAcidResidual, Sheet2]
