# Supplementary material for: GC/MS based metabolomics: development of a data mining system for metabolite identification by using soft independent modeling of class analogy (SIMCA)
Source: BMC Bioinformatics. 2011 May 4;12:131. doi: 10.1186/1471-2105-12-131 (PMC3102042; doi:10.1186/1471-2105-12-131)
Supplement: Additional file 4 — Manual. The manual for using our system. [file 1471-2105-12-131-S4.ZIP]

Archive with 1 entries (1 files):
- ManualforAIoutput.ppt
