# Supplementary material for: GC/MS based metabolomics: development of a data mining system for metabolite identification by using soft independent modeling of class analogy (SIMCA)
Source: BMC Bioinformatics. 2011 May 4;12:131. doi: 10.1186/1471-2105-12-131 (PMC3102042; doi:10.1186/1471-2105-12-131)
Supplement: Additional file 6 — Example CSV file. Example of a CSV file from MetAlign. [file 1471-2105-12-131-S6.ZIP › GreenTeaMetAlign.csv]

Peak Nr	Scan Nr	Ret(umin)	Mass	Mass_Scan	No1-1	No1-2	No1-3	No6-1	No6-2	No6-3	No11-1	No11-2	No11-3	No16-1	No16-2	No16-3	No21-1	No21-2	No21-3	No31-1	No31-2	No31-3	No36-1	No36-2	No36-3	No41-1	No41-2	No41-3	No46-1	No46-2	No46-3	No51-1	No51-2	No51-3
1	66	4222350	85	85_ 66	82	57	50	44	36	42	43	36	53	52	37	23	36	45	29	69	58	58	52	47	55	62	55	47	49	37	50	56	54	55
2	214	4345683	85	85_ 214	56	29	15	43	19	18	43	20	16	37	19	20	37	29	28	24	21	12	26	9	20	33	35	29	38	21	20	18	14	25
3	352	4460683	85	85_ 352	19	2	3	2	8	9	14	8	19	2	0	2	2	2	10	2	2	3	2	3	0	6	2	11	2	9	3	2	2	15
4	522	4602350	85	85_ 522	15	9	3	2	2	14	30	20	33	31	18	23	27	19	34	13	2	14	25	20	12	21	2	26	35	27	34	22	22	19
5	531	4609850	85	85_ 531	0	2	3	2	2	2	2	2	2	2	0	2	2	2	2	2	2	3	2	3	0	2	2	0	0	2	0	2	2	2
6	715	4763183	85	85_ 715	8	2	3	2	2	2	2	2	2	2	0	2	2	2	10	2	2	3	2	3	0	2	2	0	0	2	0	2	2	9
7	723	4769850	85	85_ 723	7	2	3	11	2	2	8	2	2	2	0	9	2	2	2	2	2	7	2	3	5	2	2	7	0	2	0	2	2	2
8	801	4834850	85	85_ 801	353	291	283	370	214	257	304	204	238	279	255	225	244	191	305	286	217	270	267	241	302	223	274	245	226	202	238	213	308	331
9	879	4899850	85	85_ 879	169	155	159	208	113	133	164	116	124	153	151	117	140	101	162	152	119	143	148	109	170	120	139	133	116	112	123	121	184	179
10	1334	5279016	85	85_1334	115	106	95	131	78	96	95	77	69	90	75	73	65	62	88	72	64	72	93	75	95	92	99	111	62	59	73	68	82	98
11	1357	5298183	85	85_1357	0	2	3	2	5	2	2	2	2	2	0	2	2	2	2	2	2	3	10	3	0	24	2	0	0	2	0	2	2	2
12	1409	5341516	85	85_1409	499	475	482	609	353	418	461	351	406	447	430	366	418	317	488	466	368	436	443	402	506	393	437	422	381	350	399	377	520	514
13	1485	5404850	85	85_1485	243	231	223	296	172	209	221	174	194	220	218	179	199	151	247	212	168	205	217	184	246	199	211	222	176	167	202	179	259	261
14	1538	5449017	85	85_1538	0	2	3	2	2	8	2	2	2	2	0	2	2	2	2	2	2	3	2	3	0	2	2	8	0	2	0	2	2	2
15	1586	5489017	85	85_1586	81	86	76	105	61	68	82	62	56	73	68	59	74	58	78	79	63	70	79	57	87	66	83	79	67	55	67	58	88	99
16	1599	5499850	85	85_1599	49	58	50	70	42	46	56	44	49	2	44	38	55	42	59	56	38	54	57	34	58	49	49	54	40	29	40	40	65	67
17	1723	5603183	85	85_1723	319	212	201	47	31	36	69	65	68	112	80	73	37	37	12	183	164	162	79	76	77	103	88	129	103	82	82	194	186	187
18	1857	5714850	85	85_1857	153	144	133	276	118	37	136	146	135	131	129	81	126	159	58	122	37	80	163	146	94	130	8	164	207	95	254	110	98	95
19	2097	5914850	85	85_2097	0	2	3	2	2	2	2	2	2	2	0	2	2	8	2	12	2	3	2	3	0	8	2	20	0	2	0	2	2	2
20	2309	6091516	85	85_2309	14	19	12	16	13	26	2	18	40	13	27	24	2	21	27	19	23	9	32	25	27	22	35	61	11	29	31	22	26	39
21	2802	6502350	85	85_2802	13	2	3	42	28	37	2	2	2	2	0	2	2	6	2	6	2	11	15	13	0	35	25	57	0	2	0	12	12	15
22	2847	6539850	85	85_2847	8	2	3	2	5	2	9	7	7	7	0	2	2	2	2	2	2	3	7	3	0	9	41	19	4	2	8	2	2	9
23	2932	6610683	85	85_2932	5	2	3	2	2	2	2	2	2	2	0	2	2	2	2	2	2	3	2	3	0	2	2	0	0	2	0	2	2	2
24	3001	6668183	85	85_3001	0	2	3	2	2	2	2	2	2	2	0	2	2	2	2	2	2	3	2	3	0	2	13	4	0	2	0	2	2	2
25	3058	6715683	85	85_3058	57	41	27	36	22	18	55	45	55	44	30	33	20	9	35	47	35	51	40	28	38	36	17	28	50	37	62	41	45	61
26	3149	6791517	85	85_3149	0	2	3	2	2	2	2	2	2	2	0	2	2	2	2	2	2	3	2	3	0	2	2	0	0	2	0	2	2	2
27	3206	6839016	85	85_3206	2	2	3	7	9	8	2	8	2	15	0	2	2	12	6	2	2	6	2	10	0	2	2	15	0	2	5	2	2	6
28	3291	6909850	85	85_3291	13	2	3	17	2	2	2	2	2	16	0	2	2	2	2	2	2	3	2	3	0	2	2	0	0	2	0	2	2	2
29	3326	6939017	85	85_3326	62	41	42	27	40	51	23	25	41	2	28	16	17	20	27	23	35	3	44	15	30	29	25	24	20	13	14	10	16	23
30	3449	7041517	85	85_3449	1340	1159	1125	1389	1062	1117	586	555	605	994	917	823	491	520	534	809	819	754	689	593	709	717	683	797	376	392	392	612	643	565
31	3531	7109850	85	85_3531	62	45	55	16	22	17	37	28	33	8	10	7	9	9	2	8	14	3	2	12	10	2	2	3	0	2	0	11	2	10
32	3543	7119850	85	85_3543	11	2	3	2	2	2	2	2	2	2	0	2	2	2	2	2	2	3	2	3	0	2	2	0	0	2	0	2	2	9
33	3610	7175683	85	85_3610	155	156	163	179	110	141	132	111	130	131	137	119	132	101	159	153	116	154	142	133	189	122	146	186	114	129	125	113	164	186
34	3713	7261517	85	85_3713	45	46	43	2	2	44	36	2	38	39	0	27	45	2	48	40	2	48	39	3	0	2	2	0	0	2	0	2	2	53
35	3716	7264017	85	85_3716	0	2	3	56	38	2	2	32	2	2	37	2	2	26	2	2	36	3	18	36	45	29	53	71	29	40	43	26	52	2
36	3725	7271517	85	85_3725	0	2	3	2	2	2	2	2	2	2	0	2	2	2	2	2	2	3	2	14	0	2	2	0	0	2	0	2	2	2
37	3765	7304850	85	85_3765	0	2	3	2	8	2	2	2	2	2	0	2	2	2	2	2	2	3	2	3	0	2	2	0	0	2	0	2	2	2
38	3782	7319016	85	85_3782	17	20	10	16	10	6	14	9	9	14	14	2	19	7	12	13	9	19	10	9	14	2	8	18	7	10	14	10	17	17
39	3794	7329017	85	85_3794	0	2	3	2	2	2	2	2	2	2	0	2	2	2	2	2	2	3	2	3	0	2	2	14	0	2	0	2	2	2
40	3829	7358183	85	85_3829	0	7	3	15	19	13	2	2	2	2	0	2	2	2	2	2	2	3	8	3	8	7	16	17	0	2	0	7	2	6
41	3869	7391517	85	85_3869	25	27	27	24	13	19	20	19	35	21	34	32	17	27	40	38	25	34	31	22	34	14	22	52	23	16	30	20	43	42
42	3986	7489017	85	85_3986	284	258	251	176	158	170	175	177	178	190	181	174	144	154	153	113	111	93	217	197	214	210	207	253	131	129	146	228	244	249
43	4099	7583183	85	85_4099	30	26	34	26	19	23	39	40	39	40	40	38	36	30	34	50	40	43	32	35	43	35	45	59	38	38	45	38	45	43
44	4123	7603183	85	85_4123	0	5	3	2	2	2	2	2	2	2	0	5	2	2	2	2	2	3	5	3	0	2	5	0	0	2	0	2	2	2
45	4150	7625683	85	85_4150	217	239	252	263	163	230	169	186	209	181	205	182	196	148	245	226	181	243	223	194	276	177	222	289	183	184	208	179	255	282
46	4174	7645683	85	85_4174	19	2	3	2	2	2	2	2	13	5	0	9	16	2	2	24	2	3	2	3	0	2	2	0	7	11	0	2	2	23
47	4237	7698184	85	85_4237	0	2	3	2	2	2	2	2	2	2	0	2	2	2	2	2	2	3	2	3	0	2	2	10	0	2	0	2	2	2
48	4260	7717350	85	85_4260	80	95	104	104	58	82	66	80	75	74	76	63	76	57	101	84	77	96	85	73	105	68	98	108	66	72	89	70	94	110
49	4363	7803184	85	85_4363	67	63	77	76	42	63	52	54	62	57	57	51	47	42	71	59	50	82	65	61	82	45	55	83	48	56	66	54	63	86
50	4382	7819016	85	85_4382	0	2	3	2	2	2	2	6	17	2	0	2	2	2	2	2	2	3	2	3	0	2	2	0	0	2	0	2	2	2
51	4391	7826517	85	85_4391	10	2	11	19	10	21	11	10	19	18	0	13	11	2	2	2	2	3	2	13	5	2	2	0	0	2	8	25	8	20
52	4395	7829850	85	85_4395	0	2	3	2	2	2	9	2	2	2	0	2	2	2	2	2	2	3	2	3	0	2	2	0	0	2	0	2	2	2
53	4453	7878183	85	85_4453	270	253	245	217	189	220	151	173	146	172	150	169	138	149	178	129	119	145	160	172	201	129	134	165	78	94	102	169	182	171
54	4471	7893183	85	85_4471	0	2	3	2	2	2	2	2	2	2	0	2	2	2	2	2	2	3	2	3	0	2	2	0	23	2	0	2	2	2
55	4698	8082350	85	85_4698	67	79	77	51	54	77	69	79	76	50	52	49	41	50	73	75	90	86	58	40	64	50	42	46	62	69	65	51	66	72
56	4731	8109850	85	85_4731	91	110	92	154	153	177	48	80	50	83	63	90	54	68	56	62	67	64	57	64	93	89	99	113	26	42	44	81	96	60
57	4904	8254017	85	85_4904	0	2	3	2	2	2	2	2	2	2	0	2	2	2	2	2	2	3	2	3	0	2	2	0	0	2	0	50	55	55
58	5215	8513184	85	85_5215	3	2	3	2	6	6	2	6	2	2	0	2	2	2	2	9	8	3	2	3	0	2	2	0	0	2	0	8	2	8
59	5240	8534017	85	85_5240	0	2	3	2	2	2	2	2	2	2	0	2	2	2	2	2	2	3	15	3	0	2	2	9	0	2	0	2	2	2
60	5301	8584850	85	85_5301	121	118	140	107	96	124	116	118	132	114	115	123	101	108	142	118	126	131	135	124	140	119	129	152	106	125	132	113	123	153
61	5594	8829017	85	85_5594	647	646	826	687	616	743	625	665	786	626	675	697	565	623	784	725	723	766	778	768	851	713	702	818	649	695	742	655	711	778
62	5662	8885683	85	85_5662	24	27	32	17	16	17	20	31	17	32	31	29	23	23	31	22	12	9	25	24	29	15	18	23	18	13	15	29	30	38
63	5675	8896517	85	85_5675	20	2	3	2	2	2	2	2	2	2	0	18	2	2	2	2	2	3	2	3	0	2	2	0	0	2	12	2	2	2
64	5686	8905684	85	85_5686	0	2	3	2	2	2	2	2	2	2	6	2	2	2	2	2	2	3	2	3	0	2	2	0	2	2	5	2	2	7
65	5755	8963183	85	85_5755	11	12	10	8	17	17	7	15	20	6	16	16	2	16	9	9	13	15	15	17	22	18	8	16	18	8	21	13	14	20
66	5815	9013184	85	85_5815	1606	1383	1352	1428	1254	1338	2313	1851	1978	2251	2048	1946	2080	1914	1914	2024	1868	1715	2309	2089	2046	2152	1939	1778	2056	1871	1837	2211	1992	1937
67	5950	9125684	85	85_5950	91	110	142	93	88	129	63	105	135	84	111	112	78	94	135	105	109	140	121	129	172	96	137	157	86	120	145	90	138	170
68	6041	9201517	85	85_6041	15	2	19	11	2	7	11	2	15	13	9	2	7	2	21	7	11	9	2	7	17	2	8	9	1	12	16	12	20	21
69	6059	9216516	85	85_6059	0	2	3	2	2	2	2	2	5	2	0	2	2	2	2	2	2	6	2	3	0	2	2	0	0	5	0	2	2	2
70	6087	9239850	85	85_6087	100	193	262	110	173	234	120	183	269	127	205	233	117	182	263	180	222	257	227	223	280	210	226	289	179	225	273	194	222	285
71	6098	9249017	85	85_6098	0	2	3	2	2	2	2	2	2	2	0	2	2	2	2	2	2	3	2	3	0	2	2	0	0	2	0	2	2	2
72	6109	9258183	85	85_6109	0	2	3	2	2	2	2	2	2	2	0	2	2	2	2	2	2	3	2	3	0	2	2	0	0	2	0	2	2	2
73	6150	9292350	85	85_6150	800	751	758	1168	1133	1084	695	720	725	848	792	767	753	795	837	898	918	829	676	671	788	982	941	991	588	597	658	788	818	794
74	6270	9392350	85	85_6270	836	1171	1139	2545	2761	2568	1029	1301	1428	974	1040	1035	1376	2123	1604	1008	1292	967	956	863	1200	1128	961	1552	487	878	1014	1802	2069	1848
75	6295	9413183	85	85_6295	0	2	3	2	2	2	2	2	2	2	0	2	2	2	2	2	2	3	182	164	218	207	187	258	0	2	0	2	2	2
76	6319	9433184	85	85_6319	9	2	3	2	2	2	2	2	2	2	0	2	2	2	38	11	2	18	2	3	0	2	2	0	4	2	22	2	2	2
77	6381	9484850	85	85_6381	0	2	3	2	2	24	2	2	2	2	2	2	2	2	9	2	2	3	2	7	16	2	2	10	0	2	7	2	2	2
78	6404	9504017	85	85_6404	81	81	119	108	40	100	58	86	107	75	89	86	68	53	112	107	78	137	95	110	162	68	115	147	72	91	121	46	100	134
79	6432	9527350	85	85_6432	8	27	3	18	40	28	2	6	20	6	20	23	19	40	28	2	17	3	2	3	0	12	2	33	5	25	25	41	54	23
80	6449	9541516	85	85_6449	0	2	3	2	2	2	2	2	5	2	0	2	2	2	2	2	2	3	2	3	0	2	2	0	0	2	0	2	2	2
81	6474	9562350	85	85_6474	159	154	171	83	106	111	100	129	138	125	127	146	78	96	122	127	145	167	130	137	175	107	130	161	79	118	124	124	158	155
82	6494	9579017	85	85_6494	0	2	3	2	2	2	2	26	2	2	0	2	2	2	2	2	2	3	2	3	0	2	2	0	0	2	0	2	2	2
83	6502	9585683	85	85_6502	29	30	33	27	11	38	19	26	37	24	33	23	31	22	37	24	30	56	36	35	66	20	37	40	9	37	38	19	38	46
84	6544	9620684	85	85_6544	0	2	3	2	12	20	2	2	17	2	0	2	2	57	34	2	22	10	2	3	15	2	18	32	0	10	25	2	19	24
85	6600	9667350	85	85_6600	41	43	44	36	29	41	28	36	39	37	40	32	29	22	51	37	40	60	36	34	72	26	42	60	29	39	51	42	62	53
86	6670	9725683	85	85_6670	0	2	3	2	2	2	2	2	2	7	3	7	2	2	9	2	2	3	2	3	7	16	8	20	0	2	8	7	7	13
87	6708	9757350	85	85_6708	30	28	23	14	12	31	13	9	2	13	23	21	13	2	43	17	22	28	11	17	27	17	2	31	16	31	41	31	44	56
88	6717	9764850	85	85_6717	0	2	3	2	2	2	2	2	27	2	0	2	2	9	2	2	2	3	2	17	0	2	29	30	0	2	0	2	2	2
89	6770	9809016	85	85_6770	0	2	3	2	2	2	2	2	2	2	0	2	2	2	2	2	2	3	2	3	0	2	2	9	0	2	0	2	2	7
90	6804	9837350	85	85_6804	7	10	7	11	2	2	2	2	11	7	0	7	2	2	11	2	2	8	2	3	7	2	2	18	0	2	7	7	12	21
91	6814	9845683	85	85_6814	0	2	3	2	2	2	2	2	2	2	0	2	2	2	2	2	2	3	2	3	0	2	2	5	0	2	0	2	2	2
92	6876	9897350	85	85_6876	28	67	83	72	217	405	46	98	166	36	79	103	60	168	236	36	78	84	53	89	128	57	120	140	36	64	121	138	204	266
93	6886	9905684	85	85_6886	0	2	3	2	2	2	2	2	2	2	0	2	2	2	2	2	2	3	2	3	0	2	2	0	0	2	0	2	2	2
94	7071	10059850	85	85_7071	0	2	3	2	30	21	2	2	2	2	0	2	2	10	7	2	2	3	2	3	0	2	7	9	0	8	13	2	16	2
95	7116	10097350	85	85_7116	1965	1895	1925	2121	2042	1987	2020	2048	1994	2034	1897	1820	1979	1967	2080	2205	2277	2099	1815	1753	1860	1989	1883	1943	1522	1487	1517	2360	2469	2234
96	7271	10226517	85	85_7271	0	2	3	2	2	2	2	2	2	2	0	2	2	2	2	2	2	3	2	3	0	2	9	9	0	2	0	2	2	2
97	7308	10257350	85	85_7308	12	16	15	11	13	2	8	2	12	7	0	2	2	2	14	2	7	3	2	3	3	2	2	0	5	12	6	15	26	24
98	7437	10364850	85	85_7437	0	2	3	2	2	2	2	2	2	2	0	2	2	2	2	2	2	3	2	3	0	2	2	14	0	2	0	2	8	8
99	7599	10499850	85	85_7599	0	2	3	29	29	35	2	2	2	2	0	2	2	8	2	2	2	3	2	3	0	7	2	13	0	2	0	2	2	6
100	7654	10545683	85	85_7654	20	18	26	10	12	17	22	14	19	16	16	24	8	16	16	15	12	27	15	18	31	21	23	35	22	13	32	9	17	19
101	7816	10680683	85	85_7816	0	2	3	2	2	2	2	2	2	2	0	2	2	2	2	2	2	3	2	3	0	2	2	0	0	2	0	10	2	2
102	7833	10694850	85	85_7833	0	2	3	10	2	10	2	5	2	2	0	2	2	10	2	2	2	3	2	3	0	2	2	7	0	2	0	12	12	10
103	7966	10805683	85	85_7966	14	2	30	22	2	2	2	2	12	11	19	2	9	2	2	18	2	3	12	16	20	12	2	14	0	2	0	2	17	29
104	7993	10828183	85	85_7993	689	580	622	611	563	537	554	565	556	610	559	549	506	522	537	585	618	594	652	593	641	603	552	579	561	556	547	555	571	637
105	8041	10868183	85	85_8041	0	2	3	2	2	2	2	2	2	2	0	2	2	2	2	2	2	3	2	3	3	2	2	8	0	2	0	2	2	2
106	8091	10909850	85	85_8091	151	162	219	647	622	698	223	321	274	155	167	210	358	350	330	87	133	136	138	222	239	122	159	233	90	92	160	364	453	374
107	8150	10959017	85	85_8150	12	8	13	20	17	19	2	2	2	2	5	11	2	2	2	2	6	3	2	3	0	2	2	4	0	2	0	2	15	2
108	8228	11024016	85	85_8228	5	2	3	2	5	2	2	2	2	2	0	2	2	2	2	2	2	3	2	3	8	2	2	10	0	2	6	2	7	2
109	8241	11034850	85	85_8241	0	2	3	2	6	2	2	2	2	2	0	2	2	2	2	2	2	3	2	3	0	2	2	4	0	2	0	2	2	2
110	8261	11051517	85	85_8261	5	2	3	2	2	2	2	10	2	2	0	2	12	7	7	2	2	3	2	3	7	2	2	15	0	2	5	2	22	9
111	8306	11089017	85	85_8306	0	2	3	2	2	2	2	2	2	2	0	2	2	2	2	2	2	3	2	3	0	2	2	0	0	2	0	2	2	2
112	8350	11125684	85	85_8350	93	85	133	105	68	121	62	86	101	79	78	93	73	71	116	89	90	149	100	110	155	89	105	149	71	115	122	86	117	130
113	8426	11189016	85	85_8426	3231	3812	3585	4122	3913	3966	3803	3821	3010	3772	3571	3454	4560	4172	4127	3994	3868	3287	3336	2878	2966	4182	3920	4214	3870	3408	3728	4240	3941	3880
114	8533	11278183	85	85_8533	717	674	662	2199	2174	2278	959	987	866	657	678	649	1182	1114	1171	456	564	429	696	689	731	638	688	619	303	366	509	1215	1302	1049
115	8592	11327350	85	85_8592	0	2	3	2	2	2	2	2	2	2	0	2	2	2	2	2	2	3	2	3	16	2	6	17	0	2	0	2	2	2
116	8605	11338183	85	85_8605	0	2	3	2	2	2	2	2	2	2	0	2	2	2	2	2	2	3	2	3	7	2	2	0	0	2	0	2	2	2
117	8647	11373183	85	85_8647	1545	957	849	1828	1292	1335	1179	996	925	1055	894	824	1329	1198	1309	988	1057	812	892	778	830	1144	1158	970	825	819	839	1004	1023	1003
118	8743	11453183	85	85_8743	295	371	438	249	370	379	374	456	435	409	432	475	335	454	464	342	480	429	495	512	561	642	623	693	502	515	527	525	574	549
119	8852	11544017	85	85_8852	858	809	824	667	676	619	740	817	754	828	763	761	834	893	874	650	789	716	958	964	1023	906	890	974	517	513	549	898	1006	951
120	8916	11597350	85	85_8916	0	2	3	2	2	2	2	2	2	2	0	2	2	2	2	2	2	3	2	3	7	2	2	0	0	2	3	2	7	2
121	8952	11627350	85	85_8952	0	18	3	7	68	61	2	30	17	2	6	2	17	45	33	8	14	7	2	3	0	14	10	21	32	29	50	32	32	36
122	8981	11651517	85	85_8981	0	2	3	2	2	2	2	2	2	2	0	2	2	2	2	2	2	3	2	3	0	2	2	0	0	2	0	31	37	45
123	9106	11755683	85	85_9106	24	30	31	11	16	15	10	16	17	19	16	12	2	14	13	20	18	20	32	3	17	24	19	35	5	20	19	44	34	39
124	9119	11766517	85	85_9119	0	2	3	2	2	2	2	2	2	2	0	5	2	2	2	2	2	3	2	3	0	2	2	0	0	2	0	2	2	2
125	9159	11799850	85	85_9159	4461	2	3	4192	3539	2	2	3604	4301	3859	4136	2	2	3909	3911	4415	2	3	2	4576	0	2	2	3455	3873	3923	3793	2	2	2
126	9170	11809016	85	85_9170	4360	4133	4963	2	2	4165	3981	2	4125	2	4006	4056	4037	2	2	4296	3951	4507	4414	3	4136	4123	4256	0	0	3744	3576	4166	3907	4013
127	9186	11822350	85	85_9186	0	3994	3	3919	3123	3783	3659	3223	2	3607	0	3903	3599	3474	3486	2	3765	3	4158	4369	3793	3740	3886	3172	3719	2	0	3732	3392	3621
128	9211	11843184	85	85_9211	0	2	3	2	2	5	2	2	2	5	0	2	2	2	5	2	2	3	2	3	0	2	2	0	0	2	0	5	2	5
129	9244	11870684	85	85_9244	923	828	787	1467	1468	1583	2007	2058	1643	1634	1552	1599	1840	1760	1539	1363	1523	1201	900	873	973	1586	1651	1458	2627	2494	2583	1083	1294	1080
130	9296	11914017	85	85_9296	0	2	56	2	2	2	2	2	2	2	0	2	2	2	2	2	2	3	2	3	0	2	2	0	0	2	0	2	2	2
131	9320	11934016	85	85_9320	723	647	601	1063	1077	1144	1547	1635	1374	1210	1127	1255	1412	1447	1463	960	1091	908	664	706	722	1137	1163	1262	2023	1881	1742	791	901	818
132	9393	11994850	85	85_9393	98	87	79	57	43	37	64	54	47	61	56	51	35	46	42	43	49	39	59	67	65	29	27	57	41	50	54	57	58	60
133	9423	12019850	85	85_9423	0	2	3	2	2	2	2	2	2	5	2	2	2	2	2	2	2	3	2	3	0	10	2	0	0	2	0	2	2	2
134	9460	12050683	85	85_9460	814	772	696	1272	1299	1349	2242	2165	1575	1670	1550	1429	1793	1773	1588	1383	1467	1257	936	898	885	1680	1549	1742	2775	2593	2704	844	991	858
135	9501	12084850	85	85_9501	105	74	94	90	93	62	61	63	50	80	69	22	50	61	37	72	75	52	60	43	65	56	40	56	62	43	19	28	51	42
136	9577	12148183	85	85_9577	119	109	101	95	96	93	53	65	62	67	67	62	54	57	47	40	62	62	92	89	96	77	79	106	41	35	45	103	126	130
137	9633	12194850	85	85_9633	65	59	42	100	92	99	177	185	177	115	118	153	138	136	182	88	114	119	73	69	74	129	160	220	303	348	375	54	64	97
138	9684	12237350	85	85_9684	2	2	3	2	2	2	2	2	2	2	0	2	2	2	2	2	2	3	2	3	0	2	2	5	0	2	0	2	2	2
139	9735	12279850	85	85_9735	48	34	45	71	42	57	18	32	29	21	38	26	22	33	25	18	35	30	53	39	68	53	55	89	12	24	38	23	42	53
140	9752	12294017	85	85_9752	0	2	25	2	2	26	2	2	2	2	0	2	17	2	19	13	21	22	2	3	0	2	2	0	4	32	0	2	2	2
141	9761	12301517	85	85_9761	0	12	3	15	2	2	2	20	18	2	23	9	2	13	8	10	2	3	2	3	0	2	2	0	2	28	23	12	30	34
142	9827	12356517	85	85_9827	9	13	19	2	2	9	6	2	2	2	0	2	2	2	2	2	15	11	2	3	0	2	2	23	0	2	2	2	7	7
143	9845	12371516	85	85_9845	0	2	3	2	2	2	2	2	2	2	0	2	2	2	2	2	2	3	2	3	0	2	2	5	0	2	0	2	2	2
144	9893	12411517	85	85_9893	117	120	102	64	72	49	74	80	72	81	78	71	54	63	54	77	82	86	85	79	90	67	48	89	90	73	99	74	75	82
145	9905	12421516	85	85_9905	0	2	3	2	2	2	2	2	2	2	0	2	2	2	2	2	2	3	2	3	0	33	2	0	0	2	0	2	2	2
146	9986	12489017	85	85_9986	0	2	3	2	2	2	10	2	2	2	0	2	2	2	9	11	2	3	2	3	0	2	7	10	0	2	18	2	2	2
147	9992	12494017	85	85_9992	0	2	22	2	7	2	2	2	2	2	6	2	6	2	2	2	2	3	2	3	6	7	2	21	0	2	0	2	2	8
148	10001	12501516	85	85_10001	0	2	3	2	2	2	2	2	2	2	0	2	2	2	2	2	2	3	2	3	0	2	2	6	0	2	0	2	2	2
149	10096	12580684	85	85_10096	43	35	71	52	32	49	27	40	33	32	33	25	44	43	54	50	42	59	52	52	61	41	51	103	34	47	56	46	54	58
150	10159	12633183	85	85_10159	0	2	3	2	2	2	2	2	2	2	0	2	2	2	2	2	2	3	2	3	0	2	2	12	0	2	0	2	2	2
151	10212	12677350	85	85_10212	28	31	33	14	23	17	13	30	8	21	26	24	20	28	28	21	25	28	20	23	34	37	27	50	22	21	27	24	34	35
152	10232	12694016	85	85_10232	8	2	3	2	2	2	2	13	2	2	7	2	2	2	2	2	2	13	8	3	10	9	2	0	2	7	0	2	13	2
153	10297	12748183	85	85_10297	0	2	3	2	2	2	2	2	2	2	0	2	2	2	2	2	2	3	2	3	0	2	8	7	0	2	3	2	2	2
154	10330	12775683	85	85_10330	7	2	3	2	2	2	2	2	2	2	0	2	2	2	2	2	2	3	2	3	0	2	2	0	0	2	0	2	2	2
155	10382	12819016	85	85_10382	0	2	3	2	2	10	2	2	2	2	0	2	2	2	2	2	2	3	2	3	0	2	2	2	0	2	0	2	2	2
156	10395	12829850	85	85_10395	11	17	27	13	19	35	14	25	27	15	23	14	16	24	29	12	20	23	14	19	20	24	13	34	12	19	24	19	28	26
157	10487	12906517	85	85_10487	0	2	3	2	2	2	2	2	2	2	0	2	2	2	2	2	2	3	2	3	0	2	2	0	0	2	7	2	2	2
158	10519	12933184	85	85_10519	0	2	11	2	2	2	2	2	2	2	0	2	2	2	2	2	2	3	2	3	0	2	2	0	0	2	0	2	2	2
159	10619	13016517	85	85_10619	0	2	3	2	2	2	2	2	2	2	0	2	2	2	2	2	2	3	2	3	0	2	2	0	0	2	0	2	2	2
160	10754	13129017	85	85_10754	182	176	185	100	121	128	114	131	119	157	121	163	114	138	89	149	161	195	140	125	166	171	165	221	162	152	192	188	189	235
161	10846	13205684	85	85_10846	8	2	3	23	2	2	2	2	2	2	0	2	2	2	2	2	2	3	2	3	0	2	2	0	0	2	0	2	2	2
162	11014	13345683	85	85_11014	396	362	349	374	364	366	188	237	234	307	290	323	226	290	276	301	380	368	423	427	471	504	512	541	280	324	312	304	353	340
163	11103	13419850	85	85_11103	57	42	44	55	53	51	32	36	40	46	44	50	39	43	47	35	42	38	52	37	47	53	42	87	41	42	57	66	66	90
164	11128	13440683	85	85_11128	0	2	3	2	2	2	2	2	2	2	0	2	2	2	2	2	2	3	2	3	0	2	2	0	0	2	0	2	2	2
165	11369	13641517	85	85_11369	0	2	3	2	2	2	2	2	2	2	0	2	2	2	2	2	2	7	2	3	0	2	2	8	0	2	0	2	2	2
166	11623	13853184	85	85_11623	11	2	3	2	2	2	2	2	2	2	3	2	2	2	2	2	2	8	2	3	0	2	9	20	0	2	5	2	2	2
167	11670	13892350	85	85_11670	0	2	3	2	2	2	7	2	2	2	0	2	14	2	2	2	2	28	2	13	0	2	2	33	0	2	0	2	2	2
168	11677	13898183	85	85_11677	37	27	29	28	11	25	2	17	13	8	7	12	2	2	2	14	17	3	27	12	21	10	12	0	4	16	23	14	18	20
169	11683	13903183	85	85_11683	0	2	22	2	2	2	2	2	2	2	0	2	2	2	2	2	2	3	2	3	0	2	2	0	0	2	0	2	2	2
170	11995	14163183	85	85_11995	8	2	3	2	2	2	2	2	2	2	0	2	2	2	2	2	2	3	2	3	0	2	2	6	0	2	0	2	2	2
171	12202	14335683	85	85_12202	28	2	3	2	2	2	2	2	2	2	0	2	2	2	2	2	2	3	2	3	0	2	2	0	0	2	0	2	2	2
172	12285	14404850	85	85_12285	0	2	3	2	5	2	2	2	2	2	0	2	2	2	2	2	2	3	2	3	0	2	2	6	0	2	0	2	2	2
173	12295	14413183	85	85_12295	0	2	3	2	2	2	2	2	2	2	0	2	2	2	2	2	2	3	2	3	0	2	2	5	0	2	0	2	2	2
174	12456	14547350	85	85_12456	16	25	18	16	11	8	12	9	2	12	0	2	16	2	10	2	12	9	11	3	8	18	7	16	3	7	0	11	13	2
175	12460	14550683	85	85_12460	0	2	3	2	2	2	2	2	2	2	0	2	2	2	2	2	2	3	2	3	0	2	2	0	0	2	0	2	2	2
176	12470	14559016	85	85_12470	13	20	3	2	2	2	2	2	2	2	12	2	10	2	11	9	2	3	2	3	0	2	2	0	0	2	3	11	2	11
177	12488	14574017	85	85_12488	13	8	3	2	2	2	2	2	2	2	0	2	6	2	8	2	2	3	2	3	0	2	2	0	0	2	0	2	2	2
178	12567	14639850	85	85_12567	25	34	22	12	17	17	12	18	2	18	14	15	15	18	16	21	22	26	17	24	21	7	2	23	11	18	17	14	15	26
179	12709	14758183	85	85_12709	179	181	158	120	121	115	146	152	122	154	143	148	118	116	115	116	131	126	151	146	193	164	162	151	143	120	155	109	118	133
180	12898	14915684	85	85_12898	29	39	27	36	26	34	30	32	27	29	27	31	37	36	36	30	39	28	36	25	52	39	48	90	25	44	59	39	40	33
181	12908	14924017	85	85_12908	0	2	3	2	2	2	2	2	2	2	0	2	2	2	2	2	2	3	2	3	0	2	2	0	0	2	0	2	2	2
182	13089	15074850	85	85_13089	11	2	3	2	2	2	2	2	2	2	0	2	2	12	2	2	2	3	2	7	6	2	2	16	0	2	0	2	2	2
183	13105	15088183	85	85_13105	0	2	3	2	2	2	2	2	2	2	0	2	2	2	2	8	2	3	2	3	0	2	2	10	0	2	0	2	2	7
184	13252	15210683	85	85_13252	11	2	3	2	2	2	2	2	2	2	0	2	2	2	2	2	2	3	2	3	0	2	2	8	0	2	0	2	2	2
185	13333	15278183	85	85_13333	0	2	3	2	2	2	2	2	2	2	0	2	2	2	2	2	2	3	2	3	0	2	2	78	0	2	0	2	2	2
186	13426	15355683	85	85_13426	0	2	3	2	2	9	2	9	11	2	0	2	2	2	2	2	7	3	2	3	7	2	2	33	0	2	12	2	2	16
187	13434	15362350	85	85_13434	0	2	3	2	2	2	2	2	2	2	0	2	2	2	2	2	2	3	2	3	4	2	2	0	0	2	0	2	2	2
188	13492	15410684	85	85_13492	0	2	3	2	2	2	2	2	2	2	0	2	2	2	2	2	2	3	2	3	0	2	2	70	0	2	0	2	2	2
189	13888	15740684	85	85_13888	0	2	3	2	2	2	2	2	2	2	0	2	2	2	2	2	2	3	2	3	0	2	2	7	0	2	0	2	2	2
190	14217	16014851	85	85_14217	0	2	3	2	2	2	2	2	2	2	0	2	2	2	2	2	2	3	2	3	0	2	2	5	0	2	0	2	2	2
191	14228	16024017	85	85_14228	0	2	3	2	2	2	2	2	2	2	5	2	2	2	2	2	8	3	2	3	0	2	2	11	0	2	0	2	2	2
192	14422	16185684	85	85_14422	0	2	3	2	2	2	2	2	2	2	0	2	2	2	2	2	2	3	2	3	0	2	2	7	0	2	0	2	2	2
193	14541	16284849	85	85_14541	4687	2	3	2	2	2	2	2	2	2	0	2	2	2	2	2	2	3	2	3	0	2	2	0	0	2	0	2	2	2
194	14547	16289850	85	85_14547	4698	4436	5340	4568	3873	4534	3792	3397	4361	3652	4137	4069	3988	3891	3914	4635	3983	4561	4339	4536	4112	4515	4764	3996	3502	3648	3477	4322	3949	4125
195	14569	16308184	85	85_14569	0	2	3	2	2	2	3514	3015	4120	3293	3855	3767	3827	3633	3675	4503	3717	4362	3954	4199	3705	2	2	0	3004	3106	2878	4149	3692	3896
196	14666	16389017	85	85_14666	0	2	3	2	2	2	2	2	2	2	0	2	2	2	2	2	2	3	2	3	0	2	2	6	0	2	0	2	2	2
197	14825	16521517	85	85_14825	1897	1411	1152	1278	933	546	1254	1059	508	1520	920	749	1083	732	402	914	754	616	1112	934	668	1065	605	497	891	553	313	969	776	350
198	14913	16594851	85	85_14913	0	2	3	2	2	2	2	2	2	2	0	2	2	2	2	2	6	3	2	3	16	2	2	11	5	2	5	2	2	8
199	14917	16598183	85	85_14917	0	2	3	2	2	2	2	2	2	2	0	2	2	2	2	2	2	3	2	3	0	2	2	7	6	2	0	2	2	2
200	15152	16794016	85	85_15152	0	2	3	2	2	2	2	2	2	2	0	2	2	2	2	2	2	3	2	3	0	2	2	0	0	2	0	2	2	6
201	15259	16883183	85	85_15259	2937	2991	3259	2092	2353	2564	2267	2461	2709	2605	2748	2637	2171	2473	2545	2621	2725	2863	3038	2985	2835	2910	2985	2675	2457	2552	2608	2848	2695	2842
202	15407	17006517	85	85_15407	0	2	3	2	2	10	2	6	2	2	0	2	2	7	2	2	8	3	2	3	12	2	2	24	0	2	0	2	2	2
203	15900	17417351	85	85_15900	882	1011	1038	1055	1175	1164	917	1091	925	938	966	990	864	985	959	824	1067	948	1073	1168	1210	1064	1103	1172	944	1013	1033	907	923	956
204	16001	17501516	85	85_16001	0	2	3	2	2	2	2	2	2	2	0	2	2	2	17	2	2	3	2	3	0	2	2	0	0	2	0	2	2	2
205	16006	17505684	85	85_16006	33	37	36	35	43	68	27	47	36	33	31	29	28	32	20	17	35	14	8	24	29	31	22	52	11	11	20	31	42	39
206	16078	17565683	85	85_16078	584	683	777	273	345	343	187	273	271	243	251	288	167	260	269	133	233	239	221	259	360	109	159	209	118	163	193	196	285	334
207	16173	17644850	85	85_16173	0	2	3	2	2	2	2	23	2	2	0	2	2	2	2	2	2	3	2	3	0	16	2	0	0	8	0	2	8	2
208	16176	17647350	85	85_16176	11	2	8	18	13	20	19	17	34	19	20	32	2	16	22	12	17	12	2	3	25	2	15	68	8	8	45	2	2	31
209	16185	17654850	85	85_16185	0	2	3	2	2	2	2	2	14	2	0	2	2	2	2	2	2	3	2	3	0	2	2	0	0	2	0	2	2	2
210	16261	17718184	85	85_16261	1725	2	3	2	2	2	1428	2	2	2	0	2	1412	2	2	2	2	3	2	3	0	2	2	0	0	2	0	2	2	2
211	16268	17724016	85	85_16268	1685	1518	1808	1595	1302	1455	1395	1239	1578	1361	1484	1503	1421	1372	1413	1656	1389	1581	1600	1598	1476	1466	1486	1134	1252	1336	1239	1613	1454	1422
212	16283	17736517	85	85_16283	0	2	3	1551	2	2	2	1195	2	1349	0	2	2	2	2	2	1326	1522	1550	1544	1432	1430	1433	1015	1115	1236	1092	2	2	2
213	16532	17944017	85	85_16532	45	54	51	55	82	74	43	57	38	72	72	84	90	100	92	40	57	51	58	65	69	33	33	64	73	76	98	95	113	117
214	16762	18135683	85	85_16762	3	2	3	6	2	2	2	2	2	2	0	2	2	2	2	2	2	3	2	3	0	2	2	4	0	2	0	2	2	2
215	16902	18252350	85	85_16902	109	142	140	108	150	175	125	154	131	70	92	98	98	102	128	91	117	122	152	149	265	118	133	199	108	103	153	55	63	71
216	17021	18351517	85	85_17021	18	19	36	2	18	18	13	19	2	2	10	2	6	6	9	2	20	15	21	13	19	2	21	31	21	2	9	23	26	19
217	17032	18360683	85	85_17032	0	2	3	2	2	2	2	2	2	2	0	2	2	2	2	16	10	3	2	3	0	16	2	0	0	11	0	2	2	29
218	17484	18737350	85	85_17484	2	2	3	2	2	2	2	2	2	2	0	2	2	2	2	2	2	3	2	3	5	2	2	0	0	2	0	2	2	2
219	17491	18743183	85	85_17491	4	2	3	2	2	2	2	2	2	2	0	2	2	7	2	2	2	3	2	3	0	2	2	7	0	2	0	2	2	2
220	17563	18803183	85	85_17563	191	201	190	134	163	156	159	162	153	184	170	171	150	164	153	151	169	171	188	186	200	190	205	226	167	151	153	220	222	225
221	17622	18852350	85	85_17622	0	2	3	2	2	2	2	2	2	2	0	2	2	2	2	2	2	3	2	3	0	2	2	7	0	2	0	2	2	2
222	17635	18863184	85	85_17635	0	2	3	2	2	2	2	2	2	2	0	2	2	2	2	2	2	3	2	3	0	2	2	8	4	2	0	2	2	2
223	17648	18874016	85	85_17648	6	2	12	2	2	2	2	2	2	2	0	2	2	2	2	2	2	3	2	3	0	2	2	16	0	2	0	2	2	2
224	17939	19116516	85	85_17939	0	2	3	2	2	2	2	2	2	2	0	2	2	2	2	2	2	3	2	3	0	2	2	42	0	2	0	2	2	2
225	18149	19291517	85	85_18149	0	2	3	2	2	2	2	2	2	2	0	2	2	2	2	2	2	3	2	3	0	2	2	205	0	2	0	2	2	2
226	18201	19334850	85	85_18201	0	2	3	2	2	2	2	2	2	2	0	2	2	2	2	2	2	3	2	3	0	2	2	291	0	2	0	2	2	2
227	18249	19374849	85	85_18249	0	2	3	2	2	2	2	2	2	2	0	2	2	2	2	2	2	3	8	3	5	2	2	0	0	2	0	2	2	2
228	18313	19428183	85	85_18313	0	2	3	2	2	2	2	2	2	2	0	2	2	2	2	2	2	3	2	3	0	2	2	259	0	2	0	2	2	2
229	18355	19463182	85	85_18355	0	2	3	2	2	2	2	2	2	2	0	2	2	2	2	2	2	3	2	3	0	2	2	30	0	2	0	2	2	2
230	18449	19541517	85	85_18449	0	2	3	2	2	2	2	2	2	2	0	2	2	2	2	2	2	3	2	3	0	2	2	37	0	2	0	2	2	2
231	18459	19549850	85	85_18459	0	2	3	2	2	2	2	2	2	2	0	2	2	2	2	2	2	3	2	3	0	2	2	35	0	2	0	2	2	2
232	18560	19634016	85	85_18560	2	9	3	2	2	2	2	2	2	2	0	2	26	2	2	2	17	3	2	3	0	2	2	0	0	2	0	2	2	2
233	18567	19639851	85	85_18567	12	6	15	14	17	12	15	25	7	27	20	25	18	26	23	12	16	20	16	32	41	32	16	51	45	36	59	47	49	41
234	18720	19767349	85	85_18720	0	2	3	2	2	2	2	2	2	2	0	2	2	2	2	2	2	3	2	3	0	2	2	83	0	2	0	2	2	2
235	18766	19805683	85	85_18766	0	2	3	2	2	2	2	2	2	2	0	2	2	2	2	2	2	3	2	3	0	2	2	91	0	2	0	2	2	2
236	22208	22674017	85	85_22208	0	2	3	2	2	2	7	2	2	2	6	2	2	2	2	2	2	3	2	3	0	2	2	0	0	2	0	2	2	2
237	22227	22689850	85	85_22227	0	2	3	23	41	36	2	2	24	41	0	2	2	26	2	2	46	3	2	3	0	2	2	13	0	2	0	2	2	2
238	22233	22694851	85	85_22233	78	67	71	35	48	41	19	46	43	53	50	68	2	31	17	43	34	96	44	25	52	17	30	13	34	39	0	2	6	52
239	22250	22709017	85	85_22250	0	2	19	2	2	2	2	2	37	2	0	2	2	26	2	10	2	3	2	3	0	2	2	6	0	2	0	2	1	2
240	22663	23053183	85	85_22663	5	2	26	2	33	2	32	2	2	2	0	2	2	2	2	2	2	19	2	3	9	2	2	0	0	18	0	2	1	2
241	22670	23059017	85	85_22670	0	2	3	2	2	33	2	2	2	2	0	2	95	2	2	2	2	3	2	48	17	2	2	0	40	26	0	2	1	93
242	22679	23066517	85	85_22679	0	2	3	2	2	44	2	2	2	2	0	2	2	2	2	2	2	3	2	3	0	50	2	0	0	2	0	2	1	123
243	22686	23072350	85	85_22686	0	2	84	2	2	2	2	2	124	2	0	2	2	92	2	2	2	52	2	70	22	2	2	0	0	59	0	2	285	118
244	22697	23081516	85	85_22697	996	286	3	466	62	2	159	160	124	811	308	236	166	102	298	409	90	3	303	12	0	82	274	244	134	65	316	345	2	2
245	22725	23104851	85	85_22725	0	1	75	1	2	2	2	2	2	1	1	2	2	2	2	2	36	179	2	3	170	1	2	1	1	102	0	2	2	2
246	214	4345683	86	86_ 214	48	31	30	51	22	21	44	30	26	39	26	33	38	13	18	43	18	15	30	12	21	26	46	29	42	23	34	18	11	20
247	302	4419017	86	86_ 302	11	3	12	10	7	2	12	9	14	4	2	9	9	8	10	16	9	8	10	9	9	21	2	8	2	5	3	2	2	11
248	393	4494850	86	86_ 393	0	0	0	0	2	2	2	2	2	0	2	2	2	2	2	2	0	3	2	3	0	0	2	2	2	0	0	2	2	2
249	403	4503183	86	86_ 403	0	0	0	5	2	2	9	2	2	0	2	2	2	2	2	2	0	3	2	3	0	0	2	10	2	0	0	2	2	2
250	517	4598183	86	86_ 517	0	0	0	0	2	2	2	2	2	0	2	2	2	2	2	2	0	3	2	8	0	0	39	2	2	0	0	2	2	2
251	529	4608183	86	86_ 529	5	3	0	9	2	9	7	15	17	13	6	16	16	2	16	2	0	14	6	14	14	12	35	21	19	15	23	2	9	2
252	538	4615684	86	86_ 538	0	0	0	0	2	2	2	2	2	6	2	2	2	2	2	2	0	3	2	3	0	0	2	2	2	0	0	2	2	2
253	738	4782350	86	86_ 738	121	73	105	105	79	86	81	78	100	90	95	90	82	88	93	110	84	89	94	99	101	100	191	120	77	83	99	81	83	95
254	801	4834850	86	86_ 801	5	0	0	6	2	2	7	2	2	0	2	2	2	2	2	6	0	3	2	3	0	0	6	2	2	0	0	2	8	2
255	892	4910683	86	86_ 892	0	0	4	0	2	2	2	2	2	5	2	2	2	2	2	2	0	3	2	3	0	0	2	2	2	0	2	2	2	2
256	1168	5140683	86	86_1168	3	0	0	3	2	2	2	11	2	0	2	2	2	6	2	2	0	3	2	3	0	0	2	2	2	0	3	2	2	2
257	1336	5280684	86	86_1336	569	558	527	728	577	667	459	509	419	514	417	445	315	336	378	358	334	339	474	489	512	628	642	683	277	319	330	383	370	410
258	1358	5299016	86	86_1358	0	0	258	0	2	2	300	2	239	0	398	2	282	189	2	221	188	233	361	365	274	500	2	2	154	187	206	322	2	2
259	1387	5323184	86	86_1387	0	0	0	0	2	2	2	2	2	0	5	2	2	2	2	5	0	3	2	3	0	0	2	2	2	0	0	5	2	2
260	1426	5355683	86	86_1426	1023	1105	1193	1038	943	1055	1007	831	1117	1029	1088	945	907	908	1103	1411	1070	1034	1443	1169	1202	1326	1378	930	928	975	1040	1165	1023	1084
261	1533	5444850	86	86_1533	202	273	326	308	261	308	276	223	265	256	257	250	250	229	334	327	292	267	311	297	294	306	287	286	257	248	267	259	271	293
262	1722	5602350	86	86_1722	296	269	271	122	123	172	172	145	165	176	179	154	136	131	67	251	236	222	172	172	153	195	212	202	161	151	158	259	237	210
263	1771	5643183	86	86_1771	17	26	43	21	27	32	25	25	35	27	32	36	21	28	36	45	40	49	37	35	43	29	85	64	28	35	52	28	39	48
264	1806	5672350	86	86_1806	20	12	7	0	2	2	2	2	2	3	2	2	2	2	2	2	0	3	2	3	0	2	2	13	2	0	0	2	8	2
265	1856	5714016	86	86_1856	2081	2390	2099	4030	2027	900	2134	2355	2424	2214	2135	1689	2110	2643	1088	1968	857	1604	2583	2465	1808	2321	512	2397	3401	1919	3941	2013	1796	1676
266	2106	5922350	86	86_2106	311	205	286	890	761	844	224	131	265	142	271	181	308	235	253	393	374	201	797	563	502	1167	882	949	242	171	175	244	349	262
267	2307	6089850	86	86_2307	226	214	246	169	178	234	167	212	330	176	256	250	156	198	264	258	249	238	291	251	317	263	299	458	196	260	344	215	219	301
268	2393	6161517	86	86_2393	290	165	235	685	582	646	303	174	317	138	266	181	224	175	189	422	425	216	529	347	332	920	679	719	317	209	205	185	272	190
269	2439	6199850	86	86_2439	90	100	118	72	84	94	87	91	114	89	98	96	85	90	104	111	97	104	129	105	103	111	197	112	95	94	106	100	102	107
270	2737	6448184	86	86_2737	15	0	0	0	2	2	2	2	2	0	2	2	2	2	2	2	0	3	2	3	0	0	2	2	2	0	0	2	2	2
271	2795	6496517	86	86_2795	58	26	26	107	90	91	29	20	20	25	20	22	19	30	26	33	32	22	45	58	63	90	95	142	11	18	20	34	37	42
272	2818	6515683	86	86_2818	0	0	0	0	2	2	2	2	2	0	2	2	2	2	2	2	0	3	5	3	0	0	2	2	2	0	0	2	2	5
273	2849	6541517	86	86_2849	323	258	301	271	234	268	266	245	287	281	275	268	257	237	281	310	278	246	342	300	333	307	830	393	261	253	311	260	274	285
274	3001	6668183	86	86_3001	591	453	575	569	408	480	478	461	498	485	503	389	531	353	429	604	465	392	615	488	504	533	955	493	433	439	363	478	391	391
275	3057	6714850	86	86_3057	307	247	214	187	129	146	310	280	335	307	265	270	215	157	223	370	260	384	266	220	250	230	218	210	312	295	356	218	276	339
276	3143	6786517	86	86_3143	13	0	0	12	2	2	6	2	2	17	2	2	13	2	2	2	0	3	2	3	0	0	2	2	2	0	0	2	2	2
277	3206	6839016	86	86_3206	24	32	25	37	27	22	21	36	17	50	19	35	20	33	47	23	7	47	28	29	37	25	34	47	17	33	42	22	21	46
278	3292	6910683	86	86_3292	59	3	0	67	2	2	41	2	2	67	2	2	21	2	2	2	0	3	2	3	0	0	2	2	2	0	0	2	2	2
279	3326	6939017	86	86_3326	150	135	149	88	112	146	101	69	149	43	101	73	88	75	108	87	117	59	131	96	103	77	78	74	69	60	60	54	100	72
280	3422	7019017	86	86_3422	510	541	588	666	644	691	311	363	378	551	576	573	453	589	511	489	581	465	788	702	773	557	481	533	262	348	339	643	696	650
281	3448	7040683	86	86_3448	188	180	207	99	85	129	68	80	2	152	163	152	2	2	2	118	147	3	2	3	0	0	39	2	2	0	0	2	2	2
282	3471	7059850	86	86_3471	0	0	0	21	2	2	2	2	2	0	2	2	2	2	2	2	0	3	2	13	0	67	2	93	2	0	0	2	2	2
283	3601	7168183	86	86_3601	28	21	14	4	17	11	19	7	17	12	19	18	2	17	20	19	6	15	16	12	26	22	39	23	10	13	17	12	19	13
284	3610	7175683	86	86_3610	0	0	0	0	2	2	2	2	2	0	2	2	15	2	2	2	0	3	2	3	0	0	2	2	2	0	0	10	2	2
285	3730	7275683	86	86_3730	77	18	25	192	105	80	40	33	18	61	29	40	20	23	24	50	27	40	63	70	58	153	150	237	23	28	32	29	32	26
286	3762	7302350	86	86_3762	0	0	0	0	9	14	2	2	2	0	2	2	2	2	2	2	0	3	7	3	0	9	2	2	2	0	0	2	2	2
287	3805	7338183	86	86_3805	70	39	237	93	99	134	73	213	288	48	139	127	110	41	147	63	132	236	71	147	177	67	37	405	117	238	154	63	42	240
288	3818	7349017	86	86_3818	0	0	0	0	2	2	2	2	2	16	2	2	2	2	2	2	0	3	2	3	0	0	2	2	2	0	0	2	2	2
289	3827	7356517	86	86_3827	20	13	0	31	25	2	6	2	2	19	2	2	2	2	2	2	6	3	27	3	26	22	29	2	2	0	2	16	2	2
290	3898	7415683	86	86_3898	678	599	616	772	663	765	460	464	480	435	422	438	418	442	475	365	365	319	405	385	423	552	515	658	315	323	365	420	458	442
291	3986	7489017	86	86_3986	327	308	323	210	190	220	213	223	222	233	242	233	177	182	196	124	135	118	266	256	270	269	252	321	165	174	182	282	295	306
292	4104	7587350	86	86_4104	0	0	0	0	2	2	9	2	2	5	2	8	2	2	2	6	0	3	2	3	0	0	2	6	2	9	8	2	2	2
293	4152	7627350	86	86_4152	6	6	13	6	12	13	7	9	15	10	9	11	2	2	2	10	4	13	14	9	9	3	12	18	7	8	14	2	16	13
294	4235	7696517	86	86_4235	99	112	189	66	107	132	95	132	171	77	84	119	94	80	143	116	136	130	126	194	195	109	88	228	71	101	127	126	161	191
295	4421	7851517	86	86_4421	0	0	0	0	2	2	2	2	2	5	2	2	2	2	2	2	0	3	2	3	0	0	2	2	2	0	8	2	2	8
296	4451	7876517	86	86_4451	709	781	801	619	593	674	439	546	459	529	475	547	419	468	545	381	388	469	511	553	622	391	449	470	244	287	316	504	534	537
297	4628	8024016	86	86_4628	91	86	117	57	57	58	10	28	23	48	24	46	8	23	2	45	57	38	22	32	31	15	27	30	21	19	16	60	58	49
298	4698	8082350	86	86_4698	7	18	18	10	24	24	10	13	10	0	14	8	2	18	8	22	31	35	2	12	12	14	2	2	11	16	6	16	2	9
299	4731	8109850	86	86_4731	274	327	320	507	540	592	222	289	248	306	275	341	210	279	297	265	293	299	272	295	341	334	383	385	143	180	212	313	360	357
300	4800	8167350	86	86_4800	0	0	0	0	2	2	2	2	2	0	2	2	2	2	2	2	0	3	2	3	0	0	14	2	2	0	0	2	2	2
301	4991	8326517	86	86_4991	70	54	78	18	22	29	14	24	17	27	28	32	7	13	17	2	25	13	32	37	28	28	24	46	10	0	14	36	22	27
302	5097	8414850	86	86_5097	12	15	25	26	19	23	14	20	30	17	18	24	14	15	23	16	17	31	23	16	24	13	19	31	15	21	27	15	19	25
303	5193	8494850	86	86_5193	49	51	71	43	38	57	47	49	63	53	52	58	46	48	67	52	48	62	45	67	59	46	61	64	51	63	75	48	50	69
304	5241	8534850	86	86_5241	168	167	181	286	285	286	124	134	156	119	114	123	173	182	215	176	178	172	577	573	621	231	262	279	55	73	73	194	202	227
305	5301	8584850	86	86_5301	2229	2090	2568	2176	1946	2244	2090	2077	2457	2108	2174	2273	1890	1971	2489	2236	2300	2330	2448	2415	2606	2274	2263	2457	2042	2153	2418	2027	2139	2615
306	5594	8829017	86	86_5594	6391	6521	8132	6746	5976	7321	6041	6360	7711	6097	6600	7035	5665	6051	7770	6956	7093	7555	7478	7348	8420	7032	6969	7880	6479	6765	7293	6242	6905	7588
307	5755	8963183	86	86_5755	129	136	171	123	143	144	118	134	168	128	156	162	124	125	160	166	162	164	169	177	196	158	94	180	145	135	169	148	158	174
308	5783	8986517	86	86_5783	78	76	82	92	75	65	71	74	85	66	77	68	56	65	89	83	71	84	88	87	89	87	70	90	81	59	93	72	73	77
309	5815	9013184	86	86_5815	389	339	299	350	306	323	616	469	503	603	527	506	552	491	482	527	478	425	604	533	514	560	502	436	529	478	461	573	512	486
310	5948	9124017	86	86_5948	588	955	1239	587	870	1176	650	908	1299	705	1045	1132	637	936	1280	976	1133	1228	1091	1174	1321	1012	1179	1333	893	1103	1315	939	1126	1396
311	6088	9240684	86	86_6088	2025	3131	4135	2008	2839	3670	2134	3002	4175	2258	3293	3677	2168	2914	4109	3167	3622	3978	3610	3714	4265	3440	3680	4254	3005	3476	4090	3186	3556	4369
312	6150	9292350	86	86_6150	1546	1592	1597	2393	2354	2300	1441	1505	1538	1756	1626	1624	1569	1658	1793	1876	1933	1783	1402	1414	1666	2048	1999	2005	1250	1287	1367	1619	1747	1719
313	6270	9392350	86	86_6270	984	1404	1351	3157	3442	3229	1257	1556	1715	1180	1251	1233	1690	2638	1936	1239	1602	1102	1070	986	1478	1317	1132	1803	581	1051	1208	2211	2564	2264
314	6298	9415684	86	86_6298	1441	1261	1359	1875	1813	1891	1940	2037	2300	1540	1545	1509	876	943	947	869	989	730	3025	3104	3554	3208	3404	3981	858	964	1059	2352	2814	3026
315	6430	9525683	86	86_6430	65	62	79	51	70	72	41	52	55	50	50	47	55	62	69	35	41	56	25	34	33	36	53	56	35	56	58	72	105	107
316	6453	9544850	86	86_6453	0	0	0	0	2	2	2	2	2	0	5	2	2	2	2	2	0	3	2	3	0	0	2	2	2	0	0	2	2	2
317	6472	9560683	86	86_6472	37	31	47	24	30	28	21	43	41	29	32	45	17	35	27	35	40	52	40	40	57	24	43	27	21	39	34	38	48	47
318	6544	9620684	86	86_6544	0	14	25	2	29	51	2	14	30	3	16	31	8	67	61	7	38	26	9	3	37	8	33	45	6	30	52	12	34	45
319	6594	9662350	86	86_6594	0	0	0	0	2	2	2	2	2	0	2	2	2	2	2	2	0	3	2	3	0	0	2	7	2	0	3	2	2	2
320	6707	9756516	86	86_6707	0	0	0	0	2	2	2	2	2	0	2	2	2	2	2	2	0	3	2	3	0	0	2	2	2	0	0	14	2	2
321	6724	9770683	86	86_6724	51	36	42	28	25	25	34	26	38	36	41	56	33	20	39	28	30	33	27	31	42	37	64	60	18	18	37	43	75	77
322	6880	9900683	86	86_6880	5	59	70	62	239	458	27	95	168	18	73	91	51	172	246	27	66	66	38	71	125	40	111	109	21	50	124	114	203	267
323	6944	9954017	86	86_6944	0	0	0	3	12	2	6	18	17	0	2	9	2	2	14	14	7	3	2	3	0	0	2	2	2	12	13	2	7	10
324	6952	9960683	86	86_6952	12	11	14	0	2	12	2	12	2	0	7	2	2	15	18	2	15	14	2	3	12	11	18	20	2	6	12	2	2	17
325	7070	10059016	86	86_7070	0	19	33	0	81	83	2	25	25	0	9	21	2	42	43	2	23	31	2	12	0	9	30	38	26	40	62	20	47	48
326	7116	10097350	86	86_7116	1343	1326	1367	1438	1447	1402	1384	1443	1414	1417	1332	1281	1394	1384	1481	1562	1633	1486	1272	1261	1337	1400	1333	1395	1061	1059	1073	1656	1745	1593
327	7159	10133183	86	86_7159	0	0	0	5	6	2	2	2	2	0	2	2	2	2	2	2	0	3	2	3	0	0	2	2	2	0	0	2	2	2
328	7273	10228184	86	86_7273	20	12	26	63	61	70	2	13	2	6	2	2	24	6	13	2	9	7	48	46	70	100	130	159	2	11	16	32	26	44
329	7363	10303184	86	86_7363	0	0	0	0	2	2	2	2	2	0	2	2	2	2	2	2	0	3	2	3	0	3	2	12	6	11	6	2	2	2
330	7437	10364850	86	86_7437	0	0	0	0	2	2	6	13	11	4	2	8	2	2	2	2	8	12	2	8	5	9	10	16	2	8	22	9	12	2
331	7505	10421516	86	86_7505	21	16	25	11	21	26	10	20	19	10	12	14	7	2	14	14	12	12	16	9	15	9	21	18	7	12	19	7	24	18
332	7597	10498183	86	86_7597	24	25	33	94	94	105	19	24	12	28	32	25	17	24	34	24	33	32	22	17	24	38	44	40	8	6	12	26	20	21
333	7820	10684016	86	86_7820	0	8	0	25	19	32	8	11	2	8	2	11	10	8	17	2	0	3	2	3	0	0	7	6	2	0	1	12	13	19
334	7950	10792350	86	86_7950	0	0	0	0	2	8	2	2	2	0	2	2	2	2	2	2	0	3	2	3	0	0	2	2	2	0	0	2	2	2
335	7995	10829850	86	86_7995	235	207	220	215	208	195	191	201	212	220	195	203	180	188	201	202	218	203	234	216	229	202	210	227	195	187	197	200	221	229
336	8091	10909850	86	86_8091	189	226	293	814	828	903	304	411	349	204	219	296	466	463	415	129	187	172	211	298	324	156	210	301	108	119	219	484	591	491
337	8242	11035684	86	86_8242	105	108	136	119	131	141	81	93	108	75	65	86	94	91	111	69	93	86	112	121	151	88	102	127	64	71	86	101	128	110
338	8345	11121516	86	86_8345	0	0	0	0	2	2	2	2	2	0	2	2	2	2	2	2	0	3	2	3	0	0	2	6	2	0	0	2	2	2
339	8425	11188184	86	86_8425	5843	7343	6976	7688	7457	7655	7169	7351	5822	7137	6844	6655	8792	8076	7947	7609	7469	6405	6415	5597	5852	8040	7619	7950	7413	6572	7223	8146	7664	7500
340	8533	11278183	86	86_8533	929	913	880	3008	3083	3225	1335	1364	1196	874	910	904	1633	1539	1614	614	760	566	941	931	987	887	934	840	419	478	696	1675	1794	1456
341	8587	11323183	86	86_8587	187	232	260	249	291	272	61	84	84	135	136	169	97	122	117	109	134	152	220	253	303	190	212	248	42	53	59	141	150	159
342	8647	11373183	86	86_8647	2405	1557	1367	2915	2079	2147	1860	1601	1509	1687	1458	1341	2125	1906	2107	1583	1718	1331	1414	1240	1354	1842	1878	1577	1344	1342	1396	1601	1660	1642
343	8744	11454017	86	86_8744	94	108	128	65	122	130	134	164	137	132	139	155	105	154	161	105	160	148	173	184	185	241	227	278	181	184	181	177	198	191
344	8851	11543183	86	86_8851	298	274	286	227	244	214	260	289	268	299	257	259	282	318	322	204	276	237	317	343	355	329	313	331	165	163	178	313	368	313
345	8893	11578183	86	86_8893	0	32	0	82	116	104	2	2	2	0	2	2	38	50	2	2	27	6	2	3	0	30	41	2	19	39	67	49	62	2
346	8922	11602350	86	86_8922	126	229	255	103	195	204	108	160	189	132	194	214	117	176	213	173	234	235	205	217	246	209	235	314	149	181	229	216	251	289
347	8950	11625684	86	86_8950	0	0	0	0	40	21	2	10	2	0	2	2	2	23	10	2	0	3	2	3	0	0	2	18	11	5	26	16	11	8
348	8979	11649850	86	86_8979	0	0	0	0	2	2	2	2	2	0	2	2	2	2	2	2	0	3	2	3	0	0	2	2	2	0	0	7	2	2
349	9159	11799850	86	86_9159	1314	0	0	1234	1059	1233	1191	1100	1290	1144	1211	1196	1206	1168	1164	1277	0	3	2	1319	0	1171	1181	986	1168	1192	1124	1219	1160	1158
350	9171	11809850	86	86_9171	1315	1232	1479	0	2	2	2	2	1206	0	1156	2	2	2	2	1249	1163	1324	1270	3	1218	0	2	2	2	1106	1037	2	2	2
351	9190	11825684	86	86_9190	0	1190	0	1152	884	1068	1067	940	2	1050	2	1113	1022	1000	976	2	1102	3	1180	1213	1079	1025	1032	851	1106	0	0	1044	952	984
352	9211	11843184	86	86_9211	0	0	0	0	2	2	2	4	2	0	2	2	2	5	2	2	0	3	2	3	0	0	2	2	2	0	0	2	2	2
353	9244	11870684	86	86_9244	481	437	397	771	761	821	1017	1050	839	838	800	811	942	905	771	709	780	619	478	456	510	824	845	767	1332	1263	1321	571	672	563
354	9319	11933184	86	86_9319	367	329	304	559	582	594	799	853	711	631	595	653	745	759	758	509	575	478	336	361	361	603	621	655	1051	983	888	399	470	432
355	9370	11975683	86	86_9370	0	2	0	0	2	2	2	2	2	0	2	2	2	2	2	2	0	3	2	3	0	3	2	13	2	0	14	13	2	2
356	9394	11995684	86	86_9394	41	36	31	37	16	2	30	22	15	19	23	23	13	10	15	7	24	11	33	35	25	0	2	11	14	18	15	12	18	8
357	9422	12019016	86	86_9422	0	0	0	0	2	2	2	2	14	0	2	12	2	2	2	2	0	3	2	3	0	0	2	15	5	10	16	2	2	2
358	9460	12050683	86	86_9460	1070	1037	949	1679	1724	1794	3043	2957	2168	2241	2056	1969	2425	2424	2176	1867	1967	1723	1263	1245	1201	2231	2114	2347	3804	3619	3744	1136	1349	1181
359	9492	12077350	86	86_9492	0	0	0	0	2	2	2	2	5	0	2	2	2	2	2	2	5	3	2	3	0	0	2	2	2	0	0	2	2	2
360	9507	12089850	86	86_9507	38	42	48	35	52	21	31	31	17	38	30	21	22	29	8	29	39	42	24	20	29	24	20	13	27	22	5	12	14	2
361	9635	12196517	86	86_9635	42	29	26	66	73	71	126	145	126	77	82	118	105	101	139	66	86	81	53	52	53	90	115	158	234	261	298	33	50	62
362	9736	12280684	86	86_9736	251	261	274	619	631	598	167	191	165	202	201	210	250	261	252	178	218	206	392	392	449	572	579	691	181	196	246	286	316	320
363	9896	12414017	86	86_9896	82	84	79	52	63	50	55	59	58	58	49	59	46	45	42	63	60	71	2	74	0	0	2	2	70	58	70	52	59	66
364	9905	12421516	86	86_9905	0	0	0	57	68	63	2	2	2	0	2	2	2	2	2	2	0	3	78	78	90	87	100	137	2	0	0	2	2	2
365	9971	12476517	86	86_9971	5	0	0	0	2	2	2	2	2	0	2	2	2	2	2	2	0	3	2	3	0	0	2	2	2	0	0	2	2	2
366	10115	12596517	86	86_10115	0	0	0	0	2	2	2	2	2	0	2	2	2	2	14	2	0	6	2	3	0	0	11	6	2	0	16	2	2	15
367	10213	12678184	86	86_10213	0	0	0	0	2	2	2	2	2	0	2	2	2	2	2	2	0	3	2	3	4	2	2	7	2	0	2	2	9	2
368	10397	12831516	86	86_10397	0	14	20	0	22	36	2	19	26	6	22	33	9	33	37	2	18	21	14	16	19	11	28	27	15	22	22	19	30	27
369	10489	12908183	86	86_10489	0	0	0	0	2	2	2	2	2	0	2	2	2	2	2	2	0	3	2	3	0	0	2	2	2	7	7	2	2	2
370	10520	12934016	86	86_10520	0	17	33	0	8	2	2	7	2	0	2	2	2	2	2	2	6	3	2	3	0	0	2	2	2	0	0	2	2	2
371	10756	13130683	86	86_10756	13	21	12	0	12	14	9	15	2	3	2	25	6	12	9	2	9	18	14	8	20	5	16	22	15	17	27	19	23	33
372	10850	13209017	86	86_10850	0	0	0	21	2	2	2	2	2	0	2	2	2	2	2	2	0	3	2	3	0	0	2	2	2	0	0	2	2	2
373	11013	13344850	86	86_11013	106	96	107	96	90	108	44	68	65	89	70	97	60	75	83	81	112	106	118	113	130	143	136	173	76	99	89	81	104	81
374	11102	13419017	86	86_11102	28	18	16	19	14	9	11	23	11	16	8	21	11	9	14	14	11	11	15	13	14	15	16	38	18	15	25	25	27	32
375	12040	14200684	86	86_12040	3	0	7	8	25	19	2	2	2	0	2	10	2	2	2	2	0	3	2	9	15	6	23	25	2	0	7	7	9	18
376	12564	14637350	86	86_12564	23	24	23	8	14	17	9	17	11	9	10	16	12	13	16	13	14	22	9	15	25	4	2	11	2	16	9	14	20	13
377	12701	14751516	86	86_12701	0	0	0	0	2	2	2	2	2	0	2	2	2	2	2	2	0	3	2	3	0	0	2	2	2	0	0	13	2	2
378	12711	14759850	86	86_12711	62	57	46	31	40	32	43	54	40	48	42	46	33	34	31	29	39	43	56	33	64	43	51	68	41	41	53	29	32	40
379	12959	14966516	86	86_12959	7	15	6	15	16	10	8	10	2	8	2	14	10	11	2	2	10	8	14	15	5	7	15	13	5	8	8	9	8	2
380	13792	15660684	86	86_13792	0	0	0	0	2	2	2	2	2	0	2	2	2	2	2	2	0	3	2	3	0	0	2	2	2	0	5	2	2	2
381	14307	16089849	86	86_14307	0	12	20	0	21	11	2	9	2	0	2	12	2	15	2	2	11	18	2	9	0	3	12	8	2	13	15	15	11	10
382	14314	16095684	86	86_14314	0	2	0	0	2	2	2	2	2	0	2	2	2	2	2	2	0	3	2	3	6	0	2	2	2	0	0	2	2	2
383	14540	16284018	86	86_14540	1018	902	0	0	2	2	2	2	2	0	2	2	2	2	2	2	0	3	2	3	0	0	2	2	2	0	0	2	2	2
384	14547	16289850	86	86_14547	1043	905	1134	998	809	946	775	693	866	726	861	826	827	771	785	974	794	930	893	905	791	958	987	795	682	705	674	896	771	815
385	14574	16312349	86	86_14574	0	0	0	0	2	2	740	686	862	717	878	820	831	761	769	964	763	925	858	872	728	0	2	2	651	635	612	889	731	784
386	14825	16521517	86	86_14825	466	356	291	294	236	131	317	283	116	388	219	196	268	181	96	219	190	154	273	218	161	251	132	119	234	127	79	233	191	81
387	15259	16883183	86	86_15259	1009	1012	1100	758	797	878	808	843	899	913	953	895	772	847	850	926	908	963	1035	1027	958	991	995	872	865	867	876	975	890	933
388	15899	17416517	86	86_15899	140	149	151	181	196	171	148	188	117	156	162	151	127	157	129	123	173	109	155	175	181	158	159	197	136	158	169	138	130	136
389	16075	17563183	86	86_16075	0	0	0	0	2	2	2	2	2	0	2	2	6	2	2	2	0	3	16	3	0	0	2	2	2	0	0	2	2	2
390	16081	17568184	86	86_16081	89	122	137	34	60	48	26	42	40	24	31	42	18	43	39	7	27	44	25	30	67	6	20	26	8	24	27	20	41	51
391	16258	17715683	86	86_16258	92	32	0	73	30	2	71	25	2	0	26	2	40	12	2	63	0	3	55	3	0	21	9	2	2	0	19	30	2	2
392	16263	17719851	86	86_16263	0	0	0	0	2	2	2	2	2	0	2	2	2	2	2	41	0	3	2	3	0	0	2	2	2	0	0	2	2	2
393	16268	17724016	86	86_16268	92	93	33	86	2	28	101	2	11	50	2	2	93	5	52	105	0	3	25	3	0	0	2	2	29	0	0	76	59	2
394	16289	17741516	86	86_16289	0	13	0	0	70	2	2	80	2	89	59	59	2	37	15	20	54	20	111	53	86	83	80	46	89	80	68	2	23	28
395	16304	17754017	86	86_16304	0	0	0	0	10	2	2	11	2	0	2	28	2	2	2	2	0	3	2	3	19	4	2	2	2	0	0	2	2	2
396	16535	17946516	86	86_16535	14	14	14	14	29	21	2	21	2	22	18	23	29	38	33	2	16	12	25	10	15	3	6	11	22	21	39	32	39	34
397	16546	17955683	86	86_16546	0	7	0	0	2	2	2	2	2	0	2	2	2	2	2	2	0	3	2	3	0	0	2	2	2	0	0	2	2	2
398	16890	18242350	86	86_16890	0	0	6	0	2	2	2	2	2	0	2	2	2	2	2	2	0	3	2	3	0	0	2	2	2	0	0	2	2	2
399	16902	18252350	86	86_16902	13	29	13	7	21	29	21	40	18	0	6	16	14	19	21	14	17	24	25	27	55	12	28	46	19	15	37	2	5	2
400	17565	18804850	86	86_17565	0	10	0	0	2	2	2	2	2	5	2	10	2	2	2	2	4	3	2	3	1	2	7	8	2	0	2	2	6	8
401	18149	19291517	86	86_18149	0	1	0	0	2	2	2	2	2	0	2	2	2	2	2	2	0	3	2	3	1	0	2	39	2	0	0	2	2	2
402	18174	19312349	86	86_18174	0	1	0	0	2	2	2	2	2	0	2	2	2	2	2	2	0	3	2	3	1	0	2	5	2	0	0	2	2	2
403	18200	19334017	86	86_18200	0	1	0	0	2	2	2	2	2	0	2	2	2	2	2	2	0	3	2	3	1	0	2	78	2	0	0	2	2	2
404	18314	19429016	86	86_18314	0	1	0	0	2	2	2	2	2	0	2	2	2	2	2	2	0	3	2	3	1	0	2	34	2	0	0	2	2	2
405	18721	19768183	86	86_18721	0	1	0	0	2	2	2	2	2	0	2	2	2	2	2	2	0	3	2	3	1	0	2	10	2	0	0	2	2	2
406	18773	19811516	86	86_18773	0	1	0	0	2	2	2	2	2	0	2	2	2	2	2	2	0	3	2	3	1	0	2	10	2	0	0	2	2	2
407	22253	22711517	86	86_22253	10	1	0	4	2	2	2	2	2	0	2	2	2	2	2	2	0	3	2	3	4	0	2	2	2	0	0	2	2	2
408	22667	23056517	86	86_22667	0	1	0	15	2	2	6	2	2	0	2	2	22	2	2	19	0	3	10	28	1	0	2	28	2	0	0	8	2	2
409	22677	23064850	86	86_22677	0	1	0	48	43	2	2	2	18	0	2	2	32	2	2	2	0	3	2	3	1	0	2	2	2	0	0	30	2	2
410	22687	23073183	86	86_22687	0	1	54	0	2	109	2	2	2	0	2	2	2	2	2	62	16	3	19	3	1	0	2	2	12	8	0	38	122	2
411	22698	23082350	86	86_22698	0	1	0	0	2	164	2	13	29	8	138	36	2	2	98	2	9	3	2	55	1	4	51	71	18	1	0	2	118	106
412	22721	23101517	86	86_22721	283	1	16	137	85	2	78	6	2	5	143	1	59	2	2	103	1	40	30	3	1	12	76	2	2	15	79	41	2	2
413	66	4222350	87	87_ 66	20	14	1	1	2	2	2	2	2	9	2	1	2	6	2	15	11	11	6	3	1	11	2	14	10	1	14	8	15	9
414	345	4454850	87	87_ 345	34	2	15	1	19	2	20	18	21	0	2	9	2	2	8	12	7	12	3	3	1	7	2	18	5	12	6	2	2	14
415	737	4781517	87	87_ 737	36	13	10	29	14	14	13	11	18	14	6	0	2	11	15	12	12	10	11	12	17	11	43	38	8	2	13	2	15	19
416	1206	5172350	87	87_1206	28	2	3	55	2	10	33	2	2	0	2	0	36	2	2	2	2	3	0	3	2	18	12	6	2	2	2	2	2	2
417	1335	5279850	87	87_1335	152	152	145	205	155	192	120	136	100	133	2	119	2	86	97	91	85	80	118	118	143	180	182	193	67	78	90	2	90	102
418	1358	5299016	87	87_1358	2	159	175	155	174	184	214	117	149	126	262	116	193	115	78	146	125	159	241	226	211	365	102	167	97	134	146	244	123	99
419	1425	5354850	87	87_1425	88	99	113	91	86	89	86	66	104	82	85	80	80	75	110	118	104	95	125	107	102	108	122	76	74	88	97	98	87	95
420	1535	5446517	87	87_1535	74	99	128	107	96	112	103	78	102	92	87	91	82	78	121	115	111	95	103	115	116	103	114	99	91	84	97	93	104	112
421	1722	5602350	87	87_1722	2111	1661	1771	462	339	338	592	609	643	977	713	735	335	353	219	1505	1337	1325	722	720	720	914	810	1006	879	726	749	1611	1531	1543
422	1855	5713183	87	87_1855	337	388	345	673	334	140	351	390	412	374	350	275	349	448	163	318	124	255	432	410	286	374	64	410	564	308	676	309	293	267
423	2102	5919017	87	87_2102	23	10	16	59	63	68	17	2	18	18	24	19	23	26	24	44	37	23	68	41	41	99	82	90	17	17	17	12	27	17
424	2144	5954017	87	87_2144	2	2	3	2	2	2	2	2	2	0	2	0	2	2	2	2	2	3	0	3	2	0	2	2	2	2	2	2	2	2
425	2304	6087350	87	87_2304	26	20	33	14	24	30	7	23	52	20	24	43	8	24	38	28	33	23	27	39	44	34	40	71	20	30	40	23	26	51
426	2389	6158183	87	87_2389	11	2	3	47	49	41	16	10	16	0	8	0	6	2	2	14	19	3	28	8	17	65	51	58	16	9	2	2	8	2
427	2659	6383183	87	87_2659	28	17	18	12	17	7	16	11	7	19	2	7	6	9	10	15	2	10	17	15	15	24	26	26	23	14	13	53	47	48
428	2795	6496517	87	87_2795	2	2	3	30	23	26	2	2	2	10	2	0	2	2	2	2	8	3	10	14	8	18	23	43	2	2	2	2	9	11
429	2850	6542350	87	87_2850	123	96	120	106	90	103	96	96	113	103	108	100	88	90	109	116	100	92	131	118	127	115	342	146	98	99	117	103	100	111
430	2968	6640683	87	87_2968	11	9	3	2	2	2	2	2	2	13	2	0	2	2	2	6	2	3	0	3	2	0	2	2	2	2	2	2	2	2
431	3002	6669017	87	87_3002	35	27	42	29	28	33	33	30	37	31	33	17	39	23	26	40	29	23	39	28	35	33	87	39	21	33	21	27	23	16
432	3054	6712350	87	87_3054	39	33	34	18	15	15	50	42	52	49	32	37	25	16	28	41	35	53	35	32	27	27	34	39	43	41	63	37	42	61
433	3148	6790683	87	87_3148	33	2	3	28	2	2	24	2	2	16	2	0	44	2	2	2	2	3	4	3	2	0	2	2	20	12	8	2	2	2
434	3191	6826517	87	87_3191	9	2	3	2	2	2	2	2	6	6	2	5	2	30	20	2	2	3	0	3	2	0	2	12	2	2	2	14	9	8
435	3204	6837350	87	87_3204	2	2	3	16	14	13	2	2	2	0	2	0	2	2	2	2	2	3	0	3	2	0	2	2	2	2	2	2	2	2
436	3292	6910683	87	87_3292	115	2	3	95	2	2	53	8	2	99	2	0	35	2	2	9	2	3	6	3	2	3	2	2	2	2	2	2	2	2
437	3325	6938183	87	87_3325	189	166	190	107	145	183	115	95	185	60	115	82	100	103	138	108	141	74	176	114	132	107	79	90	91	77	68	70	122	105
438	3449	7041517	87	87_3449	2478	2237	2252	2636	2040	2158	1097	1101	1158	1911	1764	1612	930	992	1025	1565	1616	1437	1318	1181	1373	1393	1280	1485	742	763	739	1147	1229	1153
439	3728	7274017	87	87_3728	2	2	3	18	12	2	2	2	2	0	2	0	2	2	2	2	2	3	0	9	2	10	21	34	2	2	2	2	2	2
440	3759	7299850	87	87_3759	105	98	102	167	200	241	104	72	137	64	103	75	90	90	111	109	125	63	136	94	100	138	112	119	85	60	64	80	100	82
441	3803	7336517	87	87_3803	2	2	30	2	13	12	2	32	46	0	15	10	2	2	9	2	9	31	0	10	17	0	2	72	16	29	20	2	2	30
442	3828	7357350	87	87_3828	2	2	3	2	6	2	2	2	2	0	2	0	2	2	2	2	2	3	0	3	2	0	2	5	2	2	2	2	2	2
443	3897	7414850	87	87_3897	56	47	52	65	68	65	37	39	39	34	27	36	28	40	35	26	27	26	21	25	34	36	43	62	17	20	27	32	32	33
444	3986	7489017	87	87_3986	203	185	204	131	114	134	128	129	140	145	148	132	104	115	117	82	83	75	155	169	168	163	159	197	95	106	107	175	195	193
445	4105	7588183	87	87_4105	28	32	25	20	21	24	68	68	63	72	62	80	45	47	62	67	73	63	62	63	70	62	67	77	78	81	88	43	41	52
446	4237	7698184	87	87_4237	2	2	3	2	2	2	2	2	2	0	2	0	2	2	2	2	2	3	0	3	9	0	2	12	2	2	2	2	2	2
447	4450	7875683	87	87_4450	400	413	437	332	315	368	237	284	252	287	240	296	232	248	301	203	215	261	267	295	336	209	238	250	140	156	174	263	297	290
448	4698	8082350	87	87_4698	428	433	559	456	476	486	506	519	584	406	467	432	380	410	524	494	556	535	484	446	474	391	419	388	427	496	480	431	474	532
449	4731	8109850	87	87_4731	259	221	272	427	412	498	206	225	206	237	235	244	211	221	275	206	244	232	194	190	282	259	299	228	99	156	172	237	264	316
450	5217	8514850	87	87_5217	2	2	3	2	11	13	2	8	26	0	2	0	2	2	2	17	6	3	3	3	2	13	6	2	8	7	2	2	7	7
451	5241	8534850	87	87_5241	2	2	3	2	7	8	2	2	2	0	2	0	2	2	2	2	2	3	50	33	52	0	6	2	2	2	2	2	2	2
452	5300	8584017	87	87_5300	257	250	314	243	224	278	250	251	302	251	248	272	210	226	315	266	273	276	293	300	327	268	276	305	247	262	301	237	250	322
453	5422	8685683	87	87_5422	2	2	3	2	2	2	2	2	2	0	2	0	2	2	2	2	2	3	0	3	2	0	2	2	2	2	2	2	2	2
454	5594	8829017	87	87_5594	994	985	1238	1013	912	1112	931	959	1168	929	1008	1069	860	917	1171	1071	1080	1141	1136	1131	1274	1077	1063	1199	982	1025	1122	965	1033	1154
455	5679	8899850	87	87_5679	2	2	3	2	2	2	2	2	2	0	2	10	2	2	2	2	2	3	3	3	2	0	2	2	2	2	2	2	2	2
456	5696	8914017	87	87_5696	2	2	3	2	2	2	2	10	10	11	2	14	2	2	8	9	7	13	4	3	2	0	2	7	25	15	17	2	2	9
457	5755	8963183	87	87_5755	2	2	3	2	8	2	2	2	2	0	2	0	2	2	2	2	2	3	0	3	2	0	2	2	2	2	2	2	2	2
458	5814	9012350	87	87_5814	1559	1396	1365	1413	1258	1351	2329	1861	1999	2283	2087	1964	2110	1951	1929	2053	1918	1731	2350	2128	2082	2174	1990	1786	2078	1899	1846	2217	1977	1961
459	5947	9123183	87	87_5947	54	97	126	51	91	126	50	100	142	71	92	122	55	96	134	96	116	122	110	127	142	97	131	141	88	113	143	91	124	157
460	6089	9241517	87	87_6089	234	367	494	215	339	439	235	359	507	252	385	438	247	337	492	367	431	487	429	442	522	402	447	535	352	411	495	383	443	532
461	6118	9265683	87	87_6118	2	2	3	2	2	2	5	2	2	0	2	0	2	2	2	2	2	3	0	3	2	0	2	2	2	2	2	2	2	2
462	6150	9292350	87	87_6150	837	831	861	1294	1279	1216	789	802	828	946	891	871	864	898	960	996	1030	961	767	769	903	1106	1064	1088	677	691	742	878	934	937
463	6201	9334850	87	87_6201	2	2	3	2	10	2	2	2	2	0	2	0	2	2	2	2	2	3	0	3	2	0	2	8	2	2	2	2	2	2
464	6270	9392350	87	87_6270	371	538	511	1155	1298	1185	477	609	639	444	457	467	640	981	735	456	609	421	432	364	555	489	401	702	202	386	464	847	960	820
465	6297	9414850	87	87_6297	167	124	118	2	2	2	194	242	242	164	157	139	76	2	2	58	97	27	383	337	423	331	361	483	83	61	82	267	2	317
466	6429	9524850	87	87_6429	63	64	64	46	67	68	33	51	53	40	40	47	43	58	63	30	41	43	28	30	35	35	44	51	38	42	55	78	103	109
467	6473	9561517	87	87_6473	303	282	335	200	213	217	198	239	286	245	247	284	144	183	254	252	260	316	268	276	330	219	259	300	203	230	249	242	292	329
468	6544	9620684	87	87_6544	2	2	3	2	2	7	2	2	2	0	2	0	2	30	13	2	2	3	0	3	2	0	2	5	2	11	7	2	2	8
469	6705	9754850	87	87_6705	2	2	3	2	2	2	2	2	2	0	2	0	2	2	2	2	2	3	0	3	2	0	2	2	2	2	2	2	8	7
470	6719	9766517	87	87_6719	2	2	3	2	2	2	2	2	2	0	2	0	2	2	2	2	2	3	0	3	2	0	2	5	2	2	2	2	2	9
471	6884	9904016	87	87_6884	2	21	33	34	123	228	18	52	94	12	28	54	30	87	120	17	35	34	16	42	78	21	57	76	20	26	68	73	107	136
472	7071	10059850	87	87_7071	2	10	12	2	42	28	2	15	11	0	2	0	2	13	12	2	6	6	0	3	2	0	2	11	2	14	19	2	20	20
473	7116	10097350	87	87_7116	786	763	769	833	810	786	794	829	794	817	748	724	788	778	824	879	901	838	715	719	751	802	755	792	602	601	618	900	973	895
474	7273	10228184	87	87_7273	2	2	3	9	7	11	2	2	2	0	2	0	2	2	2	2	2	3	0	3	2	15	20	32	2	2	2	2	2	2
475	7436	10364017	87	87_7436	2	2	3	2	2	2	7	8	13	10	2	6	2	2	6	2	6	9	0	7	2	12	11	22	12	7	20	2	16	15
476	7596	10497350	87	87_7596	2	2	13	41	42	38	2	2	2	7	2	0	2	2	2	2	2	3	0	3	2	6	7	7	2	2	2	2	2	2
477	7654	10545683	87	87_7654	2	2	3	2	2	2	2	2	2	5	2	0	2	2	2	2	2	3	0	3	13	0	8	15	7	6	11	2	2	2
478	7749	10624850	87	87_7749	2	2	3	2	8	2	2	2	2	0	2	0	2	2	2	2	2	3	0	3	2	0	2	2	2	2	2	2	2	2
479	7827	10689850	87	87_7827	2	2	3	2	8	2	2	2	6	0	2	0	2	2	2	2	2	3	0	3	2	0	2	2	2	2	2	2	2	2
480	7944	10787350	87	87_7944	2	2	3	7	2	2	2	2	2	0	2	0	2	2	2	2	2	3	0	3	2	0	2	2	2	2	2	2	2	2
481	7993	10828183	87	87_7993	1283	1120	1227	1154	1087	1047	1051	1085	1099	1178	1067	1053	985	1031	1050	1108	1173	1133	1245	1161	1243	1143	1106	1197	1075	1050	1099	1060	1152	1217
482	8092	10910684	87	87_8092	162	186	257	683	715	762	245	361	307	164	181	252	383	384	361	114	152	152	171	253	269	132	171	253	101	103	179	393	499	414
483	8151	10959850	87	87_8151	48	34	56	53	55	60	2	6	6	32	26	44	18	14	19	28	34	33	13	12	20	8	9	18	15	7	21	23	47	33
484	8233	11028183	87	87_8233	8	2	13	2	10	8	2	9	2	11	2	0	2	5	6	2	13	3	6	3	2	6	2	18	2	2	9	2	14	16
485	8250	11042350	87	87_8250	2	2	3	2	10	2	2	9	8	0	2	0	2	2	2	2	2	3	0	3	18	0	2	2	2	2	2	2	23	2
486	8260	11050683	87	87_8260	14	2	18	12	2	14	16	10	20	18	6	3	13	17	16	6	19	9	11	3	2	10	16	29	6	10	16	16	36	40
487	8330	11109016	87	87_8330	2	2	3	2	2	2	2	2	2	0	2	0	2	2	2	2	2	3	0	3	2	0	2	2	2	2	2	2	2	2
488	8343	11119850	87	87_8343	33	22	47	2	14	2	17	17	8	24	14	27	2	12	23	9	22	28	15	33	30	21	31	50	7	20	19	17	23	38
489	8353	11128183	87	87_8353	2	22	3	18	2	27	2	2	7	13	2	0	2	13	12	2	2	3	15	29	2	0	2	2	2	2	2	7	2	2
490	8360	11134017	87	87_8360	2	2	3	2	2	2	2	2	2	0	2	0	2	2	2	2	2	3	0	12	2	0	2	2	2	2	2	2	2	2
491	8425	11188184	87	87_8425	2468	2715	2520	3057	2743	2754	2801	2704	2104	2759	2490	2397	3316	2950	2866	2844	2742	2306	2384	2047	2073	2990	2769	2958	2737	2389	2640	2995	2758	2719
492	8533	11278183	87	87_8533	488	462	431	1568	1550	1608	706	696	616	445	452	455	843	778	814	286	369	274	471	466	504	449	474	420	201	226	341	855	896	732
493	8566	11305683	87	87_8566	2	2	3	2	2	2	2	2	5	0	2	0	2	2	2	2	2	3	0	6	2	0	2	2	2	2	2	2	2	2
494	8588	11324017	87	87_8588	24	36	41	34	47	28	2	9	10	14	11	19	11	5	14	2	19	20	29	32	54	21	24	52	2	10	13	13	9	15
495	8610	11342350	87	87_8610	2	5	6	2	2	5	2	2	2	0	2	0	5	2	2	2	2	3	0	3	2	0	2	2	2	2	2	2	2	2
496	8647	11373183	87	87_8647	2098	1327	1169	2489	1761	1837	1616	1376	1286	1456	1227	1136	1815	1633	1795	1356	1447	1135	1208	1062	1165	1581	1597	1321	1150	1140	1185	1386	1418	1402
497	8742	11452350	87	87_8742	308	286	312	253	296	306	371	411	384	373	350	392	330	385	422	307	396	349	437	438	483	605	576	680	453	460	475	420	475	448
498	8852	11544017	87	87_8852	933	904	904	737	746	679	808	890	837	918	847	840	919	976	975	725	857	815	1074	1067	1130	1006	979	1087	571	564	615	1000	1124	1045
499	8923	11603184	87	87_8923	2	10	3	2	10	2	2	2	2	0	2	5	2	2	8	2	12	9	14	6	9	0	15	23	9	2	9	11	9	15
500	8953	11628183	87	87_8953	2	2	3	2	9	2	2	2	2	0	2	0	2	2	2	2	2	3	0	3	2	0	2	2	2	2	2	2	2	2
501	8981	11651517	87	87_8981	2	2	3	2	2	2	2	2	2	0	2	0	2	2	2	2	2	3	0	3	2	0	2	2	2	2	2	2	2	22
502	9159	11799850	87	87_9159	3913	3560	4259	3665	3033	3545	3461	3066	3711	3353	3565	3538	3498	3319	3350	3823	3399	3887	3805	3934	3570	3582	3683	2978	3341	3382	3312	3587	3329	3472
503	9170	11809016	87	87_9170	3667	3328	4211	3313	2584	3083	3077	2645	3435	3048	3359	3278	3006	2846	2884	3659	3154	3	3502	3642	3151	3109	3234	2649	3117	3161	3014	3117	2791	3002
504	9211	11843184	87	87_9211	2	2	3	2	4	2	2	2	2	0	2	0	2	5	2	2	2	3	0	3	2	0	2	2	5	5	2	5	2	2
505	9244	11870684	87	87_9244	1277	1148	1081	2025	2025	2199	2805	2913	2296	2270	2155	2201	2568	2435	2115	1886	2113	1668	1265	1194	1345	2177	2284	2085	3714	3471	3644	1511	1785	1507
506	9280	11900683	87	87_9280	2	2	3	2	2	2	2	2	2	0	2	0	2	2	2	2	2	3	0	3	2	0	2	2	2	5	2	2	2	2
507	9319	11933184	87	87_9319	772	696	643	1171	1214	1250	1747	1854	1494	1352	1231	1340	1609	1626	1650	1035	1192	963	736	754	783	1264	1279	1407	2305	2110	1980	871	1006	905
508	9394	11995684	87	87_9394	82	56	63	41	24	9	45	27	33	41	31	35	22	20	27	19	34	27	46	62	63	13	17	26	29	34	30	37	28	32
509	9423	12019850	87	87_9423	2	2	3	2	2	2	2	2	2	0	2	0	5	2	2	2	2	6	0	3	2	8	2	14	13	16	18	8	2	5
510	9460	12050683	87	87_9460	1092	1027	949	1708	1746	1818	3023	2949	2155	2241	2065	1939	2422	2390	2155	1881	1969	1720	1272	1252	1211	2231	2135	2338	3778	3559	3695	1125	1343	1183
511	9496	12080684	87	87_9496	2	17	3	2	2	2	17	27	15	0	31	0	30	26	16	29	40	3	20	3	2	19	23	11	20	2	2	10	25	2
512	9514	12095683	87	87_9514	22	28	26	38	45	26	2	2	2	37	2	3	2	2	2	2	2	27	0	19	10	0	2	2	2	14	2	2	2	2
513	9581	12151517	87	87_9581	10	13	3	8	10	2	2	5	2	5	2	0	2	2	2	2	2	3	0	13	9	0	2	6	2	2	2	9	16	10
514	9633	12194850	87	87_9633	104	87	85	132	138	137	242	274	251	175	167	228	211	196	256	137	174	169	104	124	125	180	214	289	429	490	526	80	105	123
515	9733	12278183	87	87_9733	51	56	68	78	82	79	36	41	45	29	38	49	38	50	46	30	45	53	84	80	92	69	79	112	28	42	51	45	51	58
516	9827	12356517	87	87_9827	29	15	29	11	7	2	2	7	2	11	2	0	2	2	2	2	14	9	0	3	2	0	2	20	7	2	2	2	2	2
517	9833	12361517	87	87_9833	2	2	3	2	2	2	2	2	2	7	2	0	2	2	2	2	2	3	0	3	2	0	2	2	2	2	2	2	2	2
518	9893	12411517	87	87_9893	166	176	157	86	111	97	111	117	116	124	107	111	91	98	81	109	121	134	131	132	130	93	68	120	138	118	132	110	111	126
519	9974	12479016	87	87_9974	19	2	3	2	2	2	8	2	2	0	2	0	2	2	2	2	2	3	9	3	2	0	2	2	2	6	2	8	2	2
520	9991	12493183	87	87_9991	15	2	12	2	5	7	11	2	2	5	7	0	6	7	2	2	10	9	8	3	16	7	2	33	16	13	25	2	2	2
521	10088	12574017	87	87_10088	2	2	3	2	2	2	2	2	2	0	2	0	2	19	2	2	2	3	0	3	2	0	2	46	2	2	2	6	2	2
522	10114	12595683	87	87_10114	2	2	3	2	2	2	2	2	2	0	2	0	2	2	2	2	2	3	0	3	2	0	2	2	2	2	8	2	2	2
523	10215	12679850	87	87_10215	42	43	36	32	39	39	23	30	20	42	28	37	32	42	34	29	38	36	35	40	46	56	38	79	38	27	46	43	48	47
524	10397	12831516	87	87_10397	10	24	21	2	27	21	10	24	25	12	10	28	9	28	31	11	22	22	8	21	23	20	18	28	12	17	23	20	27	31
525	10485	12904850	87	87_10485	2	2	3	2	2	2	2	2	2	0	2	0	2	2	2	2	2	3	0	3	2	0	2	8	2	2	17	2	2	2
526	10754	13129017	87	87_10754	56	65	62	26	40	40	23	45	25	47	30	51	38	49	29	46	50	72	38	48	57	53	48	67	54	50	68	59	74	82
527	10853	13211516	87	87_10853	2	2	3	7	2	2	2	2	2	0	2	0	2	2	2	2	2	3	0	3	2	0	2	2	2	2	2	2	2	2
528	10920	13267350	87	87_10920	18	2	3	9	6	2	2	2	2	3	2	0	2	2	2	2	2	3	0	3	2	0	17	15	2	2	5	2	2	6
529	10926	13272350	87	87_10926	2	2	3	2	2	2	2	2	2	0	2	0	2	2	2	2	2	3	0	3	2	0	2	2	2	2	2	2	2	2
530	11013	13344850	87	87_11013	510	490	505	505	505	499	266	335	322	416	385	443	318	390	397	415	515	500	586	591	653	688	709	733	396	456	450	421	500	467
531	11104	13420683	87	87_11104	53	47	48	42	45	41	33	39	37	44	30	41	31	35	37	33	40	43	37	34	46	40	40	79	35	43	54	62	65	79
532	11620	13850683	87	87_11620	2	2	3	2	2	2	2	2	2	0	2	0	2	2	2	2	2	3	0	3	2	0	2	2	2	10	2	2	2	2
533	11624	13854016	87	87_11624	21	24	12	8	12	12	13	11	11	23	18	15	10	14	15	9	16	20	11	16	9	21	25	37	15	12	22	2	2	2
534	11680	13900683	87	87_11680	22	19	17	10	9	8	2	2	2	0	2	0	2	2	2	2	2	3	0	3	2	0	2	2	2	2	2	2	2	2
535	12035	14196517	87	87_12035	2	2	3	2	2	2	2	2	2	0	2	0	2	2	2	2	2	3	0	3	2	0	2	2	2	2	2	2	2	2
536	12290	14409017	87	87_12290	2	2	3	2	2	2	2	2	2	0	2	0	2	2	2	2	2	3	0	3	2	0	2	7	2	2	2	2	2	2
537	12462	14552350	87	87_12462	2	2	3	2	2	2	2	2	2	0	2	0	2	2	2	2	2	3	0	3	2	0	2	2	2	2	8	2	2	2
538	12488	14574017	87	87_12488	2	14	3	2	5	2	2	5	10	4	2	0	2	2	6	2	2	3	12	17	7	0	2	2	7	7	12	2	6	2
539	12496	14580684	87	87_12496	2	2	3	2	2	2	2	2	2	0	2	0	2	2	2	2	2	3	0	3	2	0	2	2	2	2	14	2	2	7
540	12566	14639017	87	87_12566	17	17	17	2	10	2	8	10	2	6	2	12	2	2	2	14	22	15	7	12	23	0	2	7	2	8	13	2	12	13
541	12710	14759017	87	87_12710	69	71	63	46	47	44	56	60	39	50	41	54	39	36	41	35	52	45	57	53	81	54	58	62	56	39	60	33	42	46
542	12901	14918183	87	87_12901	24	45	27	21	31	42	35	27	33	27	27	18	29	44	36	28	42	42	35	32	46	43	44	50	41	43	61	30	46	41
543	13088	15074017	87	87_13088	14	16	3	2	12	2	2	12	2	0	2	0	2	6	2	8	7	12	5	23	10	0	2	20	2	8	7	10	2	7
544	13247	15206516	87	87_13247	84	2	3	40	2	2	5	2	2	9	2	0	6	2	2	2	2	3	0	3	2	0	2	40	2	2	2	2	2	2
545	13332	15277350	87	87_13332	2	2	3	2	2	2	2	2	2	0	2	0	2	2	2	2	2	3	0	3	2	0	2	42	2	2	2	2	2	2
546	13430	15359016	87	87_13430	2	2	3	2	2	2	2	2	2	0	2	0	2	2	2	2	2	3	0	3	2	0	2	17	2	2	2	2	2	2
547	13493	15411517	87	87_13493	2	2	3	2	2	2	2	2	2	0	2	0	2	2	2	2	2	3	0	3	2	0	2	48	2	2	2	2	2	2
548	13671	15559850	87	87_13671	2	2	3	2	5	2	2	2	2	0	2	0	2	2	2	2	2	3	0	3	2	0	2	9	2	2	2	2	2	2
549	13792	15660684	87	87_13792	2	2	3	2	2	2	2	2	2	0	2	0	2	2	2	2	2	3	0	3	2	0	2	2	2	2	7	2	2	2
550	14106	15922350	87	87_14106	2	2	3	2	2	2	2	2	2	0	2	0	2	2	2	2	2	3	0	3	2	0	2	2	2	2	6	2	2	2
551	14222	16019016	87	87_14222	2	2	3	2	2	2	2	2	2	0	2	0	2	2	2	2	2	3	0	3	2	0	2	10	2	2	2	2	2	2
552	14541	16284849	87	87_14541	4354	2	3	2	2	2	2	2	2	0	2	0	2	2	2	2	2	3	0	3	2	0	2	2	2	2	2	2	2	2
553	14547	16289850	87	87_14547	4344	4141	5044	4275	3625	4214	3582	3207	4117	3409	3901	3883	3708	3682	3696	4308	3697	4362	4005	4259	3882	4221	4456	3694	3264	3430	3232	4105	3751	3887
554	14569	16308184	87	87_14569	2	2	3	2	2	2	3349	2804	3928	3060	3630	3621	3559	3455	3456	4189	3457	4183	3635	3936	3490	0	2	2	2817	2921	2556	3922	3535	3684
555	14825	16521517	87	87_14825	1466	1104	894	981	739	415	978	844	390	1183	721	592	850	583	308	711	578	480	871	745	512	838	472	394	707	425	230	765	599	252
556	14911	16593184	87	87_14911	2	2	3	2	2	2	2	2	2	0	2	0	2	2	2	2	2	3	0	3	8	4	2	12	7	2	10	2	2	2
557	15258	16882351	87	87_15258	2922	2999	3305	2104	2370	2583	2272	2500	2748	2629	2782	2697	2189	2514	2546	2648	2742	2883	3078	2992	2855	2922	3033	2662	2517	2555	2625	2870	2682	2822
558	15407	17006517	87	87_15407	9	2	3	2	5	2	2	9	2	4	10	0	2	11	2	2	2	3	8	10	10	4	2	18	2	2	2	2	2	2
559	15900	17417351	87	87_15900	683	810	809	848	895	925	727	845	731	749	780	769	682	802	742	655	833	769	839	916	946	823	894	925	740	800	815	724	724	745
560	15995	17496517	87	87_15995	2	2	3	2	2	2	2	2	2	9	2	0	2	2	2	2	2	3	0	3	2	0	2	2	2	2	2	2	2	2
561	16010	17509016	87	87_16010	22	26	25	23	36	36	24	31	21	25	23	23	16	17	12	16	17	10	11	15	27	15	14	38	13	8	23	15	24	29
562	16080	17567350	87	87_16080	471	580	651	210	279	284	165	225	219	188	202	231	127	208	203	101	189	218	174	204	299	90	120	172	104	142	145	153	216	262
563	16174	17645683	87	87_16174	2	2	3	2	2	2	2	2	2	0	7	0	2	2	16	2	2	8	0	3	2	0	2	2	2	2	2	2	2	2
564	16179	17649851	87	87_16179	7	5	11	2	13	10	13	17	18	17	2	25	2	16	10	8	11	7	9	10	21	9	8	58	14	8	38	12	6	33
565	16191	17659849	87	87_16191	2	2	3	2	2	2	2	2	2	0	2	0	2	2	2	2	2	3	0	3	2	0	2	2	2	2	2	2	2	5
566	16261	17718184	87	87_16261	1566	2	3	1453	2	2	1329	2	2	0	2	0	1235	2	2	1473	2	3	0	3	2	0	2	2	2	2	2	2	2	2
567	16268	17724016	87	87_16268	1506	1344	1576	1408	1139	1306	1274	1106	1349	1208	1334	1276	2	1190	1206	1459	1181	1323	1378	1409	1267	1243	1287	1031	1112	1119	1054	1389	1250	1190
568	16287	17739849	87	87_16287	2	2	3	2	2	2	2	1082	2	1162	2	0	1219	1154	2	2	1115	1255	1332	1350	1199	1193	1206	918	1015	996	912	2	2	1147
569	16533	17944851	87	87_16533	56	67	63	77	88	88	36	59	52	84	85	103	102	122	109	47	72	67	73	72	78	39	45	71	87	81	123	114	132	135
570	16543	17953184	87	87_16543	2	2	3	2	2	2	2	2	2	0	2	0	2	2	2	2	2	3	0	3	2	0	2	2	2	2	2	2	2	2
571	16901	18251516	87	87_16901	133	155	165	127	173	195	143	175	146	97	99	108	117	124	131	98	120	129	174	172	279	132	157	222	120	117	160	65	75	80
572	17015	18346518	87	87_17015	2	2	3	6	2	2	2	2	2	0	2	0	2	2	2	2	2	3	0	3	14	0	2	2	2	2	2	2	2	2
573	17022	18352350	87	87_17022	9	16	17	11	17	10	15	18	10	15	8	11	2	2	13	12	13	21	17	12	18	13	27	33	17	20	8	26	18	21
574	17033	18361517	87	87_17033	2	2	3	2	12	2	2	2	2	0	2	0	2	2	2	2	2	10	0	3	2	0	2	2	2	2	2	2	2	2
575	17360	18634016	87	87_17360	6	2	3	2	2	2	2	2	2	0	2	0	2	2	2	2	2	3	0	3	2	0	2	2	2	2	2	2	2	2
576	17565	18804850	87	87_17565	10	20	12	2	14	2	12	8	2	14	8	7	11	14	2	9	10	13	17	15	9	2	21	22	15	10	10	16	20	19
577	17625	18854851	87	87_17625	2	2	3	2	2	2	2	2	2	0	2	0	2	2	2	2	2	3	0	3	2	0	2	6	2	2	2	2	2	2
578	17636	18864017	87	87_17636	2	2	3	2	2	2	2	2	2	0	2	0	2	2	2	2	2	3	0	3	2	0	2	14	2	2	2	2	2	2
579	17652	18877350	87	87_17652	2	2	3	2	2	2	2	2	2	0	2	0	2	2	2	2	2	3	0	3	2	0	2	11	2	2	2	2	2	2
580	17932	19110683	87	87_17932	2	2	3	2	2	2	2	2	2	0	2	0	2	2	2	2	2	3	0	3	2	0	2	40	2	2	2	2	2	2
581	17942	19119017	87	87_17942	2	2	3	2	2	2	2	2	2	0	2	0	2	2	2	2	2	3	0	3	2	0	2	41	2	2	2	2	2	2
582	18149	19291517	87	87_18149	2	2	3	2	2	2	2	2	2	0	2	0	2	2	2	2	2	3	0	3	2	0	2	94	2	2	2	2	2	2
583	18201	19334850	87	87_18201	2	2	3	2	2	2	2	2	2	0	2	0	2	2	2	2	2	3	0	3	2	0	2	206	2	2	2	2	2	2
584	18312	19427349	87	87_18312	2	2	3	2	2	2	2	2	2	0	2	0	2	2	2	2	2	3	0	3	2	0	2	66	2	2	2	2	2	2
585	18355	19463182	87	87_18355	2	2	3	2	2	2	2	2	2	0	2	0	2	2	2	2	2	3	0	3	2	0	2	26	2	2	2	2	2	2
586	18453	19544849	87	87_18453	2	2	3	2	2	2	2	2	2	0	2	0	2	2	2	2	2	3	0	3	2	0	2	24	2	2	2	2	2	2
587	18556	19630684	87	87_18556	2	2	3	2	2	2	2	2	2	4	2	0	8	2	2	2	2	3	0	3	2	0	2	2	2	2	2	2	2	2
588	18564	19637350	87	87_18564	2	2	3	2	2	2	16	2	2	9	2	0	13	8	6	2	2	10	7	9	17	11	2	30	23	32	38	17	17	15
589	18572	19644016	87	87_18572	2	2	3	2	2	2	2	2	2	6	2	0	2	2	2	2	2	3	0	3	2	0	2	2	2	2	31	2	2	11
590	18718	19765684	87	87_18718	2	2	3	2	2	2	2	2	2	0	2	0	2	2	2	2	2	3	0	3	2	0	2	37	2	2	2	2	2	2
591	18767	19806517	87	87_18767	2	2	3	2	2	2	2	2	2	0	2	0	2	2	2	2	2	3	0	3	2	0	2	56	2	2	2	2	2	2
592	22209	22674850	87	87_22209	2	2	3	2	13	2	2	2	2	0	2	0	2	2	2	2	2	20	0	3	2	5	2	14	14	2	2	2	2	2
593	22226	22689016	87	87_22226	2	2	3	2	2	44	2	2	9	0	2	30	2	2	2	2	2	3	0	3	44	0	2	2	2	2	2	2	2	2
594	22229	22691517	87	87_22229	2	32	68	51	34	41	36	34	14	50	50	33	12	2	14	40	21	28	20	9	61	22	20	11	30	19	5	2	2	2
595	22250	22709017	87	87_22250	2	2	36	2	2	28	2	2	2	0	2	0	2	2	2	20	2	3	0	3	49	0	2	9	2	2	2	2	2	2
596	22660	23050684	87	87_22660	16	2	3	2	2	2	2	2	2	3	2	0	2	2	2	2	2	3	37	3	2	0	2	2	2	2	2	2	2	2
597	22673	23061516	87	87_22673	2	2	3	2	2	2	2	2	2	0	2	0	2	54	2	65	2	29	39	3	2	0	2	2	14	2	2	2	2	2
598	22690	23075684	87	87_22690	2	2	3	2	30	2	2	2	93	0	2	0	2	71	2	2	87	49	91	3	2	93	2	2	15	60	2	2	205	153
599	22697	23081516	87	87_22697	2	131	285	459	39	345	278	301	2	56	173	225	112	2	275	194	2	3	101	233	176	133	299	180	34	50	160	447	2	145
600	22713	23094851	87	87_22713	982	1	253	1	23	2	2	2	8	43	2	1	2	13	2	2	2	3	0	3	2	0	2	2	2	2	2	2	2	2
601	22732	23110683	87	87_22732	2	1	3	1	2	2	2	2	2	98	2	1	2	2	2	2	88	304	14	3	2	0	2	2	93	93	2	2	2	2
602	736	4780684	88	88_ 736	44	12	16	31	11	12	15	12	2	11	2	1	2	7	2	12	2	8	8	8	2	27	38	31	2	2	11	2	17	6
603	1335	5279850	88	88_1335	121	116	126	160	123	141	93	110	90	106	77	100	59	69	77	66	70	70	97	109	116	132	155	152	53	70	66	75	73	78
604	1348	5290683	88	88_1348	2	0	3	0	2	2	2	2	2	2	2	2	37	2	2	2	2	3	2	3	2	0	2	2	2	2	2	2	2	2
605	1358	5299016	88	88_1358	2	0	52	44	53	2	65	37	58	2	63	36	53	34	12	52	32	42	78	100	57	118	2	2	30	37	29	65	2	11
606	1427	5356517	88	88_1427	24	38	36	30	25	30	26	19	37	19	29	25	21	21	37	45	38	37	45	44	39	35	53	23	19	30	31	30	28	33
607	1531	5443183	88	88_1531	28	49	71	52	52	50	54	42	55	48	46	52	41	38	61	56	59	51	46	56	53	56	58	52	39	50	50	40	49	59
608	1722	5602350	88	88_1722	394	312	347	70	52	56	97	103	117	176	117	130	48	51	25	285	255	260	115	132	127	150	146	183	149	137	126	307	299	300
609	1855	5713183	88	88_1855	526	624	557	1047	544	227	567	637	656	594	561	448	563	708	289	495	213	419	696	675	466	623	127	651	888	499	1048	532	487	451
610	2143	5953183	88	88_2143	2	0	3	0	2	2	2	2	2	2	2	2	2	2	2	2	2	3	2	3	2	0	28	2	2	2	2	2	2	2
611	2308	6090683	88	88_2308	7	9	3	9	8	21	2	2	37	9	2	21	2	13	19	11	16	18	21	16	28	14	27	38	14	25	26	2	19	26
612	2657	6381516	88	88_2657	7	5	3	0	2	2	2	2	2	2	2	2	2	2	2	2	2	3	2	3	2	5	8	2	2	2	2	14	15	12
613	2794	6495683	88	88_2794	2	0	3	12	6	2	2	2	2	2	2	2	2	2	2	2	2	3	2	3	2	0	2	15	2	2	2	2	2	2
614	2848	6540683	88	88_2848	17	13	16	12	15	14	17	17	20	13	11	16	6	6	15	13	7	12	14	16	11	10	73	29	12	19	20	12	16	15
615	2999	6666517	88	88_2999	7	0	3	0	2	2	2	6	2	6	2	2	2	2	2	7	2	3	2	3	2	7	26	2	2	2	2	2	6	2
616	3053	6711517	88	88_3053	33	16	28	13	12	18	37	34	41	36	22	29	11	9	22	39	17	47	31	21	30	18	15	19	36	34	45	28	41	54
617	3076	6730683	88	88_3076	2	0	3	0	2	2	2	2	2	2	2	5	2	2	5	2	5	3	2	3	2	0	2	2	2	5	2	2	2	2
618	3099	6749850	88	88_3099	67	78	129	70	77	89	57	79	102	75	68	74	60	80	70	71	91	94	68	74	85	42	53	58	92	96	95	43	40	51
619	3142	6785683	88	88_3142	2	0	3	4	2	2	2	2	2	6	2	2	7	2	2	2	2	3	8	3	2	0	2	2	2	2	2	2	2	2
620	3201	6834850	88	88_3201	2	10	3	3	8	2	2	6	2	12	2	10	2	2	7	2	2	3	2	3	8	5	8	8	2	2	2	2	2	2
621	3292	6910683	88	88_3292	27	0	3	13	2	2	17	2	2	33	2	2	2	2	2	2	2	3	2	3	2	0	2	2	2	2	2	2	2	2
622	3324	6937350	88	88_3324	303	267	313	203	224	295	229	156	297	127	197	140	181	173	222	195	226	131	272	206	212	189	150	141	156	135	110	140	190	164
623	3449	7041517	88	88_3449	964	886	869	1038	773	819	425	428	456	744	707	657	357	376	399	608	647	565	495	457	547	527	498	612	280	289	309	442	489	428
624	3729	7274850	88	88_3729	2	0	3	0	2	2	2	2	2	2	2	2	2	2	2	2	2	3	2	3	2	0	2	12	2	2	2	2	2	2
625	3760	7300683	88	88_3760	6	6	3	17	22	20	7	2	12	2	2	9	2	10	6	2	2	3	18	9	2	10	2	12	2	2	2	2	8	8
626	3900	7417350	88	88_3900	2	12	11	11	20	16	10	10	11	8	2	2	2	2	9	2	2	3	2	3	2	3	7	12	6	2	2	2	2	9
627	3986	7489017	88	88_3986	69	57	72	45	37	51	48	46	40	44	46	49	30	38	39	24	23	23	55	61	56	47	63	67	30	37	31	53	70	71
628	4107	7589850	88	88_4107	8	7	17	3	9	2	31	34	33	39	41	39	15	24	33	37	35	38	34	27	29	34	29	40	36	43	47	19	28	23
629	4237	7698184	88	88_4237	2	6	19	4	2	6	6	11	11	2	2	2	2	2	8	2	8	7	10	11	12	9	2	26	2	2	13	8	12	20
630	4451	7876517	88	88_4451	777	826	857	677	621	706	476	576	495	562	508	577	456	502	581	409	425	500	539	603	663	415	478	502	262	319	339	543	579	575
631	4698	8082350	88	88_4698	42	42	51	46	47	57	54	57	73	33	42	43	33	40	43	50	61	62	49	48	38	37	44	28	41	45	51	34	42	54
632	4733	8111517	88	88_4733	30	40	44	80	74	102	29	42	37	36	39	27	28	27	15	32	16	41	25	57	43	31	54	47	2	12	19	41	50	44
633	4794	8162350	88	88_4794	2	0	3	0	2	2	2	2	2	2	2	2	2	2	2	2	2	3	2	3	2	0	12	2	2	2	2	2	2	2
634	5217	8514850	88	88_5217	2	0	3	5	6	2	8	10	2	2	2	2	2	2	2	10	11	3	8	3	2	0	2	2	2	2	2	2	11	8
635	5239	8533183	88	88_5239	2	0	3	0	2	2	2	2	2	2	2	2	2	2	2	2	2	3	15	9	6	0	2	2	2	2	2	2	2	2
636	5300	8584017	88	88_5300	111	101	130	111	95	114	109	108	136	99	106	117	90	96	139	107	116	135	119	127	140	117	120	135	103	107	124	99	119	147
637	5593	8828183	88	88_5593	339	328	426	334	314	387	318	337	413	317	322	379	279	302	409	349	375	386	374	397	434	358	366	414	339	359	381	323	357	400
638	5691	8909850	88	88_5691	2	5	8	0	6	2	2	2	2	2	2	2	2	2	2	10	12	8	2	3	2	0	2	2	2	12	10	2	2	11
639	5755	8963183	88	88_5755	319	341	415	302	317	362	298	318	396	323	359	381	297	310	386	375	373	390	398	414	453	388	251	418	347	341	408	356	376	407
640	5786	8989017	88	88_5786	2	0	6	0	2	2	2	2	2	2	2	2	2	2	5	2	2	3	2	3	2	0	2	2	2	2	2	5	2	2
641	5814	9012350	88	88_5814	464	413	408	410	382	407	708	561	604	703	630	606	646	587	588	625	594	528	717	638	626	655	610	552	620	576	564	686	600	607
642	5949	9124850	88	88_5949	9	34	37	20	22	30	12	34	48	20	30	33	8	17	44	22	40	54	31	46	34	33	35	36	22	35	42	30	36	50
643	5981	9151517	88	88_5981	2	15	17	24	21	23	14	27	10	16	12	15	19	2	22	14	30	27	35	27	21	25	2	23	15	28	21	12	10	22
644	6088	9240684	88	88_6088	69	131	181	69	123	167	78	126	187	83	129	158	84	123	177	131	157	186	150	169	186	147	171	190	123	165	188	118	160	186
645	6118	9265683	88	88_6118	2	0	6	0	2	2	2	2	2	2	2	2	2	2	2	2	2	6	2	3	2	0	2	5	2	5	2	2	2	2
646	6150	9292350	88	88_6150	541	546	549	837	817	806	499	523	530	616	556	571	542	569	616	649	674	632	472	492	579	708	709	698	428	445	472	561	614	608
647	6267	9389850	88	88_6267	79	123	122	317	347	315	110	151	174	101	111	110	153	255	192	100	148	103	93	67	125	108	90	169	37	99	96	214	254	208
648	6300	9417350	88	88_6300	41	29	21	76	2	2	71	80	90	36	57	41	2	2	24	2	18	8	114	89	137	112	111	163	11	22	7	80	120	109
649	6430	9525683	88	88_6430	33	41	50	32	46	45	21	32	35	25	28	31	27	40	42	16	25	31	23	22	22	16	32	37	19	34	33	49	67	72
650	6449	9541516	88	88_6449	2	0	3	0	2	2	5	2	2	2	2	2	2	2	2	5	2	3	2	3	2	0	2	2	2	2	2	2	2	2
651	6475	9563184	88	88_6475	173	164	198	112	124	132	109	144	173	138	142	168	93	105	149	139	147	188	156	166	204	117	161	168	109	128	157	136	172	192
652	6881	9901517	88	88_6881	2	0	3	0	30	51	2	9	2	2	2	2	2	17	30	2	2	3	2	3	14	0	7	10	2	2	11	17	33	38
653	7071	10059850	88	88_7071	2	15	26	0	55	61	2	12	12	2	2	18	2	19	33	2	8	16	2	3	2	0	19	27	21	28	44	2	39	50
654	7116	10097350	88	88_7116	418	405	419	449	452	437	442	459	439	446	398	403	431	425	461	484	511	472	393	395	410	437	419	436	322	312	329	516	552	499
655	7426	10355683	88	88_7426	2	0	3	0	2	2	2	2	2	2	2	2	2	2	2	2	2	3	2	3	2	0	2	6	2	2	2	6	2	2
656	7434	10362350	88	88_7434	2	0	3	0	2	2	2	2	7	8	2	8	2	2	2	2	2	3	2	3	2	3	2	5	2	2	7	2	8	11
657	7600	10500684	88	88_7600	2	0	3	7	15	12	2	2	2	2	2	2	2	2	2	2	2	3	2	3	2	0	2	2	2	2	2	2	2	2
658	7753	10628183	88	88_7753	2	0	3	0	2	2	2	2	2	2	2	2	2	2	2	2	2	3	2	3	2	0	2	6	2	2	2	2	2	10
659	7993	10828183	88	88_7993	993	874	962	885	839	843	815	851	854	921	848	826	768	807	839	863	924	898	981	916	982	907	879	921	829	834	853	832	898	953
660	8091	10909850	88	88_8091	33	42	52	178	187	205	55	82	67	31	36	53	100	94	88	7	34	34	33	61	69	25	33	61	16	9	34	102	127	108
661	8156	10964017	88	88_8156	29	27	40	36	40	40	2	2	2	18	16	32	2	12	13	11	19	21	2	8	13	0	8	12	2	7	10	16	32	25
662	8157	10964850	88	88_8157	2	0	3	0	2	2	2	2	2	2	2	2	2	2	2	2	2	3	2	9	2	0	2	2	2	2	2	2	2	2
663	8257	11048183	88	88_8257	2	0	3	6	6	2	2	2	10	6	2	2	8	2	2	2	6	3	2	3	10	6	7	16	2	2	9	13	20	19
664	8331	11109850	88	88_8331	2	0	3	0	2	2	2	2	2	2	2	2	2	2	2	2	2	7	2	3	2	0	2	2	2	2	2	2	2	2
665	8337	11114850	88	88_8337	2	9	10	0	2	2	2	2	2	2	2	2	2	2	2	2	2	7	2	3	2	2	11	16	2	2	2	9	8	2
666	8352	11127350	88	88_8352	2	4	9	0	6	2	2	2	2	2	2	2	2	2	2	2	11	3	2	3	2	0	2	2	2	2	2	2	2	2
667	8425	11188184	88	88_8425	1053	1287	1215	1352	1323	1335	1275	1296	1030	1264	1203	1148	1539	1441	1410	1336	1315	1122	1141	1007	1026	1416	1320	1401	1293	1166	1272	1448	1360	1317
668	8534	11279016	88	88_8534	207	203	196	736	740	787	314	319	277	187	192	202	399	368	402	113	162	119	197	214	220	195	216	187	84	100	158	393	434	344
669	8590	11325684	88	88_8590	2	0	3	0	13	2	2	2	2	2	2	2	2	2	2	2	2	3	2	3	2	0	2	2	2	2	2	2	2	2
670	8647	11373183	88	88_8647	531	325	284	640	463	476	402	352	330	361	301	292	469	406	472	331	362	275	295	270	284	390	418	337	280	289	307	336	361	359
671	8743	11453183	88	88_8743	98	91	93	73	92	96	121	145	131	127	110	131	104	137	140	100	142	122	152	162	173	213	209	265	157	159	166	152	178	175
672	8851	11543183	88	88_8851	512	489	531	382	422	370	469	503	491	530	482	482	512	572	570	385	489	473	611	626	651	583	581	628	313	315	339	566	660	603
673	8924	11604016	88	88_8924	2	0	3	0	2	2	2	2	2	2	2	2	2	2	2	2	2	3	2	3	2	4	2	2	2	2	8	2	6	8
674	8981	11651517	88	88_8981	2	0	3	0	2	2	2	2	2	2	2	2	2	2	2	2	2	3	2	3	2	0	2	2	2	2	2	11	12	20
675	9159	11799850	88	88_9159	1266	1186	1448	1195	1019	1195	1129	1035	1234	1107	1182	1167	1130	1116	1129	1250	1124	1278	1256	1298	1184	1186	1214	980	1101	1133	1088	1181	1110	1157
676	9170	11809016	88	88_9170	1214	1128	3	1097	875	1032	1025	910	1157	1013	1120	1092	2	974	987	1195	1052	3	1172	1220	1088	1052	1092	896	1031	1080	1004	1042	2	1009
677	9210	11842350	88	88_9210	2	0	3	0	2	2	2	2	2	2	2	2	972	5	2	2	2	3	2	3	2	0	2	2	2	2	2	2	940	2
678	9243	11869850	88	88_9243	1101	1003	965	1765	1761	1923	2445	2544	1995	1965	1889	1942	2243	2135	1902	1622	1846	1453	1090	1045	1162	1920	1986	1810	3265	3071	3237	1332	1557	1337
679	9320	11934016	88	88_9320	549	517	475	877	918	950	1307	1404	1106	1016	932	1002	1208	1218	1239	784	912	753	528	553	579	958	981	1042	1743	1611	1516	659	761	696
680	9406	12005683	88	88_9406	12	9	13	5	2	2	9	9	2	2	2	2	2	2	2	2	5	3	2	13	12	0	2	5	2	2	9	2	7	2
681	9460	12050683	88	88_9460	775	753	682	1207	1253	1315	2182	2127	1566	1618	1486	1411	1755	1737	1577	1339	1416	1234	919	900	888	1632	1552	1670	2724	2581	2693	817	970	845
682	9514	12095683	88	88_9514	42	51	48	42	52	28	29	34	21	45	31	42	24	29	23	36	41	30	23	38	28	33	25	17	20	22	17	13	13	12
683	9579	12149850	88	88_9579	2	0	3	0	2	2	2	2	2	2	2	2	2	2	2	2	2	3	2	3	2	0	2	2	2	2	2	2	10	2
684	9634	12195683	88	88_9634	71	65	56	106	104	111	192	216	191	130	124	171	160	152	203	105	132	136	88	84	89	136	177	224	331	377	412	70	79	101
685	9736	12280684	88	88_9736	96	102	109	245	263	239	60	74	69	78	76	84	87	99	103	57	85	87	151	157	184	227	238	297	74	74	90	115	134	137
686	9894	12412350	88	88_9894	62	80	70	32	46	43	58	45	53	62	47	50	43	41	33	42	55	70	54	59	54	29	31	47	56	55	60	43	49	59
687	10094	12579017	88	88_10094	2	0	3	0	2	2	2	2	2	2	2	2	2	2	2	2	2	3	2	3	2	0	2	10	2	2	2	2	2	2
688	10214	12679017	88	88_10214	13	16	8	11	12	12	14	13	10	23	12	18	7	22	15	12	15	14	10	11	16	18	19	32	12	17	23	14	27	30
689	10396	12830684	88	88_10396	2	6	8	0	13	6	2	2	14	2	8	2	2	2	13	2	2	3	2	3	2	4	6	7	2	2	2	2	12	11
690	10756	13130683	88	88_10756	2	6	3	0	2	2	2	2	2	2	2	2	2	2	2	2	2	3	2	3	2	0	2	2	2	2	2	2	2	15
691	10846	13205684	88	88_10846	2	0	3	3	2	2	2	2	2	2	2	2	2	2	2	2	2	3	2	3	2	0	2	2	2	2	2	2	2	2
692	11012	13344017	88	88_11012	143	149	134	140	152	149	69	97	95	124	103	132	90	124	123	115	156	150	171	176	193	212	220	226	119	136	128	119	148	133
693	11104	13420683	88	88_11104	32	33	38	30	35	35	28	29	30	32	25	31	20	21	27	26	25	35	32	30	29	34	31	52	25	24	37	51	55	69
694	11625	13854850	88	88_11625	2	0	3	0	2	2	2	2	2	7	2	2	2	2	2	2	2	3	2	3	2	0	7	9	2	2	2	2	2	2
695	11684	13904016	88	88_11684	2	8	3	6	6	2	2	2	2	2	2	2	2	2	2	2	2	3	2	3	2	0	2	2	2	2	2	2	2	2
696	12704	14754017	88	88_12704	2	0	3	0	2	2	2	2	2	2	2	2	2	2	11	2	2	3	2	3	2	0	2	2	2	2	2	2	2	2
697	12708	14757350	88	88_12708	34	28	32	17	26	22	24	31	22	27	16	25	17	11	17	14	18	27	29	26	40	24	29	32	29	19	24	14	19	24
698	12904	14920683	88	88_12904	2	17	11	0	2	2	11	7	2	2	2	10	6	18	6	2	10	10	2	10	10	10	11	32	15	19	21	2	10	27
699	13339	15283183	88	88_13339	2	0	3	0	2	2	2	2	2	2	2	2	2	2	2	2	2	3	2	3	2	0	2	12	2	2	2	2	2	2
700	13493	15411517	88	88_13493	2	0	3	0	2	2	2	2	2	2	2	2	2	2	2	2	2	3	2	3	2	0	2	6	2	2	2	2	2	2
701	14547	16289850	88	88_14547	2934	2863	3394	2824	2438	2857	2303	2054	2715	2183	2590	2502	2458	2438	2500	2	2439	2852	2590	2778	2501	2848	2970	2426	2020	2200	2072	2	2525	2513
702	14554	16295683	88	88_14554	2	0	3	0	2	2	2	2	2	2	2	2	2	2	2	2	2	3	2	3	2	0	2	2	2	2	2	2780	2	2
703	14572	16310684	88	88_14572	2	0	3	0	2	2	2439	2122	2824	2317	2740	2597	2600	2556	2595	2899	2532	2991	2735	2897	2550	0	2	2	2094	2198	2073	2871	2617	2645
704	14824	16520683	88	88_14824	516	392	304	329	249	126	356	309	126	429	242	199	302	188	101	230	190	155	315	239	174	267	146	128	247	139	87	259	206	88
705	14906	16589016	88	88_14906	2	0	3	0	2	2	2	2	2	2	2	2	2	2	2	2	2	3	2	3	2	0	6	2	2	2	2	2	2	2
706	15259	16883183	88	88_15259	1229	1252	1381	893	999	1088	983	1049	1140	1105	1178	1114	924	1055	1074	1118	1147	1212	1291	1268	1196	1227	1261	1085	1058	1077	1099	1204	1095	1189
707	15903	17419849	88	88_15903	593	659	661	689	742	706	603	711	577	579	598	613	571	643	602	538	688	592	724	776	773	666	719	707	574	625	661	540	575	601
708	16008	17507351	88	88_16008	11	17	8	7	15	24	2	18	15	9	6	7	2	9	2	2	2	8	2	3	11	4	11	18	5	8	10	7	20	23
709	16073	17561516	88	88_16073	2	0	3	0	2	2	2	2	2	2	2	2	2	2	2	2	2	3	2	3	2	11	2	2	2	2	2	2	2	2
710	16084	17570683	88	88_16084	112	158	166	31	75	59	26	56	47	26	36	50	19	54	48	10	34	52	26	46	62	5	22	35	11	30	32	24	51	73
711	16260	17717350	88	88_16260	356	258	235	326	202	183	293	2	189	2	247	2	275	2	173	316	2	196	2	3	2	0	2	187	2	2	2	251	2	164
712	16268	17724016	88	88_16268	369	0	285	0	202	208	2	204	224	252	2	213	2	211	227	336	219	221	294	237	220	268	216	2	229	202	201	280	225	180
713	16295	17746517	88	88_16295	13	281	3	304	238	2	297	233	2	259	271	222	304	246	2	2	253	233	331	281	242	294	239	168	264	247	209	2	238	181
714	16533	17944851	88	88_16533	15	10	16	9	24	22	10	15	9	21	21	25	31	42	32	10	18	16	18	20	17	3	10	17	30	23	41	38	44	50
715	16575	17979851	88	88_16575	2	0	3	0	2	2	2	2	2	2	2	2	2	2	2	2	2	3	2	3	2	0	2	2	2	2	2	2	2	2
716	16901	18251516	88	88_16901	474	511	543	457	530	607	477	550	465	339	338	397	392	426	433	344	420	426	549	582	818	438	482	620	397	403	501	250	272	274
717	17023	18353184	88	88_17023	52	55	68	48	48	58	58	66	37	37	43	40	41	45	50	42	51	68	66	60	53	51	71	93	59	60	47	73	71	77
718	17562	18802349	88	88_17562	2	4	3	0	2	2	2	2	2	2	2	2	2	2	2	2	2	6	2	3	2	2	2	5	2	2	2	10	2	12
719	18149	19291517	88	88_18149	2	0	3	0	2	2	2	2	2	2	2	2	2	2	2	2	2	3	2	3	2	0	2	27	2	2	2	2	2	2
720	18200	19334017	88	88_18200	2	0	3	0	2	2	2	2	2	2	2	2	2	2	2	2	2	3	2	3	2	0	2	71	2	2	2	2	2	2
721	18311	19426517	88	88_18311	2	0	3	0	2	2	2	2	2	2	2	2	2	2	2	2	2	3	2	3	2	0	2	22	2	2	2	2	2	2
722	18566	19639017	88	88_18566	2	0	3	0	2	2	2	2	2	2	2	2	2	2	2	2	2	3	2	3	2	0	2	14	7	13	18	8	13	2
723	22230	22692350	88	88_22230	2	0	3	0	2	2	2	2	2	2	2	2	2	2	2	2	2	13	2	3	2	0	2	2	2	2	2	2	2	2
724	22241	22701517	88	88_22241	2	0	3	0	2	2	2	2	2	2	2	2	2	2	2	2	2	16	2	3	2	0	2	2	2	2	2	2	2	19
725	22250	22709017	88	88_22250	2	0	3	0	2	2	2	2	2	2	2	2	2	2	2	2	2	19	2	3	2	0	2	2	2	2	2	2	2	2
726	22656	23047350	88	88_22656	2	0	3	0	2	2	2	6	2	2	2	2	2	2	2	2	2	10	2	3	2	0	2	2	2	2	2	2	2	2
727	22668	23057350	88	88_22668	2	0	3	0	23	2	35	11	2	2	15	9	2	7	2	2	2	26	20	60	19	31	53	2	2	2	2	2	81	38
728	22682	23069017	88	88_22682	2	0	3	0	27	2	2	27	10	2	2	2	2	2	2	2	11	29	20	3	2	52	2	2	2	2	2	2	84	38
729	22690	23075684	88	88_22690	2	112	32	17	2	2	2	2	2	2	53	44	2	2	2	2	2	3	47	91	52	1	2	2	22	2	2	2	1	33
730	22709	23091516	88	88_22709	407	144	3	17	40	236	155	35	2	2	54	1	5	2	244	173	2	3	52	3	49	77	113	163	2	34	210	157	1	2
731	22725	23104851	88	88_22725	1	1	3	1	2	2	2	2	2	18	2	1	2	2	2	2	31	3	2	3	2	1	2	2	2	2	2	2	1	2
732	67	4223183	89	89_ 67	7	1	3	1	2	2	2	2	2	8	2	1	2	2	2	2	12	3	2	3	2	10	2	8	2	2	2	2	11	7
733	202	4335683	89	89_ 202	2	1	3	15	2	2	9	2	11	2	2	1	2	7	2	15	2	3	2	3	2	2	2	2	18	2	7	2	0	2
734	349	4458183	89	89_ 349	17	1	3	2	8	2	14	7	15	2	2	1	2	2	2	2	2	9	2	3	2	2	2	6	2	2	2	2	0	12
735	526	4605683	89	89_ 526	0	1	3	2	2	2	2	2	2	2	2	10	2	2	2	2	2	3	2	3	2	2	2	2	2	2	2	2	0	2
736	625	4688183	89	89_ 625	219	147	144	196	147	156	184	155	156	167	154	145	169	150	160	176	153	149	126	132	130	159	156	186	199	205	206	226	255	237
737	878	4899017	89	89_ 878	5	7	19	12	13	2	2	2	2	48	44	34	2	10	7	29	20	10	2	3	2	10	11	8	7	11	2	136	130	112
738	1294	5245683	89	89_1294	4	2	3	2	2	2	2	2	2	2	2	0	2	2	2	2	2	3	2	3	2	2	2	2	2	2	2	8	15	12
739	1335	5279850	89	89_1335	36	29	36	46	32	44	29	25	10	31	14	21	11	21	18	15	13	10	24	34	25	47	42	43	2	16	9	20	20	19
740	1350	5292350	89	89_1350	10	22	3	2	2	2	2	2	2	13	2	0	2	2	15	2	2	3	2	3	2	2	23	2	2	2	2	2	0	2
741	1366	5305683	89	89_1366	10	31	44	32	33	40	50	23	41	15	56	11	39	36	6	32	27	34	56	61	44	87	28	32	12	36	17	61	25	11
742	1431	5359850	89	89_1431	0	8	3	2	2	2	2	2	2	2	2	0	2	2	2	2	2	3	2	3	2	2	2	2	2	2	2	6	0	2
743	1531	5443183	89	89_1531	0	2	3	2	2	2	12	6	2	7	2	0	2	2	8	8	10	3	2	17	2	8	11	9	2	2	6	2	7	2
744	1600	5500683	89	89_1600	0	2	3	2	2	2	2	2	2	2	2	0	37	42	34	2	2	3	2	3	2	30	22	40	19	20	27	2	0	2
745	1722	5602350	89	89_1722	1021	799	845	192	151	150	264	275	303	459	329	344	152	153	100	715	654	644	323	334	337	419	383	472	404	349	351	777	750	767
746	1804	5670683	89	89_1804	25	18	12	2	2	2	2	2	2	9	11	0	2	2	2	2	2	3	2	3	2	9	2	17	2	2	2	2	13	2
747	1821	5684850	89	89_1821	0	2	3	2	2	2	2	2	2	2	2	0	2	2	2	2	2	3	2	3	2	2	2	5	2	2	2	2	0	2
748	1856	5714016	89	89_1856	1569	1698	1489	2954	1495	649	1578	1696	1783	1621	1542	1217	1547	1894	781	1427	610	1149	1867	1820	1282	1671	367	1741	2395	1380	2823	1440	1290	1197
749	2139	5949850	89	89_2139	25	11	3	9	5	6	18	12	7	17	10	9	11	2	13	10	8	7	2	3	10	7	2	9	14	15	22	8	17	16
750	2308	6090683	89	89_2308	31	38	56	27	30	43	29	35	74	38	46	54	22	43	64	44	54	46	51	38	70	52	61	87	37	56	78	34	39	71
751	2375	6146517	89	89_2375	0	6	7	2	2	2	2	2	2	2	2	0	2	2	2	2	2	3	2	3	2	2	2	2	2	2	2	2	0	2
752	2440	6200683	89	89_2440	9	2	3	2	2	2	2	6	2	14	2	0	2	2	2	2	2	3	2	3	2	8	2	2	2	2	10	2	19	9
753	2656	6380683	89	89_2656	0	2	3	2	2	2	2	2	2	2	2	0	2	2	2	2	2	3	2	3	2	2	2	2	2	2	2	2	14	2
754	2737	6448184	89	89_2737	42	24	26	8	6	6	10	2	2	19	13	11	18	2	2	2	2	3	11	11	7	2	2	10	2	2	2	9	14	10
755	2773	6478183	89	89_2773	0	2	3	2	2	2	2	2	2	12	2	0	2	2	2	2	2	3	2	3	2	10	2	2	2	2	2	6	0	2
756	2848	6540683	89	89_2848	5	2	3	6	2	8	6	2	2	6	9	3	6	2	5	12	2	8	9	11	2	2	46	6	2	12	10	2	5	7
757	2935	6613183	89	89_2935	282	229	219	20	27	20	22	16	23	154	134	120	15	7	2	10	19	20	73	65	67	61	62	76	2	2	2	32	35	22
758	2969	6641517	89	89_2969	23	46	17	7	2	2	2	2	2	61	2	0	2	2	8	25	2	3	2	3	2	7	2	2	2	2	2	16	0	17
759	3057	6714850	89	89_3057	1350	1048	973	910	664	679	1366	1219	1327	1235	1168	1127	976	770	985	1544	1162	1618	1236	995	1159	1044	1009	957	1386	1156	1460	982	1180	1375
760	3098	6749017	89	89_3098	0	2	3	2	5	2	2	2	2	2	2	0	2	2	2	2	2	3	2	3	2	2	2	2	2	2	2	2	0	2
761	3144	6787350	89	89_3144	42	2	3	31	6	2	32	2	2	40	2	0	27	2	2	2	2	3	10	7	2	2	2	2	2	2	2	2	0	2
762	3208	6840683	89	89_3208	83	107	91	97	78	83	102	106	81	165	72	122	71	94	153	85	53	115	105	107	130	90	97	156	65	101	124	108	82	138
763	3293	6911517	89	89_3293	212	45	3	212	20	2	162	22	2	228	10	0	97	2	2	52	2	3	42	11	2	29	2	2	21	2	2	18	0	2
764	3319	6933183	89	89_3319	106	116	128	70	84	124	86	41	128	36	81	52	64	54	87	72	98	48	116	72	92	80	51	55	40	47	47	36	80	67
765	3448	7040683	89	89_3448	3207	2929	2874	3492	2659	2807	1458	1452	1507	2470	2326	2160	1241	1299	1342	2037	2095	1868	1751	1572	1838	1831	1687	1959	995	1001	1014	1532	1645	1524
766	3651	7209850	89	89_3651	0	2	3	2	2	2	6	2	2	2	2	0	2	7	2	2	2	3	2	3	2	2	2	2	2	2	2	2	4	2
767	3762	7302350	89	89_3762	0	2	3	6	10	2	2	2	2	2	2	0	2	2	2	2	2	3	2	3	2	2	2	2	2	2	2	2	0	2
768	3837	7364850	89	89_3837	8	10	7	8	7	2	2	2	7	11	8	11	8	10	9	12	2	13	2	3	11	2	2	2	2	2	2	6	12	11
769	3897	7414850	89	89_3897	0	2	3	2	2	2	2	2	2	2	2	0	2	2	2	2	2	3	2	3	2	6	2	7	2	2	2	2	0	2
770	3960	7467350	89	89_3960	0	2	3	2	2	2	2	2	2	2	2	0	2	2	2	2	2	3	2	3	2	2	2	2	2	2	8	2	0	2
771	3984	7487350	89	89_3984	161	147	144	101	88	110	91	99	91	101	111	101	86	91	99	61	59	59	125	105	124	123	120	148	68	64	82	135	147	153
772	4105	7588183	89	89_4105	99	90	103	64	75	72	189	195	203	218	211	221	147	170	180	193	213	178	192	182	182	185	167	204	219	236	247	112	127	134
773	4134	7612350	89	89_4134	0	2	3	2	2	2	48	38	29	24	26	23	31	39	52	2	2	3	30	23	24	23	16	19	40	44	64	6	22	35
774	4417	7848183	89	89_4417	5	21	3	7	5	2	46	44	52	48	22	38	37	34	81	31	19	26	49	21	37	42	33	22	55	62	84	14	39	57
775	4451	7876517	89	89_4451	597	662	672	526	502	566	429	500	433	494	444	475	377	434	535	362	364	405	482	511	568	380	387	428	277	311	327	461	496	505
776	4679	8066517	89	89_4679	55	36	31	42	35	36	112	97	103	105	85	91	99	87	146	68	55	78	109	100	99	92	111	78	117	118	153	77	92	104
777	4696	8080684	89	89_4696	73	70	84	64	85	64	99	94	107	67	77	78	71	68	103	87	94	95	93	80	69	59	65	69	81	89	91	74	81	92
778	4734	8112350	89	89_4734	13	33	22	49	59	62	16	24	10	27	16	26	15	12	20	2	24	29	15	20	19	22	19	27	2	16	12	26	36	26
779	4814	8179017	89	89_4814	0	2	3	2	2	2	2	2	2	2	2	0	2	2	2	2	2	3	2	3	2	2	2	2	2	2	8	2	0	2
780	4849	8208183	89	89_4849	0	2	8	2	2	2	2	2	2	2	2	0	2	7	2	2	2	8	2	11	2	6	2	2	2	2	2	10	6	2
781	4903	8253183	89	89_4903	0	2	3	2	2	2	2	2	2	2	2	0	2	2	2	2	2	3	2	3	2	32	32	21	2	11	16	180	209	210
782	5002	8335683	89	89_5002	0	2	3	2	2	2	2	2	2	2	2	0	13	15	22	2	2	3	2	3	2	8	10	15	6	13	12	2	6	2
783	5203	8503183	89	89_5203	6	2	3	2	2	12	2	2	2	2	2	0	2	2	2	2	2	3	2	3	2	2	2	2	2	2	2	2	16	2
784	5221	8518184	89	89_5221	11	7	3	2	10	17	14	14	26	2	6	0	2	10	13	16	10	9	9	3	2	11	10	2	2	7	9	17	25	6
785	5264	8554017	89	89_5264	0	2	3	2	12	2	2	2	2	2	2	0	2	2	2	2	2	3	2	3	2	2	2	2	2	2	2	2	4	2
786	5301	8584850	89	89_5301	562	502	687	560	513	607	542	552	659	542	558	601	472	510	632	572	615	623	638	639	702	564	594	638	484	561	623	532	566	675
787	5594	8829017	89	89_5594	1345	1335	1643	1382	1208	1469	1251	1309	1563	1233	1342	1436	1140	1235	1588	1429	1445	1544	1543	1517	1702	1437	1416	1632	1312	1372	1478	1288	1386	1546
788	5683	8903183	89	89_5683	418	409	490	235	262	251	260	312	402	315	342	344	197	231	269	359	378	429	350	375	377	311	329	373	406	422	463	292	344	401
789	5750	8959017	89	89_5750	5	8	17	2	10	11	5	11	15	9	17	15	2	14	6	12	17	13	16	14	20	10	2	15	10	14	10	13	13	23
790	5814	9012350	89	89_5814	1016	912	902	929	818	879	1534	1191	1298	1501	1357	1283	1382	1259	1244	1334	1242	1133	1533	1367	1337	1425	1288	1153	1357	1224	1197	1459	1284	1261
791	5885	9071517	89	89_5885	0	2	3	2	2	2	2	2	2	2	2	0	2	2	2	2	2	3	2	3	2	2	2	2	2	2	7	2	0	14
792	5951	9126516	89	89_5951	92	160	221	99	157	214	114	165	240	112	170	207	107	165	239	171	202	232	186	209	244	171	207	243	150	210	236	162	217	268
793	6088	9240684	89	89_6088	269	441	589	265	401	520	286	413	597	296	456	521	296	411	574	438	507	576	506	526	608	468	517	617	412	504	582	447	493	620
794	6119	9266517	89	89_6119	0	2	3	2	2	2	2	2	2	2	2	0	2	2	2	2	2	3	2	3	2	2	2	2	5	2	2	2	0	2
795	6150	9292350	89	89_6150	552	541	544	834	809	776	494	517	529	609	561	555	554	580	616	645	676	615	486	486	572	709	688	680	419	428	466	566	597	590
796	6267	9389850	89	89_6267	86	137	129	341	375	340	125	152	156	114	112	123	186	286	217	126	156	111	107	89	122	131	94	162	55	105	122	245	270	224
797	6316	9430683	89	89_6316	44	2	3	2	2	2	52	2	33	52	62	65	40	43	67	49	60	56	34	74	39	94	108	56	49	59	82	6	0	2
798	6428	9524016	89	89_6428	23	34	52	17	46	42	15	26	21	11	22	27	21	32	51	7	21	23	13	13	20	9	23	25	13	18	27	58	75	77
799	6474	9562350	89	89_6474	886	840	982	620	632	663	616	698	829	725	766	802	504	562	748	754	777	910	799	817	945	660	766	824	595	680	743	696	845	902
800	6658	9715683	89	89_6658	23	12	26	2	8	10	13	14	23	17	13	25	10	10	17	18	15	29	30	30	31	10	13	28	2	2	16	13	13	25
801	6683	9736517	89	89_6683	0	5	3	2	2	10	2	2	2	2	2	0	2	2	2	5	2	3	5	3	2	2	2	2	2	2	2	2	0	2
802	6709	9758183	89	89_6709	181	169	189	144	141	170	166	180	185	185	179	207	190	211	232	169	189	197	133	146	138	133	138	166	207	231	248	302	365	370
803	6754	9795683	89	89_6754	61	53	51	68	39	58	65	66	76	53	41	42	50	37	61	53	66	74	40	45	49	27	40	36	50	57	76	36	63	74
804	6873	9894850	89	89_6873	0	2	3	2	2	2	2	2	2	2	2	0	2	2	2	2	2	3	2	3	2	2	2	2	2	2	8	2	0	2
805	6879	9899850	89	89_6879	0	2	3	2	31	44	2	2	9	2	2	13	2	12	24	2	2	3	2	8	8	2	2	2	2	2	10	10	34	22
806	6903	9919850	89	89_6903	0	2	3	2	2	2	2	2	2	2	2	0	2	2	2	2	2	3	2	3	2	2	2	14	2	2	2	12	19	2
807	7072	10060683	89	89_7072	0	38	49	2	117	120	2	45	53	2	18	23	15	71	73	2	33	40	2	25	12	15	29	55	43	59	80	34	75	74
808	7116	10097350	89	89_7116	543	528	536	575	577	543	555	575	554	573	520	497	552	543	571	612	638	573	512	494	534	557	510	525	415	406	410	646	685	603
809	7160	10134017	89	89_7160	0	2	3	2	2	2	2	2	2	2	2	0	2	2	2	2	2	3	2	3	2	2	2	2	2	2	2	2	0	2
810	7272	10227350	89	89_7272	6	2	3	23	13	32	2	2	2	2	2	0	2	5	2	2	2	3	22	25	32	47	67	82	2	2	2	2	10	19
811	7308	10257350	89	89_7308	4	7	3	2	2	2	2	2	2	2	2	0	2	2	2	2	2	3	2	3	2	2	2	2	2	2	2	2	0	2
812	7315	10263184	89	89_7315	11	2	3	2	6	2	11	8	10	2	7	10	2	2	8	2	8	3	2	3	2	2	10	2	2	2	2	2	0	2
813	7366	10305683	89	89_7366	0	2	3	2	2	2	10	14	11	10	2	10	2	2	2	2	8	17	9	11	11	16	17	36	20	26	28	2	11	8
814	7434	10362350	89	89_7434	101	89	103	88	90	105	155	158	183	175	146	186	99	110	136	138	173	175	129	144	162	186	204	261	164	180	223	190	223	237
815	7507	10423183	89	89_7507	14	20	15	52	60	86	27	33	44	16	17	24	25	30	59	15	11	25	23	24	35	8	34	23	9	15	39	41	56	79
816	7530	10442350	89	89_7530	0	2	3	2	2	2	2	2	2	2	2	0	2	2	11	2	2	3	2	3	2	2	2	2	2	2	22	2	0	17
817	7568	10474017	89	89_7568	32	31	29	21	24	11	28	24	23	34	29	34	18	21	27	8	24	26	26	32	42	15	25	35	23	14	28	29	28	39
818	7588	10490684	89	89_7588	0	2	3	2	2	2	2	2	9	20	2	0	9	2	2	2	2	3	2	3	2	2	2	2	2	14	2	11	0	2
819	7593	10494850	89	89_7593	0	2	3	2	17	23	2	5	10	5	16	10	5	12	44	2	2	16	2	16	22	2	31	35	2	2	42	7	17	30
820	7753	10628183	89	89_7753	30	28	37	22	25	26	23	21	25	20	19	22	22	18	24	20	27	23	35	24	28	22	22	33	14	17	22	33	40	46
821	7818	10682350	89	89_7818	134	93	78	336	247	303	147	142	151	111	82	116	154	124	180	81	69	89	106	95	120	88	99	75	47	42	94	157	205	229
822	7948	10790684	89	89_7948	38	22	42	27	33	37	19	21	27	25	31	38	18	20	26	20	28	26	8	27	31	29	35	41	26	30	38	34	44	52
823	7993	10828183	89	89_7993	4358	3837	4199	3918	3697	3586	3565	3690	3792	4034	3695	3608	3322	3490	3658	3718	4058	3871	4310	4001	4242	3904	3743	4050	3631	3622	3715	3598	3910	4142
824	8035	10863183	89	89_8035	7	2	8	2	12	2	2	2	2	2	2	0	2	2	2	2	2	3	2	3	2	7	2	9	2	2	2	2	0	8
825	8092	10910684	89	89_8092	47	54	70	243	259	271	69	123	100	38	63	79	132	139	115	17	54	40	52	81	75	25	41	72	20	19	56	141	161	141
826	8152	10960683	89	89_8152	208	182	221	208	209	233	54	64	71	155	142	179	91	94	102	97	132	110	69	86	91	65	67	98	72	86	110	122	156	151
827	8228	11024016	89	89_8228	35	41	58	36	43	28	48	39	48	49	37	51	27	38	53	41	51	57	44	49	46	56	57	86	43	29	58	50	71	64
828	8257	11048183	89	89_8257	0	2	3	14	11	2	13	7	7	2	2	0	2	2	14	2	2	3	2	16	2	2	2	18	2	2	2	2	16	12
829	8265	11054850	89	89_8265	0	2	3	2	16	2	2	2	2	2	2	0	2	2	2	2	2	3	2	3	2	2	2	2	2	2	2	2	0	2
830	8337	11114850	89	89_8337	92	76	112	54	65	80	63	62	69	72	61	96	56	54	77	63	75	98	66	98	98	97	113	115	46	75	87	87	102	109
831	8354	11129017	89	89_8354	0	2	3	38	46	2	2	2	2	2	2	0	2	37	2	2	2	3	2	3	2	2	2	2	24	2	2	36	0	2
832	8426	11189016	89	89_8426	1091	1295	1191	1351	1292	1287	1239	1260	988	1262	1198	1113	1493	1366	1320	1319	1285	1071	1145	973	980	1398	1310	1347	1260	1113	1214	1413	1311	1261
833	8482	11235683	89	89_8482	12	2	3	2	2	2	2	2	2	2	2	0	2	2	2	2	2	3	2	3	2	2	10	7	2	2	2	2	3	2
834	8534	11279016	89	89_8534	360	348	329	1127	1113	1166	519	530	459	336	340	334	623	602	612	212	290	208	366	353	387	345	352	304	144	176	247	645	694	542
835	8587	11323183	89	89_8587	5	16	7	11	19	10	2	2	2	2	2	8	2	2	2	2	2	11	2	9	18	2	2	6	2	2	2	8	7	2
836	8593	11328183	89	89_8593	0	2	3	2	2	2	2	2	2	2	2	0	2	2	2	2	2	3	2	3	2	2	2	2	2	2	2	2	0	2
837	8647	11373183	89	89_8647	390	250	225	466	342	354	299	255	232	271	226	210	344	322	337	253	288	194	225	202	213	289	287	223	215	210	210	255	272	266
838	8742	11452350	89	89_8742	184	174	198	142	172	180	229	266	229	237	236	239	185	253	256	193	247	207	284	285	294	385	369	415	288	302	286	291	331	292
839	8777	11481517	89	89_8777	0	2	3	2	2	2	2	7	2	2	2	0	2	12	12	2	2	3	2	3	2	2	2	2	2	2	2	2	0	2
840	8813	11511517	89	89_8813	22	23	22	18	13	19	25	20	2	27	7	20	10	2	8	15	11	3	18	34	21	29	22	37	10	20	25	36	41	57
841	8851	11543183	89	89_8851	636	659	653	498	525	461	571	648	598	646	616	596	634	723	678	500	610	567	754	773	748	684	704	708	401	413	386	722	799	692
842	8925	11604850	89	89_8925	0	2	3	2	2	2	2	2	2	2	2	0	2	2	2	2	8	3	2	3	2	2	2	2	2	6	16	2	0	8
843	8992	11660684	89	89_8992	0	10	3	2	14	2	2	2	2	2	2	0	2	2	2	2	2	3	2	3	8	2	2	2	2	2	2	8	5	24
844	9002	11669017	89	89_9002	27	9	3	2	8	2	2	2	2	2	7	0	2	2	2	2	2	3	2	3	2	2	6	2	2	2	2	2	0	2
845	9009	11674850	89	89_9009	22	2	3	2	2	2	2	2	2	2	2	0	2	2	2	2	2	3	2	3	6	2	2	2	2	2	7	2	0	2
846	9101	11751516	89	89_9101	200	162	177	144	120	123	132	123	110	145	122	131	110	125	115	149	141	137	180	161	168	167	150	209	142	137	162	209	207	225
847	9161	11801517	89	89_9161	5009	2	5675	4570	4157	4931	4594	4422	5189	4237	4410	0	4733	4627	4656	4432	2	4948	2	4883	2	3946	4175	3524	4529	4775	4276	4396	4472	4393
848	9171	11809850	89	89_9171	4920	4712	3	2	2	2	2	2	4308	2	3983	4544	2	2	2	4120	4293	3	4620	3	4610	2	2	2	2	3988	3594	2	0	2
849	9190	11825684	89	89_9190	0	4461	3	3760	2673	3302	3291	2793	2	3315	2	3690	2932	2778	2855	2	3706	3	3683	3877	3173	2784	2969	2399	3779	2	2	2784	2511	2928
850	9243	11869850	89	89_9243	8683	8019	7571	13770	13959	15193	19312	20176	15922	15574	14994	15388	17755	17085	15147	12848	14565	11614	8645	8353	9258	15062	15841	14355	25811	24516	25493	10433	12362	10580
851	9320	11934016	89	89_9320	6281	5974	5518	9957	10432	10854	14948	16156	12973	11580	10738	11743	13826	13981	14452	8893	10317	8426	6187	6238	6672	10938	11213	11998	20240	18790	17580	7443	8579	7717
852	9362	11969017	89	89_9362	0	2	3	2	2	2	2	11	2	2	15	8	2	2	2	2	2	18	2	14	2	14	15	30	71	57	98	7	0	2
853	9392	11994017	89	89_9392	770	609	675	541	398	349	487	452	423	478	433	432	401	379	372	410	462	473	529	581	562	300	286	339	402	407	402	450	452	449
854	9460	12050683	89	89_9460	8321	7865	7114	12873	13266	13929	23392	22769	16926	17177	15922	15277	18565	18524	16908	14342	15107	13371	9703	9540	9279	17127	16523	18115	29607	28097	29255	8449	10221	8989
855	9517	12098184	89	89_9517	33	54	40	56	74	46	39	70	55	65	58	55	53	42	38	47	61	52	41	25	38	43	32	15	60	64	44	2	15	16
856	9576	12147350	89	89_9576	365	347	336	307	298	273	186	210	184	205	191	191	141	155	151	165	219	194	274	282	320	216	227	285	126	131	149	338	382	387
857	9633	12194850	89	89_9633	1314	1160	1132	1727	1623	1700	2774	2979	2747	2108	2031	2505	2385	2264	2797	1807	2005	1948	1417	1428	1477	2135	2408	3053	4610	5002	5527	1205	1341	1475
858	9686	12239017	89	89_9686	51	74	57	32	43	54	36	55	54	43	45	48	41	47	67	29	48	62	41	55	62	34	43	69	43	41	74	33	54	68
859	9736	12280684	89	89_9736	208	232	273	187	75	97	183	180	220	149	184	212	96	153	159	151	202	242	218	286	291	110	138	163	158	201	221	140	160	172
860	9786	12322350	89	89_9786	5	8	3	2	10	2	13	13	2	19	10	13	10	6	2	15	16	3	13	3	2	23	13	18	6	2	2	2	0	2
861	9821	12351517	89	89_9821	0	2	3	16	2	2	2	2	2	2	2	0	2	2	2	2	2	3	2	3	2	2	2	5	6	2	2	2	3	2
862	9827	12356517	89	89_9827	49	51	54	2	20	16	11	15	2	20	2	0	12	11	2	20	32	3	2	3	2	2	2	42	9	2	2	15	8	2
863	9843	12369850	89	89_9843	0	2	3	2	2	2	6	2	2	2	2	0	2	2	2	2	2	3	2	3	2	2	2	25	2	2	2	2	0	2
864	9854	12379017	89	89_9854	0	2	3	2	2	2	9	2	2	2	2	0	2	2	2	2	2	3	2	3	2	7	2	2	2	2	10	2	0	2
865	9890	12409017	89	89_9890	315	341	300	248	260	260	266	283	325	288	271	306	244	236	322	239	271	363	283	261	361	202	244	292	323	319	448	223	299	399
866	9916	12430683	89	89_9916	0	2	3	2	2	2	14	2	10	2	2	0	2	2	2	2	2	13	2	3	2	2	2	2	2	2	2	21	0	2
867	9938	12449017	89	89_9938	10	23	14	2	2	2	2	6	2	2	13	0	20	2	2	2	2	3	2	3	2	5	2	2	27	12	20	31	0	2
868	9964	12470683	89	89_9964	0	2	3	2	65	60	2	2	2	2	2	0	2	59	118	2	2	3	2	3	2	2	2	83	2	2	2	2	0	2
869	9971	12476517	89	89_9971	239	160	92	155	2	2	186	108	112	146	126	96	80	60	2	164	157	108	221	161	146	94	106	2	2	149	124	97	92	108
870	9989	12491517	89	89_9989	0	2	12	2	28	28	2	2	2	2	2	0	73	2	2	2	2	3	2	3	2	2	2	103	136	2	145	2	0	2
871	10038	12532350	89	89_10038	121	51	17	57	16	7	74	37	26	67	20	21	30	21	37	21	38	22	42	10	27	2	7	5	45	21	28	20	32	15
872	10087	12573183	89	89_10087	0	2	18	2	2	13	2	6	2	2	2	0	2	66	2	2	23	3	2	3	2	9	2	110	2	2	2	48	9	2
873	10108	12590683	89	89_10108	0	2	3	2	2	9	2	2	6	2	2	0	2	2	2	2	2	3	2	3	2	2	2	2	2	2	2	2	0	2
874	10116	12597350	89	89_10116	49	21	7	61	32	20	101	62	25	77	36	19	84	46	14	51	25	15	22	20	16	58	27	10	97	49	30	10	17	6
875	10215	12679850	89	89_10215	140	146	150	126	136	144	104	116	98	134	144	131	125	139	142	120	144	139	129	120	164	147	174	240	114	128	153	131	165	168
876	10246	12705684	89	89_10246	0	11	28	2	9	6	8	13	2	2	16	0	2	2	8	2	2	3	7	3	16	2	2	14	2	2	2	2	3	7
877	10252	12710683	89	89_10252	0	2	3	2	7	2	2	2	2	2	2	0	2	2	2	2	2	3	2	3	2	2	2	2	2	2	2	2	0	2
878	10293	12744850	89	89_10293	0	2	3	2	2	2	2	2	2	2	2	0	2	2	2	2	2	3	2	3	2	2	2	5	2	2	2	2	6	2
879	10330	12775683	89	89_10330	22	28	39	14	16	9	21	15	22	21	24	19	8	10	22	8	26	17	22	24	27	11	2	17	20	23	32	17	19	30
880	10390	12825684	89	89_10390	0	2	3	2	2	2	2	2	2	2	2	0	2	2	2	2	18	3	2	3	2	2	2	2	2	2	2	2	0	2
881	10394	12829017	89	89_10394	41	40	46	25	31	22	36	41	40	30	40	32	19	44	45	15	20	21	22	28	37	35	34	63	24	27	40	39	41	45
882	10438	12865684	89	89_10438	11	6	3	2	2	2	2	6	2	2	2	0	2	2	2	2	2	3	2	3	2	2	2	6	2	2	2	2	9	2
883	10484	12904016	89	89_10484	41	57	54	55	84	113	105	159	179	78	117	151	97	141	199	86	144	146	63	86	83	131	167	242	217	300	417	76	99	115
884	10749	13124850	89	89_10749	0	2	3	2	2	2	12	2	2	2	2	3	2	2	7	2	2	3	21	3	2	2	2	2	5	2	2	10	0	2
885	10755	13129850	89	89_10755	44	32	37	16	17	14	14	21	20	17	11	29	22	22	16	34	18	40	2	15	31	26	22	44	31	23	36	36	30	59
886	10766	13139017	89	89_10766	0	2	3	2	2	2	2	8	2	2	2	0	2	2	2	2	2	3	2	3	2	2	2	2	2	2	2	2	0	2
887	10844	13204017	89	89_10844	0	2	3	2	2	2	2	2	2	2	2	0	2	2	2	2	2	3	2	3	2	2	2	2	2	2	2	2	0	2
888	10890	13242350	89	89_10890	0	2	3	2	2	2	2	2	2	2	2	0	2	10	2	2	2	3	2	3	2	2	2	2	2	2	2	2	0	2
889	10933	13278183	89	89_10933	0	2	3	2	2	2	2	2	2	2	2	0	2	2	2	2	2	3	2	3	2	2	2	2	2	2	2	2	0	7
890	11013	13344850	89	89_11013	263	276	275	279	277	260	121	178	172	234	179	241	161	207	218	222	286	279	305	308	327	371	383	349	200	239	221	233	265	237
891	11103	13419850	89	89_11103	620	588	605	577	558	560	476	497	514	569	516	574	481	498	552	491	550	557	535	524	586	623	624	818	523	531	638	736	795	897
892	11188	13490684	89	89_11188	0	13	3	10	5	2	2	2	2	2	2	5	2	2	2	2	2	6	2	3	2	2	2	11	2	2	5	2	0	2
893	11224	13520683	89	89_11224	6	16	12	25	18	8	2	7	2	13	14	7	12	2	15	2	8	14	2	3	2	10	10	12	2	12	10	14	15	15
894	11269	13558184	89	89_11269	0	2	3	2	2	2	2	2	2	2	2	0	2	2	2	2	2	3	2	3	14	2	2	2	2	2	2	2	0	2
895	11279	13566517	89	89_11279	13	13	14	15	11	8	16	13	2	15	2	9	2	8	7	9	7	8	13	23	18	18	8	17	16	12	2	2	0	7
896	11288	13574017	89	89_11288	16	2	3	2	12	2	2	2	2	2	10	0	2	2	2	2	2	3	2	3	2	2	2	2	2	2	9	7	10	2
897	11296	13580684	89	89_11296	0	2	3	2	2	2	2	2	2	2	2	0	2	2	2	2	2	3	2	3	2	2	2	2	2	2	6	2	0	2
898	11321	13601517	89	89_11321	0	2	3	2	2	2	2	7	2	2	2	0	2	2	2	2	2	8	9	9	17	2	2	12	9	2	2	2	0	2
899	11573	13811517	89	89_11573	0	2	3	2	2	2	2	2	2	2	2	0	2	2	2	2	2	3	2	3	2	2	2	2	2	2	2	2	0	2
900	11623	13853184	89	89_11623	40	40	37	22	33	30	26	25	19	40	28	30	20	30	33	27	40	40	27	27	29	46	53	63	23	28	41	2	11	12
901	11669	13891517	89	89_11669	0	2	3	2	2	2	2	2	6	2	2	4	2	2	2	2	2	3	6	3	2	2	2	2	2	2	12	2	11	2
902	11681	13901517	89	89_11681	30	34	14	26	23	16	2	9	2	7	5	4	2	2	2	2	6	3	18	15	24	2	2	2	2	2	2	7	0	10
903	11996	14164017	89	89_11996	25	26	18	7	6	9	8	9	10	17	12	18	2	7	2	12	21	10	33	31	36	8	2	26	18	21	20	19	14	27
904	12025	14188184	89	89_12025	0	2	3	2	2	2	8	2	2	2	2	5	2	2	2	2	2	3	2	3	2	2	2	2	2	2	2	10	0	2
905	12199	14333183	89	89_12199	41	8	10	11	6	15	2	8	2	9	2	5	7	2	2	2	8	13	2	13	16	8	11	16	2	6	16	12	5	20
906	12294	14412350	89	89_12294	150	169	147	140	150	133	121	131	104	127	114	146	107	117	121	108	137	134	143	144	152	156	168	202	116	115	141	153	169	183
907	12466	14555683	89	89_12466	162	180	184	115	119	107	90	117	109	136	147	147	118	124	125	127	170	173	142	147	151	99	100	119	118	117	140	144	156	174
908	12485	14571517	89	89_12485	0	2	3	2	72	2	2	2	2	2	2	0	2	2	2	2	2	3	2	3	2	2	65	2	2	2	71	2	0	2
909	12565	14638184	89	89_12565	239	247	277	160	188	159	160	175	167	185	180	198	167	157	175	201	231	263	209	239	272	113	130	155	151	164	198	165	207	233
910	12709	14758183	89	89_12709	685	682	630	486	488	448	541	581	515	574	547	557	462	438	463	475	534	540	617	590	724	601	605	596	529	491	553	432	466	497
911	12875	14896517	89	89_12875	87	73	45	39	46	34	48	40	36	69	56	37	48	53	39	24	59	41	50	58	75	61	54	64	41	46	51	50	59	60
912	12905	14921516	89	89_12905	30	18	31	2	23	27	21	30	2	36	27	21	13	47	18	11	26	23	22	17	22	28	26	21	32	18	37	28	34	24
913	13086	15072350	89	89_13086	99	119	115	72	79	76	72	85	84	85	80	88	69	77	78	78	105	128	108	116	123	80	86	131	70	84	90	83	77	95
914	13340	15284017	89	89_13340	0	2	3	2	2	2	2	2	2	2	2	0	2	2	2	2	2	3	2	3	2	2	2	81	2	2	2	2	0	2
915	13351	15293183	89	89_13351	40	46	53	39	39	37	38	53	46	39	36	50	34	38	47	25	44	61	62	47	73	46	51	87	48	49	62	27	43	55
916	13430	15359016	89	89_13430	6	71	109	15	57	93	24	88	138	19	51	86	28	73	109	22	71	102	38	112	146	32	96	205	34	81	148	32	83	133
917	13512	15427350	89	89_13512	0	2	3	2	2	2	9	2	2	2	2	0	2	2	2	2	2	3	2	3	2	2	2	71	2	2	2	2	0	2
918	13640	15534017	89	89_13640	0	2	10	2	2	10	16	20	2	16	2	0	14	10	12	12	2	3	2	3	2	2	2	2	2	16	28	2	0	2
919	13648	15540684	89	89_13648	12	2	3	2	2	2	23	2	2	2	2	0	2	2	2	2	2	3	2	3	2	2	2	2	2	2	2	2	0	2
920	13658	15549017	89	89_13658	13	31	3	2	22	2	2	2	2	12	24	19	16	6	22	11	23	13	21	13	17	18	22	25	15	13	15	2	4	2
921	13665	15554850	89	89_13665	0	19	3	15	2	2	2	2	2	2	21	14	2	2	2	2	14	13	2	3	2	2	2	2	11	2	2	12	0	8
922	13793	15661517	89	89_13793	7	2	3	33	36	52	59	67	57	17	10	24	56	55	89	12	23	7	10	3	12	25	42	32	66	87	140	2	22	19
923	13892	15744017	89	89_13892	0	2	3	2	2	2	2	2	2	2	2	0	2	2	2	2	2	3	2	3	2	2	2	11	2	2	2	2	0	2
924	14004	15837350	89	89_14004	0	2	3	2	10	2	12	13	2	2	2	4	2	10	2	8	6	10	7	16	17	2	2	28	12	2	2	2	0	8
925	14015	15846517	89	89_14015	0	2	3	2	2	2	2	2	2	2	2	0	8	2	2	2	2	3	2	3	2	8	2	25	2	2	11	2	0	2
926	14042	15869017	89	89_14042	0	2	3	2	2	2	2	2	2	2	2	0	2	2	2	2	2	3	2	3	2	2	2	2	2	2	2	2	7	2
927	14048	15874017	89	89_14048	0	12	10	2	15	2	2	2	2	2	2	0	2	11	6	2	15	3	11	27	28	2	10	7	2	2	2	2	16	2
928	14101	15918183	89	89_14101	7	19	9	12	15	2	16	19	10	24	16	14	19	11	14	10	17	11	16	14	22	20	13	11	17	25	30	2	0	2
929	14109	15924850	89	89_14109	0	2	3	2	2	2	2	2	2	2	2	0	10	2	2	2	2	3	2	3	2	2	2	2	2	2	2	2	0	2
930	14226	16022350	89	89_14226	0	2	3	2	2	2	2	2	22	2	2	26	2	2	2	2	2	23	2	41	2	2	2	2	23	2	2	2	0	2
931	14232	16027349	89	89_14232	35	31	32	27	19	23	28	18	23	36	29	23	31	25	22	28	43	22	38	3	46	35	38	54	24	21	34	27	26	21
932	14548	16290684	89	89_14548	9277	8819	10419	8885	7640	8696	7172	6415	8456	6739	7986	7881	7655	7601	7649	8851	7615	8878	8034	8716	7779	8795	9260	7827	6443	6880	6461	8491	7779	7895
933	14570	16309017	89	89_14570	0	2	3	2	2	2	7617	6706	8761	7186	8344	8179	8152	7978	7873	9230	7923	9161	8487	9110	7948	2	2	2	6685	7040	6483	8820	7954	8133
934	14610	16342350	89	89_14610	0	2	3	2	2	2	2	2	2	7	2	0	2	2	2	2	2	3	2	12	2	2	2	2	11	2	2	2	0	2
935	14764	16470684	89	89_14764	0	2	3	2	2	2	2	2	2	2	2	0	2	2	2	2	2	3	2	3	2	2	2	2	2	2	6	2	0	2
936	14775	16479851	89	89_14775	0	2	3	2	2	2	2	6	2	2	2	5	2	2	2	2	2	3	2	3	2	2	11	24	2	14	9	14	7	9
937	14793	16494850	89	89_14793	0	2	3	2	2	2	2	2	2	2	2	0	2	2	2	2	2	3	2	3	2	2	2	2	2	2	2	2	0	5
938	14825	16521517	89	89_14825	2188	1679	1368	1488	1119	657	1496	1286	587	1792	1105	918	1298	871	476	1083	904	726	1346	1120	791	1269	714	573	1074	661	379	1157	929	416
939	14913	16594851	89	89_14913	117	126	127	86	85	86	101	107	107	119	101	113	98	99	108	94	118	127	127	141	149	130	131	163	122	108	126	86	107	105
940	14997	16664850	89	89_14997	0	12	3	2	2	2	2	8	2	2	2	5	2	9	2	2	2	3	8	7	2	14	2	16	2	2	2	14	7	11
941	15106	16755684	89	89_15106	0	8	3	2	2	2	2	8	2	2	6	7	6	2	2	2	2	3	10	3	11	2	14	12	2	9	16	2	0	2
942	15153	16794849	89	89_15153	32	26	25	17	24	22	2	2	2	25	19	23	29	34	26	27	39	50	118	123	117	19	16	25	42	49	33	67	85	95
943	15185	16821516	89	89_15185	0	2	3	2	2	2	13	2	2	8	2	0	14	9	2	2	2	3	2	3	2	2	2	2	15	12	2	2	4	2
944	15259	16883183	89	89_15259	3450	3549	3902	2464	2792	3057	2686	2973	3245	3122	3285	3187	2565	2965	2993	3126	3241	3414	3634	3579	3380	3493	3597	3152	2941	3022	3088	3398	3185	3407
945	15406	17005684	89	89_15406	7	8	3	2	2	2	2	10	2	13	2	0	11	10	2	2	2	3	13	9	16	2	2	16	2	2	2	2	0	9
946	15424	17020683	89	89_15424	0	2	3	2	2	2	2	2	2	2	2	0	24	2	2	2	2	3	2	3	2	2	2	2	2	2	2	2	0	2
947	15433	17028183	89	89_15433	0	2	3	2	2	2	2	2	2	2	2	0	12	2	2	2	2	3	2	3	2	2	2	2	2	2	2	2	0	2
948	15900	17417351	89	89_15900	1794	2162	2194	2222	2468	2454	1919	2266	1956	1980	2053	2121	1835	2061	2034	1753	2230	2052	2303	2444	2540	2224	2374	2391	2000	2151	2122	1895	1932	2013
949	16009	17508183	89	89_16009	91	98	98	94	112	128	92	104	77	82	72	93	77	74	69	54	75	51	62	58	90	67	70	112	48	48	77	84	100	105
950	16080	17567350	89	89_16080	626	770	857	294	387	380	216	315	299	278	294	320	175	280	294	145	263	299	239	294	396	125	171	222	140	185	214	215	310	371
951	16170	17642349	89	89_16170	0	2	3	2	2	2	2	2	2	2	2	0	2	2	2	2	2	3	2	32	2	2	2	2	2	2	2	2	0	2
952	16176	17647350	89	89_16176	33	43	61	49	58	47	56	72	86	66	58	96	36	50	61	32	53	52	53	60	80	63	67	143	44	42	102	40	42	90
953	16261	17718184	89	89_16261	2877	2	3	2	2	2	2422	2	2	2	2	0	2387	2	2	2709	2	3	2	3	2	2	2	2	2	2	2	2	0	2
954	16268	17724016	89	89_16268	2855	2474	2943	2682	2074	2444	2336	2021	2551	2281	2429	2386	2	2218	2283	2	2200	2432	2555	2579	2322	2349	2448	1958	2067	2168	2025	2591	2309	2308
955	16286	17739017	89	89_16286	0	2	3	2584	2	2	2	1944	2	2175	2339	0	2353	2158	2	2	2058	2313	2457	2430	2153	2228	2237	1729	1887	1957	1749	2	0	2232
956	16407	17839849	89	89_16407	0	9	3	2	2	2	2	2	2	2	2	0	2	2	2	2	2	3	2	10	2	2	2	2	2	2	2	2	0	2
957	16534	17945683	89	89_16534	48	57	49	59	78	79	35	59	35	67	82	90	85	111	107	41	58	47	68	70	69	32	33	64	73	65	113	108	121	119
958	16574	17979017	89	89_16574	0	2	3	2	2	2	2	2	2	2	2	0	2	2	2	2	2	3	2	3	2	2	2	2	2	2	2	2	0	2
959	16761	18134850	89	89_16761	35	35	25	23	32	37	23	21	17	11	15	12	15	20	17	2	18	13	17	11	27	11	10	8	2	2	9	13	13	24
960	16765	18138184	89	89_16765	0	2	3	2	2	2	2	2	2	2	2	0	2	2	2	2	2	3	2	14	2	2	2	2	2	2	2	2	0	2
961	16900	18250683	89	89_16900	347	379	414	343	415	467	364	429	369	243	247	284	287	316	338	244	314	330	407	438	645	336	338	520	294	304	388	175	196	202
962	17012	18344017	89	89_17012	0	2	3	2	2	2	2	2	2	2	2	0	2	2	2	2	2	3	2	3	2	2	2	2	2	2	2	2	0	2
963	17022	18352350	89	89_17022	36	47	52	32	36	37	43	45	26	30	31	30	27	36	39	26	43	42	38	52	49	41	51	78	45	43	26	41	51	62
964	17039	18366516	89	89_17039	0	2	3	2	2	2	6	2	2	2	2	2	2	2	2	2	2	3	2	3	2	2	2	2	2	2	2	2	0	2
965	17131	18443184	89	89_17131	0	2	3	2	2	2	2	2	2	2	2	0	2	2	2	2	2	3	2	3	2	2	2	97	2	2	2	2	0	2
966	17241	18534849	89	89_17241	2	6	3	2	2	2	2	2	2	2	2	0	2	2	2	2	2	3	2	3	2	2	2	2	2	2	2	2	0	2
967	17252	18544016	89	89_17252	2	2	3	2	2	2	7	2	2	2	2	0	2	2	2	2	2	3	2	3	2	9	2	2	2	2	8	2	0	2
968	17562	18802349	89	89_17562	267	303	284	197	234	219	224	236	213	258	251	245	219	228	222	216	244	244	263	271	291	271	277	312	235	225	220	291	317	323
969	17642	18869017	89	89_17642	0	2	3	2	2	17	2	2	2	2	2	0	2	2	2	2	2	3	2	3	2	9	2	51	2	2	2	2	0	2
970	17648	18874016	89	89_17648	15	41	36	22	18	21	12	15	9	27	31	24	14	19	18	16	27	28	18	23	11	12	15	55	22	25	16	2	8	9
971	17928	19107349	89	89_17928	0	11	17	2	15	9	8	10	2	8	8	14	6	6	7	8	11	14	2	3	2	8	2	54	2	8	10	14	9	10
972	18149	19291517	89	89_18149	0	2	3	2	2	2	2	2	2	2	2	0	2	2	2	2	2	3	2	3	2	2	2	122	2	2	2	2	0	2
973	18201	19334850	89	89_18201	0	2	3	2	2	2	2	2	2	2	2	0	2	2	2	2	2	3	2	3	2	2	2	260	2	2	2	2	0	2
974	18249	19374849	89	89_18249	0	2	3	2	6	2	2	2	2	2	2	0	2	2	2	2	2	3	2	10	8	2	2	2	2	2	2	2	0	2
975	18312	19427349	89	89_18312	0	2	3	2	2	2	2	2	2	2	2	0	2	2	2	2	2	3	2	3	2	2	2	99	2	2	2	2	0	2
976	18456	19547350	89	89_18456	0	2	3	2	2	2	2	2	2	2	2	0	2	2	2	2	2	3	2	3	2	2	2	32	2	2	2	2	0	2
977	18559	19633183	89	89_18559	0	2	3	2	2	2	2	2	2	2	2	0	2	2	24	2	2	3	2	3	2	17	2	2	2	2	2	2	0	2
978	18566	19639017	89	89_18566	10	8	3	16	11	15	23	24	2	24	16	14	28	29	24	19	21	29	35	33	36	22	12	46	40	47	51	47	50	34
979	18574	19645683	89	89_18574	0	2	3	2	2	9	2	2	2	2	2	0	2	2	2	2	10	3	2	3	32	2	2	2	2	2	2	2	0	2
980	18721	19768183	89	89_18721	0	2	3	2	2	2	2	2	2	2	2	0	2	2	2	2	2	3	2	3	2	2	2	69	2	2	2	2	0	2
981	18765	19804850	89	89_18765	0	2	3	2	2	2	2	2	2	2	2	0	2	2	2	2	2	3	2	3	2	2	2	65	2	2	2	2	0	2
982	22211	22676517	89	89_22211	0	2	3	2	2	2	25	2	2	2	2	0	2	2	2	2	2	3	2	3	2	2	2	2	2	2	2	2	0	2
983	22222	22685684	89	89_22222	0	2	3	2	2	2	78	2	2	2	2	71	2	2	2	2	2	3	2	3	2	46	2	2	2	2	2	2	0	2
984	22232	22694017	89	89_22232	119	129	159	83	159	121	2	89	66	135	121	64	26	46	81	124	157	194	124	41	163	49	86	93	55	72	38	2	12	95
985	22610	23009016	89	89_22610	0	2	3	2	6	2	2	2	2	2	2	0	2	2	2	2	2	3	2	3	2	2	2	2	2	2	2	2	0	2
986	22648	23040684	89	89_22648	13	2	3	2	2	2	2	2	2	23	2	0	2	2	2	2	2	3	2	3	2	2	2	2	2	2	2	2	0	2
987	22668	23057350	89	89_22668	0	57	3	12	2	2	2	2	2	18	2	0	2	2	2	67	2	3	2	3	61	2	2	2	68	2	2	2	0	2
988	22692	23077351	89	89_22692	0	211	404	99	203	311	2	390	235	157	322	402	260	97	211	189	199	113	441	559	118	260	402	369	189	341	488	804	242	750
989	22724	23104017	89	89_22724	1532	51	3	89	6	1	665	2	22	148	2	0	2	60	16	37	125	396	2	3	152	2	2	2	64	2	1	2	0	2
990	22834	23195683	89	89_22834	1	2	3	1	2	1	2	2	2	2	2	0	2	2	2	1	1	3	2	3	1	2	2	2	2	2	1	11	2	2
991	22845	23204849	89	89_22845	1	2	3	1	2	1	2	2	2	2	2	0	2	2	2	1	1	3	2	3	1	2	2	2	2	2	1	9	1	2
992	622	4685683	90	90_ 622	1	2	3	4	2	1	2	2	8	8	2	0	2	2	2	1	6	3	2	3	1	2	6	2	2	2	4	7	10	2
993	1333	5278183	90	90_1333	1	2	3	0	2	1	2	2	2	2	2	0	2	2	2	1	0	3	2	3	1	2	2	2	2	2	0	2	2	2
994	1722	5602350	90	90_1722	119	83	96	6	10	1	17	22	26	45	24	36	2	8	2	70	69	65	36	31	29	37	39	35	38	34	29	82	82	78
995	1856	5714016	90	90_1856	133	146	136	271	137	49	135	149	165	148	134	104	131	179	64	117	45	102	170	169	107	152	27	153	219	123	276	123	117	108
996	2932	6610683	90	90_2932	9	2	3	0	2	0	2	2	2	2	2	0	2	2	2	0	0	3	2	3	0	2	2	2	2	2	0	2	2	2
997	2970	6642350	90	90_2970	13	19	3	0	2	0	2	2	2	16	2	0	2	2	2	6	0	3	2	3	0	2	2	2	2	2	0	2	2	2
998	3059	6716516	90	90_3059	87	75	63	53	33	45	97	85	109	93	80	86	55	35	69	111	81	126	80	63	80	62	75	58	93	94	110	66	97	107
999	3205	6838183	90	90_3205	2	10	3	12	7	0	8	11	2	17	7	10	2	6	27	7	0	11	13	3	12	2	9	20	2	8	14	13	7	21
1000	3293	6911517	90	90_3293	27	2	3	19	2	0	11	2	2	32	2	0	6	2	2	0	0	3	2	3	0	2	2	2	2	2	0	2	2	2
1001	3325	6938183	90	90_3325	24	2	22	0	18	26	6	7	18	2	9	7	2	2	9	8	15	7	11	8	14	11	8	8	2	2	3	2	14	11
1002	3448	7040683	90	90_3448	530	475	486	583	442	476	231	223	245	416	379	344	183	201	226	317	355	305	275	245	293	283	278	318	135	162	150	240	258	228
1003	3729	7274850	90	90_3729	2	2	3	12	12	7	2	2	2	2	2	0	2	2	2	0	0	3	2	3	0	20	24	33	2	2	0	2	2	2
1004	3986	7489017	90	90_3986	6	2	3	0	2	0	2	2	2	2	2	0	2	2	2	0	0	3	2	3	0	2	2	2	2	2	0	2	2	6
1005	4106	7589016	90	90_4106	2	2	3	0	2	0	2	9	9	2	2	3	2	2	2	4	6	3	2	3	0	2	2	8	2	7	13	2	2	2
1006	4451	7876517	90	90_4451	71	72	73	63	60	63	46	48	44	47	41	50	41	42	60	35	36	47	45	57	60	33	44	40	18	37	29	53	54	50
1007	4728	8107350	90	90_4728	2	2	3	3	2	6	2	2	2	2	2	0	2	2	2	0	0	3	2	3	0	2	2	2	2	2	0	2	2	2
1008	5302	8585683	90	90_5302	44	32	50	31	29	45	33	37	56	35	39	43	26	40	56	34	44	44	52	51	55	38	44	45	36	39	46	35	44	63
1009	5593	8828183	90	90_5593	161	156	178	153	144	178	147	150	194	144	146	177	125	133	208	169	178	185	193	190	209	164	170	171	155	169	169	145	172	186
1010	5683	8903183	90	90_5683	16	16	24	0	2	0	8	2	16	15	2	13	2	2	2	0	0	3	19	3	0	9	2	14	2	2	0	2	7	2
1011	5690	8909017	90	90_5690	2	2	3	5	10	5	7	7	2	15	8	0	2	2	2	17	15	21	2	19	14	2	17	12	17	26	25	6	2	17
1012	5701	8918183	90	90_5701	2	2	3	6	2	0	2	2	2	2	2	0	6	2	2	0	0	3	2	3	0	2	2	2	2	2	0	2	2	2
1013	5750	8959017	90	90_5750	2	2	3	0	2	0	2	2	2	2	2	0	2	2	2	0	5	3	2	3	0	2	2	2	2	2	0	2	2	2
1014	5754	8962350	90	90_5754	2	7	15	3	11	7	8	11	19	7	13	19	12	2	7	12	5	13	14	14	20	11	10	15	12	9	25	10	12	13
1015	5814	9012350	90	90_5814	140	126	118	122	112	123	224	168	189	215	179	183	187	179	182	196	178	163	216	190	185	206	184	164	187	178	167	205	186	177
1016	5948	9124017	90	90_5948	2	2	3	0	2	6	2	2	10	2	2	5	2	2	11	0	5	7	2	3	6	2	7	10	9	2	12	2	6	17
1017	6089	9241517	90	90_6089	11	27	57	14	23	44	19	32	53	14	34	42	16	31	50	29	40	49	43	41	54	37	48	54	30	43	50	33	40	62
1018	6151	9293183	90	90_6151	91	92	82	140	149	144	85	95	86	106	94	94	87	95	113	106	114	105	76	86	97	119	127	114	69	73	77	95	101	96
1019	6269	9391517	90	90_6269	2	12	3	44	52	37	6	15	17	6	10	13	19	31	21	12	20	3	2	3	7	9	2	10	2	6	8	27	35	18
1020	6313	9428184	90	90_6313	2	2	3	0	2	0	2	2	2	2	2	0	2	2	7	0	0	3	2	3	5	2	2	2	2	2	4	2	2	2
1021	6431	9526517	90	90_6431	2	2	3	0	6	0	2	2	2	2	2	0	2	2	6	0	0	3	2	3	0	2	2	2	2	2	0	2	2	2
1022	6473	9561517	90	90_6473	61	55	76	34	45	53	44	56	63	53	57	68	28	32	64	50	54	80	57	67	69	44	67	67	42	50	55	53	69	76
1023	6709	9758183	90	90_6709	2	2	3	0	2	0	2	2	2	2	2	6	2	2	2	0	0	3	2	3	0	2	2	2	2	6	9	11	21	22
1024	7072	10060683	90	90_7072	2	2	3	0	16	11	2	2	2	2	2	0	2	2	6	0	0	3	2	3	0	2	2	2	2	8	8	2	2	2
1025	7116	10097350	90	90_7116	136	119	111	138	139	124	127	137	132	136	106	116	124	115	135	141	143	126	114	112	110	127	115	120	85	93	90	147	161	135
1026	7274	10229016	90	90_7274	2	2	3	7	6	12	2	2	2	2	2	0	2	2	2	0	0	3	14	8	7	23	25	38	2	2	0	2	2	6
1027	7431	10359850	90	90_7431	2	2	3	0	2	0	2	2	7	2	2	6	2	2	2	0	0	3	2	3	0	2	8	2	2	2	0	2	2	9
1028	7438	10365684	90	90_7438	2	2	3	0	2	0	2	2	2	2	2	0	2	2	2	0	0	3	2	3	0	2	2	2	2	2	7	2	7	7
1029	7598	10499017	90	90_7598	2	2	3	32	36	42	2	2	2	2	7	4	2	9	7	0	7	3	2	3	0	7	14	9	2	2	2	2	2	7
1030	7818	10682350	90	90_7818	2	2	3	15	14	20	2	2	2	2	2	4	2	2	10	0	0	3	2	3	0	2	2	2	2	2	0	2	2	9
1031	7946	10789017	90	90_7946	2	2	3	35	11	29	2	2	2	2	2	0	2	2	7	0	0	3	2	3	0	2	16	2	2	2	8	2	2	13
1032	7993	10828183	90	90_7993	419	375	406	373	367	347	338	364	357	385	350	362	318	333	355	355	396	390	415	390	419	378	375	391	350	357	362	341	380	411
1033	8092	10910684	90	90_8092	36	9	18	133	94	95	38	41	30	22	12	26	56	39	35	3	8	7	20	29	15	2	10	26	2	2	13	54	64	38
1034	8153	10961516	90	90_8153	2	2	3	9	2	9	2	2	2	2	2	0	2	2	2	0	0	3	2	3	0	2	2	2	2	2	0	2	7	2
1035	8426	11189016	90	90_8426	429	475	440	517	509	508	487	486	387	483	439	435	585	547	534	503	485	413	414	365	376	529	498	529	479	435	465	547	505	489
1036	8535	11279850	90	90_8535	323	226	201	911	766	762	375	341	282	239	216	213	443	389	408	136	174	124	237	224	238	222	225	195	90	110	152	416	448	342
1037	8648	11374017	90	90_8648	137	71	63	156	103	116	77	85	79	89	65	55	106	95	109	76	86	60	61	62	60	83	103	65	62	65	52	74	78	70
1038	8742	11452350	90	90_8742	29	21	33	17	32	34	41	53	42	43	39	53	32	52	52	27	49	40	58	60	54	82	90	98	58	65	58	54	69	61
1039	8851	11543183	90	90_8851	93	82	93	74	77	59	87	90	87	96	88	79	92	101	110	50	81	81	114	117	113	96	105	107	53	35	49	96	123	88
1040	8952	11627350	90	90_8952	2	2	3	0	20	16	2	6	2	2	2	0	2	10	9	0	0	3	2	3	0	2	2	2	7	7	9	8	13	2
1041	9099	11749850	90	90_9099	2	2	3	0	2	0	2	2	2	2	2	0	2	2	2	0	0	3	2	3	0	2	2	2	2	2	0	2	2	8
1042	9160	11800683	90	90_9160	806	2	878	725	624	752	715	670	781	668	705	698	712	707	694	727	684	3	745	780	0	666	697	587	691	721	673	712	683	697
1043	9171	11809850	90	90_9171	843	749	904	0	2	0	2	2	726	2	689	0	2	2	2	742	0	786	2	3	716	2	2	2	2	670	630	2	2	2
1044	9190	11825684	90	90_9190	2	740	3	714	508	624	642	540	2	625	2	650	574	549	527	0	645	3	689	734	606	593	619	519	663	2	0	601	524	586
1045	9211	11843184	90	90_9211	2	2	3	0	2	0	2	2	2	2	2	0	2	5	2	0	0	3	2	3	0	2	5	2	5	5	0	2	5	2
1046	9243	11869850	90	90_9243	807	748	719	1268	1270	1398	1745	1823	1435	1423	1364	1399	1619	1543	1377	1184	1345	1080	818	792	863	1380	1448	1303	2317	2196	2275	974	1136	969
1047	9319	11933184	90	90_9319	586	544	512	922	960	991	1355	1454	1164	1055	974	1052	1250	1251	1308	830	948	784	569	573	618	1002	1011	1074	1802	1677	1577	684	785	710
1048	9391	11993183	90	90_9391	60	44	42	35	18	17	34	34	22	29	23	20	18	16	25	14	30	25	32	33	47	12	13	21	26	22	27	26	28	21
1049	9413	12011517	90	90_9413	2	2	3	0	2	0	2	2	2	2	2	0	2	2	2	0	0	3	2	3	5	6	7	2	2	2	15	2	2	13
1050	9460	12050683	90	90_9460	764	730	647	1186	1226	1276	2123	2073	1544	1573	1466	1390	1707	1696	1552	1313	1382	1218	903	896	875	1580	1499	1649	2699	2547	2666	792	946	825
1051	9507	12089850	90	90_9507	2	2	3	9	2	0	16	2	2	2	27	0	17	24	2	5	0	3	20	9	0	12	2	8	2	2	0	2	2	2
1052	9515	12096517	90	90_9515	2	28	21	23	38	3	2	19	11	26	2	5	2	2	2	0	34	3	2	3	17	2	2	2	2	2	0	2	2	2
1053	9576	12147350	90	90_9576	16	11	8	12	9	12	2	2	2	2	2	0	2	2	2	0	6	3	2	3	7	2	7	9	2	2	0	16	15	21
1054	9632	12194016	90	90_9632	94	90	75	136	137	149	240	268	246	169	169	223	201	195	258	136	175	170	112	117	118	178	216	271	419	473	525	90	118	118
1055	9742	12285684	90	90_9742	12	13	12	12	9	0	2	9	10	2	8	0	2	7	2	0	4	3	16	10	21	11	8	14	2	2	5	2	7	12
1056	9834	12362350	90	90_9834	2	2	3	0	2	0	2	2	2	2	2	0	2	2	2	0	0	3	2	3	0	2	2	10	2	2	0	2	2	2
1057	9891	12409850	90	90_9891	14	2	3	9	2	6	2	2	18	2	13	0	8	2	15	0	0	3	2	3	0	2	2	18	2	8	0	2	16	23
1058	9898	12415684	90	90_9898	2	22	3	0	2	0	12	14	2	15	11	17	2	6	10	11	16	26	2	3	29	2	2	2	17	2	21	6	2	2
1059	9907	12423183	90	90_9907	2	2	3	32	30	26	2	2	2	2	2	0	2	2	2	4	4	3	31	33	40	34	44	65	2	2	0	2	2	16
1060	9971	12476517	90	90_9971	2	2	3	0	2	0	2	2	2	2	2	0	2	2	2	5	2	3	2	3	0	2	2	2	2	2	0	2	2	2
1061	9994	12495684	90	90_9994	2	18	20	13	20	16	17	26	16	23	27	27	17	7	28	23	24	31	19	7	25	13	31	40	27	12	37	10	8	22
1062	10002	12502350	90	90_10002	2	2	3	0	2	0	2	2	2	2	2	0	2	2	2	0	0	3	2	3	0	2	2	2	2	2	0	2	2	2
1063	10212	12677350	90	90_10212	2	2	3	0	2	0	2	2	2	2	2	0	2	2	2	0	0	3	2	3	0	2	2	11	2	2	7	2	2	7
1064	10486	12905684	90	90_10486	2	2	3	0	2	0	2	2	2	2	2	0	2	2	2	0	0	3	2	3	0	2	2	2	2	2	23	2	2	2
1065	11013	13344850	90	90_11013	25	32	24	24	34	32	2	13	22	24	20	28	2	18	23	21	31	37	29	38	37	48	56	41	25	33	19	20	31	21
1066	11104	13420683	90	90_11104	32	32	31	29	36	34	23	26	26	33	25	39	26	26	28	24	33	31	29	31	40	32	35	57	24	34	43	44	49	63
1067	12295	14413183	90	90_12295	2	2	3	0	2	0	2	2	2	2	2	0	2	2	2	0	5	3	2	3	0	2	2	2	2	2	5	2	2	8
1068	12474	14562350	90	90_12474	2	2	3	0	2	0	2	2	2	2	2	0	2	2	2	3	0	3	2	3	0	2	2	2	2	2	0	2	2	2
1069	12562	14635683	90	90_12562	2	2	13	7	6	0	2	6	2	2	2	5	2	2	2	0	6	3	2	3	10	2	2	2	2	2	6	2	2	10
1070	12707	14756516	90	90_12707	31	37	27	16	28	24	22	38	22	32	22	27	18	13	15	18	23	27	35	9	45	26	31	30	22	19	34	19	23	23
1071	12713	14761517	90	90_12713	2	2	3	0	2	0	2	2	2	2	2	0	2	2	20	0	0	3	2	3	0	2	2	2	2	2	0	2	2	2
1072	13089	15074850	90	90_13089	38	44	42	22	27	23	22	31	30	29	31	32	21	16	32	25	41	45	31	44	44	19	32	45	24	31	29	15	21	30
1073	14548	16290684	90	90_14548	945	852	1007	901	748	857	676	606	798	641	764	746	746	721	721	869	706	831	775	842	757	881	907	764	597	642	588	831	743	761
1074	14572	16310684	90	90_14572	2	2	3	0	2	0	739	663	840	711	821	783	826	770	744	949	755	862	880	912	802	2	2	2	647	660	612	897	782	798
1075	14824	16520683	90	90_14824	198	156	123	123	85	43	143	118	45	167	87	73	107	68	36	75	68	55	108	89	61	112	55	44	88	50	30	94	80	25
1076	14835	16529850	90	90_14835	2	2	3	0	2	0	2	2	2	2	2	0	2	2	2	0	0	3	2	3	0	2	2	17	2	2	0	2	2	2
1077	15258	16882351	90	90_15258	418	420	460	295	333	354	330	357	385	376	385	360	310	351	359	366	388	402	441	425	398	397	426	369	355	361	367	399	367	391
1078	15901	17418184	90	90_15901	331	404	404	427	475	448	366	454	375	372	396	384	355	414	370	323	429	369	440	461	483	401	449	428	366	388	408	347	355	366
1079	16006	17505684	90	90_16006	2	2	3	0	2	18	2	2	2	2	2	5	2	2	2	0	2	3	2	3	4	2	2	7	2	2	5	2	6	15
1080	16078	17565683	90	90_16078	245	345	368	105	153	153	81	126	116	97	107	123	63	116	117	41	93	119	89	110	148	34	71	83	46	71	78	76	119	147
1081	16096	17580683	90	90_16096	2	2	3	0	2	0	2	2	9	2	2	0	2	2	2	0	0	3	2	3	0	2	2	2	2	2	0	2	2	2
1082	16261	17718184	90	90_16261	546	2	3	516	2	0	441	2	2	2	2	0	436	2	2	494	0	3	2	3	0	2	2	2	2	2	0	2	2	2
1083	16268	17724016	90	90_16268	545	421	495	486	370	399	2	376	415	400	410	385	2	359	378	512	383	421	462	452	401	424	423	327	404	387	355	465	427	367
1084	16292	17744017	90	90_16292	2	2	3	0	390	0	428	395	2	384	429	0	462	350	2	0	403	410	499	455	398	441	424	315	450	407	351	2	2	370
1085	16901	18251516	90	90_16901	105	140	127	107	139	163	120	155	128	74	78	101	87	99	119	80	105	106	138	143	223	97	125	179	96	100	134	46	62	62
1086	17023	18353184	90	90_17023	2	2	7	3	2	2	2	9	2	2	2	0	2	2	2	0	7	3	2	3	7	2	12	13	12	8	7	11	9	14
1087	17559	18799850	90	90_17559	2	11	3	0	2	6	6	7	2	6	6	7	2	2	2	3	7	3	10	8	6	7	9	7	6	9	12	9	16	19
1088	17568	18807350	90	90_17568	2	2	3	0	8	0	2	2	2	2	2	0	2	2	2	0	0	3	2	3	0	2	2	8	2	2	0	2	2	2
1089	17645	18871517	90	90_17645	2	2	3	0	2	0	2	2	2	2	8	0	2	10	2	8	9	3	6	3	0	2	2	2	2	2	0	2	2	2
1090	17652	18877350	90	90_17652	10	2	8	7	7	0	2	8	2	6	2	4	2	2	2	0	6	13	2	9	0	2	8	6	11	2	0	2	2	2
1091	18202	19335684	90	90_18202	2	2	3	0	2	0	2	2	2	2	2	0	2	2	2	0	0	3	2	3	0	2	2	20	2	2	0	2	2	2
1092	22225	22688183	90	90_22225	19	2	3	0	2	9	2	2	2	8	2	0	2	2	2	0	5	3	2	3	4	2	2	2	9	2	3	2	2	2
1093	22229	22691517	90	90_22229	34	2	15	9	2	9	2	25	7	17	2	0	2	2	2	0	8	3	2	3	0	2	2	2	2	10	8	2	2	2
1094	22241	22701517	90	90_22241	2	2	3	0	9	0	2	2	16	2	19	45	2	2	2	0	2	13	2	3	19	2	2	13	7	2	5	2	2	30
1095	22251	22709850	90	90_22251	2	2	3	0	2	0	2	2	2	2	2	0	2	2	2	0	0	3	2	3	7	2	2	2	2	2	0	2	2	2
1096	22669	23058184	90	90_22669	2	33	3	7	17	0	15	2	2	2	31	0	62	2	2	41	0	32	2	3	20	2	2	2	2	24	0	2	2	2
1097	22678	23065683	90	90_22678	2	2	3	12	2	0	2	35	2	2	2	0	2	2	97	50	54	3	2	100	0	2	2	2	56	2	0	2	2	114
1098	22688	23074017	90	90_22688	2	2	3	0	28	0	2	2	2	2	2	132	2	2	2	0	45	43	2	3	29	2	2	2	2	37	0	2	283	122
1099	22698	23082350	90	90_22698	2	107	198	53	2	280	2	52	242	46	87	137	159	174	108	123	49	3	210	155	1	254	177	229	83	36	282	394	2	2
1100	22730	23109016	90	90_22730	639	2	176	15	2	1	122	31	2	46	7	1	2	2	2	1	74	104	2	3	68	2	2	2	2	99	1	2	2	2
1101	67	4223183	91	91_ 67	12	2	3	1	2	1	2	2	2	2	2	1	2	2	2	9	1	3	2	3	1	2	2	2	2	2	1	2	2	2
1102	524	4604017	91	91_ 524	2	2	3	1	2	1	2	2	2	2	2	1	2	2	2	2	1	3	2	3	1	2	2	8	2	2	1	2	2	2
1103	871	4893183	91	91_ 871	2	2	3	1	2	1	2	2	2	9	2	1	2	2	2	2	1	3	2	3	1	2	2	2	2	2	1	33	27	27
1104	1334	5279016	91	91_1334	2	2	3	9	2	1	2	5	2	2	2	1	2	2	2	2	1	3	2	3	1	2	7	2	2	2	1	2	2	2
1105	1723	5603183	91	91_1723	181	140	164	22	23	15	36	51	45	77	58	54	15	25	12	117	115	124	56	59	57	68	71	72	70	60	56	142	130	144
1106	1856	5714016	91	91_1856	62	81	69	153	76	19	76	89	106	79	76	47	71	106	35	64	27	50	89	89	56	76	2	64	121	66	140	58	57	58
1107	2308	6090683	91	91_2308	2	2	8	12	10	20	2	2	34	2	9	18	2	13	19	19	15	10	29	24	24	13	18	41	13	22	29	13	16	25
1108	3051	6709850	91	91_3051	2	25	3	2	17	2	2	2	2	2	2	2	2	2	2	2	2	3	2	3	2	2	2	2	2	2	2	2	2	2
1109	3058	6715683	91	91_3058	21	2	17	21	11	9	41	29	45	37	34	33	22	10	24	54	25	60	34	20	37	23	23	23	45	33	49	28	35	51
1110	3077	6731517	91	91_3077	2	2	3	2	2	2	2	2	2	2	2	2	5	5	2	2	2	3	2	3	2	2	2	2	2	2	2	2	2	2
1111	3098	6749017	91	91_3098	57	64	91	63	62	63	43	55	65	53	53	54	47	64	40	62	69	67	48	52	54	34	32	44	67	60	71	35	26	29
1112	3325	6938183	91	91_3325	58	54	59	31	42	55	39	31	50	18	34	19	30	36	42	39	45	21	58	31	36	39	31	24	26	17	17	19	40	31
1113	3449	7041517	91	91_3449	2034	1854	1824	2193	1677	1761	905	916	945	1575	1489	1368	804	820	833	1272	1302	1174	1097	984	1123	1156	1067	1223	609	611	627	977	1027	940
1114	3901	7418183	91	91_3901	2	2	3	2	2	2	2	2	2	2	2	2	2	2	2	2	2	3	2	3	2	17	10	35	2	2	2	2	2	11
1115	3986	7489017	91	91_3986	13	8	3	7	2	2	2	8	2	9	2	2	2	8	2	2	2	3	2	12	12	2	2	9	2	2	2	11	7	8
1116	4109	7591516	91	91_4109	2	2	3	2	2	2	2	2	2	2	10	2	2	2	2	2	2	3	2	3	2	2	2	2	2	8	2	2	2	2
1117	4238	7699017	91	91_4238	2	2	3	2	2	2	2	2	2	2	2	2	2	2	2	2	2	3	2	3	8	2	2	12	2	2	2	2	2	2
1118	4452	7877350	91	91_4452	60	48	53	46	32	49	34	33	27	42	34	35	28	31	38	26	24	40	34	37	44	27	30	31	15	23	5	38	36	30
1119	4677	8064850	91	91_4677	2	2	3	2	2	2	8	2	2	8	2	2	6	2	15	2	2	9	7	3	2	2	7	2	10	10	19	2	2	2
1120	4735	8113183	91	91_4735	7	13	11	2	15	26	2	9	2	2	2	2	2	2	8	2	2	3	2	3	2	7	2	2	2	2	2	11	11	8
1121	4904	8254017	91	91_4904	2	2	3	2	2	2	2	2	2	2	2	2	2	2	2	2	2	3	2	3	2	2	2	2	2	2	2	2	7	2
1122	5218	8515683	91	91_5218	2	2	3	2	2	2	2	2	2	2	2	2	2	2	6	13	2	3	2	3	2	2	2	2	8	2	2	2	2	2
1123	5306	8589017	91	91_5306	13	10	13	8	9	17	13	24	19	13	2	22	2	15	18	18	2	9	10	3	2	2	9	10	17	10	11	7	2	20
1124	5596	8830684	91	91_5596	52	55	80	61	47	71	60	54	73	56	61	57	49	51	78	68	76	63	71	78	82	58	70	76	50	64	61	62	63	69
1125	5690	8909017	91	91_5690	2	2	3	2	2	2	2	2	9	6	6	2	2	2	2	2	2	3	2	10	2	2	2	8	14	6	2	2	2	7
1126	5698	8915684	91	91_5698	2	2	3	2	6	2	2	2	2	2	2	2	2	2	2	2	2	3	2	3	2	2	2	2	2	6	2	2	2	2
1127	5814	9012350	91	91_5814	213	168	159	201	157	161	311	215	220	288	234	223	285	225	213	281	245	205	295	251	221	282	233	190	247	210	171	269	185	197
1128	5820	9017350	91	91_5820	2	2	3	2	2	2	2	2	2	2	2	2	2	2	2	2	2	3	2	3	2	2	2	2	2	2	2	2	203	2
1129	5946	9122350	91	91_5946	2	2	3	2	2	2	2	2	2	2	2	2	2	2	2	2	2	3	8	3	2	2	2	2	2	2	2	2	2	2
1130	6091	9243183	91	91_6091	2	15	22	2	11	17	2	11	15	2	2	12	2	7	16	9	14	12	21	7	26	14	11	14	10	11	14	18	13	19
1131	6151	9293183	91	91_6151	225	216	204	344	317	302	202	201	190	243	212	213	218	215	242	265	266	238	201	193	217	290	269	235	175	166	165	231	230	209
1132	6267	9389850	91	91_6267	21	45	27	105	104	91	40	40	45	33	23	30	63	73	55	48	40	41	34	19	37	37	26	47	14	19	13	83	63	39
1133	6301	9418183	91	91_6301	2	2	3	2	2	2	2	2	2	2	2	2	2	2	2	2	2	3	2	7	2	2	2	2	2	2	2	8	2	2
1134	6433	9528183	91	91_6433	2	2	3	2	6	2	2	2	2	2	2	2	2	2	2	2	2	3	2	3	2	2	2	2	2	2	2	2	9	2
1135	6468	9557350	91	91_6468	2	2	3	13	2	2	2	2	2	2	2	2	2	2	2	2	2	3	2	3	2	2	2	2	2	2	2	2	2	2
1136	6474	9562350	91	91_6474	34	52	68	24	41	44	15	53	42	32	46	56	9	30	52	45	38	60	48	57	63	30	54	46	34	50	28	44	50	50
1137	6481	9568183	91	91_6481	2	2	3	2	2	2	2	2	2	2	2	2	2	2	2	2	2	3	2	3	2	2	2	2	2	2	23	2	2	2
1138	6597	9664850	91	91_6597	2	2	3	2	2	2	2	2	2	2	2	2	2	2	2	2	2	3	2	3	2	2	2	12	2	2	2	2	2	2
1139	6707	9756516	91	91_6707	26	15	29	14	9	12	14	23	24	19	19	21	21	22	8	9	23	15	2	12	12	11	16	26	24	23	33	51	67	73
1140	6713	9761517	91	91_6713	2	2	3	2	2	2	2	2	2	2	2	2	2	13	26	2	2	3	2	3	2	2	2	2	2	2	2	2	2	2
1141	6886	9905684	91	91_6886	2	2	3	2	11	12	2	2	2	2	2	2	2	2	9	2	2	3	2	3	2	2	2	2	2	2	2	2	2	2
1142	6904	9920683	91	91_6904	2	2	3	11	7	8	2	2	2	2	2	2	2	2	2	2	2	3	2	3	2	14	8	22	2	2	2	20	21	24
1143	7071	10059850	91	91_7071	2	2	3	2	6	2	2	2	2	2	2	2	2	2	2	2	2	3	2	3	2	2	2	2	2	2	2	2	2	2
1144	7118	10099017	91	91_7118	145	134	120	156	141	137	138	149	122	132	117	112	136	125	130	162	151	132	127	107	108	139	119	103	106	92	77	150	166	119
1145	7273	10228184	91	91_7273	347	329	385	729	664	762	204	216	257	246	255	259	303	301	380	246	266	291	656	697	740	1009	1143	1400	197	235	276	414	490	543
1146	7433	10361517	91	91_7433	2	2	3	2	2	2	2	2	2	2	2	2	2	2	2	2	2	9	2	3	2	2	2	2	2	2	2	2	2	2
1147	7593	10494850	91	91_7593	2	2	3	2	2	12	2	2	2	2	2	2	2	2	2	2	2	3	2	3	2	2	2	2	2	2	2	2	2	2
1148	7818	10682350	91	91_7818	2	2	3	11	2	7	2	2	2	2	2	2	2	2	2	2	2	3	2	3	2	2	2	2	2	2	2	2	2	2
1149	7995	10829850	91	91_7995	264	222	246	234	233	212	212	229	211	239	223	204	197	212	216	234	236	235	262	241	241	239	215	210	210	210	199	222	226	230
1150	8092	10910684	91	91_8092	2	10	22	100	99	94	7	46	26	2	17	20	34	50	40	2	13	9	2	32	24	2	17	17	2	2	17	50	48	42
1151	8145	10954850	91	91_8145	2	2	3	2	6	2	2	2	2	2	2	2	2	2	2	2	2	3	2	3	2	2	2	2	2	2	2	2	2	2
1152	8257	11048183	91	91_8257	2	2	3	2	2	2	2	2	2	2	2	2	2	2	2	2	2	3	2	3	2	2	2	2	2	2	2	2	2	6
1153	8333	11111517	91	91_8333	2	2	3	2	2	2	2	2	2	2	2	2	2	2	2	2	2	10	2	3	2	2	2	2	2	2	2	2	2	2
1154	8415	11179850	91	91_8415	2	2	3	2	2	2	2	2	2	2	2	2	2	2	2	2	2	158	2	3	142	2	2	2	2	2	2	2	2	2
1155	8427	11189850	91	91_8427	325	334	281	401	332	320	353	321	232	348	327	275	391	355	339	370	330	258	311	241	219	382	346	325	357	285	293	396	332	320
1156	8535	11279850	91	91_8535	143	140	127	472	454	459	202	216	179	127	144	129	254	247	261	89	113	89	139	152	138	133	145	98	43	63	86	269	289	188
1157	8587	11323183	91	91_8587	2	2	3	2	2	2	2	2	2	2	2	2	2	2	2	2	2	3	2	3	2	2	2	5	2	2	2	2	2	2
1158	8649	11374850	91	91_8649	137	99	89	164	123	135	109	94	86	91	76	69	124	113	136	90	97	74	71	84	74	98	106	61	78	83	57	93	103	67
1159	8743	11453183	91	91_8743	350	322	352	277	325	351	479	503	475	455	440	468	394	475	507	383	478	441	560	570	592	797	753	837	570	586	580	590	656	594
1160	8851	11543183	91	91_8851	197	187	212	161	167	161	184	207	199	207	182	184	194	227	239	148	185	165	238	244	242	233	231	190	130	124	109	213	260	203
1161	8861	11551517	91	91_8861	2	2	3	2	2	2	2	2	2	2	2	2	2	2	2	2	2	3	2	3	2	2	2	2	2	2	2	2	2	2
1162	9160	11800683	91	91_9160	5777	5259	6336	5438	4462	5291	5082	4554	5479	4951	5295	5231	5146	4875	4963	5684	4998	5733	5674	5850	5266	5309	5433	4464	4942	5020	4900	5328	4930	5167
1163	9169	11808184	91	91_9169	5417	4897	6232	4885	3800	4625	4499	3983	5084	4485	4994	4887	4448	4215	4262	5389	4677	3	5165	5478	4671	4709	4824	4004	4614	4670	4484	4617	4163	4530
1164	9211	11843184	91	91_9211	2	2	3	2	2	2	2	2	2	2	2	2	5	2	2	2	2	3	2	3	2	2	2	5	2	2	4	2	2	5
1165	9244	11870684	91	91_9244	478	451	436	733	732	827	982	1020	813	811	824	810	911	864	721	711	796	621	490	499	541	797	864	652	1279	1205	1208	597	688	555
1166	9319	11933184	91	91_9319	325	300	298	536	545	576	746	815	671	600	575	612	684	721	746	475	540	452	323	355	357	577	587	562	984	891	782	390	461	395
1167	9380	11984016	91	91_9380	2	2	3	2	2	2	2	2	2	2	2	2	2	2	2	2	2	3	2	3	2	2	15	2	2	2	2	2	2	2
1168	9391	11993183	91	91_9391	75	55	50	49	37	33	44	44	32	52	45	39	36	17	35	31	32	37	53	54	46	24	30	43	46	43	45	39	34	38
1169	9407	12006516	91	91_9407	2	2	3	2	2	2	2	2	2	2	2	2	2	2	2	2	2	3	2	3	2	2	2	5	2	2	2	2	2	2
1170	9422	12019016	91	91_9422	2	2	3	2	2	2	2	2	2	2	2	2	2	2	2	2	2	3	2	3	2	2	2	5	2	2	2	2	2	2
1171	9460	12050683	91	91_9460	462	468	419	734	756	815	1298	1240	859	947	904	794	1039	1020	868	821	842	730	552	547	534	964	909	916	1542	1424	1433	517	609	482
1172	9502	12085683	91	91_9502	238	230	286	242	244	219	153	184	216	213	215	209	144	160	164	200	236	228	201	219	225	168	192	136	190	175	77	126	155	150
1173	9580	12150683	91	91_9580	2	2	3	10	10	10	2	6	2	2	2	2	2	2	2	2	2	3	2	3	2	2	2	2	2	2	2	2	9	7
1174	9633	12194850	91	91_9633	35	35	32	73	66	68	119	153	157	85	87	144	98	96	162	76	83	110	54	53	77	95	125	158	258	300	294	42	43	86
1175	9737	12281517	91	91_9737	2	2	3	2	2	2	2	6	2	2	2	2	2	6	2	2	2	3	2	3	2	2	2	2	2	2	2	2	2	7
1176	9835	12363183	91	91_9835	2	2	3	2	2	2	2	2	2	2	2	2	2	2	2	2	2	3	2	3	2	2	2	96	2	2	2	2	2	2
1177	9901	12418183	91	91_9901	2	2	3	2	2	2	2	9	2	2	2	2	2	2	2	2	2	30	2	3	2	2	2	2	2	2	18	2	2	36
1178	9905	12421516	91	91_9905	24	21	22	78	87	93	2	12	8	2	26	13	18	20	17	18	7	28	98	82	103	102	113	175	16	2	16	35	27	43
1179	9994	12495684	91	91_9994	147	158	210	140	150	152	140	146	164	166	147	186	132	122	157	124	155	205	150	144	191	146	171	251	144	153	194	92	117	149
1180	10215	12679850	91	91_10215	2	2	3	2	2	2	2	2	2	2	2	2	2	2	2	2	2	3	2	3	2	2	2	8	2	2	2	2	2	15
1181	10402	12835683	91	91_10402	2	2	3	2	2	2	2	2	2	2	2	2	2	6	2	2	2	3	2	3	2	2	2	2	2	2	2	2	2	2
1182	10484	12904016	91	91_10484	2	2	3	2	7	2	2	6	2	6	2	2	2	2	2	2	2	3	2	3	2	2	2	10	9	2	30	2	2	9
1183	10755	13129850	91	91_10755	33	27	31	17	11	15	11	16	20	22	11	27	15	2	12	30	12	43	28	7	31	18	16	51	28	23	29	35	37	52
1184	10761	13134850	91	91_10761	2	2	3	2	2	2	2	2	6	2	2	2	2	19	2	2	2	3	2	6	2	2	2	2	2	2	2	2	2	2
1185	11017	13348184	91	91_11017	86	91	91	92	93	106	13	55	74	76	67	94	32	65	79	76	102	104	107	111	131	123	137	102	78	82	59	74	89	64
1186	11101	13418183	91	91_11101	14	2	3	2	13	21	2	7	14	2	2	17	2	2	9	9	7	18	2	16	12	6	11	24	2	7	14	13	2	30
1187	11109	13424850	91	91_11109	2	2	3	16	2	2	2	2	2	2	2	2	2	2	2	2	2	3	2	3	2	2	2	2	2	2	12	2	2	2
1188	11998	14165684	91	91_11998	8	2	3	2	2	2	2	2	2	2	2	2	2	2	2	2	2	3	2	3	2	2	2	2	2	2	2	2	2	2
1189	12297	14414850	91	91_12297	2	2	3	2	2	2	2	2	2	2	2	2	2	2	2	2	2	3	2	3	2	2	2	6	2	2	2	2	2	2
1190	12465	14554850	91	91_12465	2	2	3	2	2	2	2	2	2	2	2	2	2	2	2	8	2	3	2	3	2	2	2	2	2	2	2	2	2	2
1191	12563	14636517	91	91_12563	2	2	13	8	2	2	2	2	2	2	2	2	2	2	2	8	6	3	2	3	12	2	2	2	2	2	2	2	2	6
1192	12709	14758183	91	91_12709	18	27	3	18	17	20	14	28	15	16	16	12	8	6	9	11	25	22	23	14	47	13	9	37	26	15	38	12	11	21
1193	12715	14763184	91	91_12715	2	2	15	2	2	2	2	2	2	2	2	2	2	2	17	2	22	3	2	3	2	2	2	2	2	2	2	2	2	2
1194	12903	14919850	91	91_12903	2	2	3	2	2	2	2	2	2	2	2	2	2	2	2	2	2	3	2	3	2	2	2	2	2	2	9	2	2	2
1195	12934	14945683	91	91_12934	2	2	3	2	2	2	2	2	2	2	2	2	2	2	2	2	2	3	2	3	2	2	2	2	2	2	2	23	28	37
1196	13086	15072350	91	91_13086	2829	2919	3178	2092	2120	2000	2127	2296	2210	2459	2332	2382	1939	1955	2000	2362	2667	2919	2801	2861	3116	2259	2401	3174	2104	2231	2427	1966	2053	2321
1197	13368	15307350	91	91_13368	54	2	3	2	2	2	2	2	2	2	2	2	2	2	2	2	2	3	2	3	2	2	2	2	2	2	2	2	2	2
1198	13570	15475683	91	91_13570	2	2	3	2	2	2	2	2	2	2	2	2	2	2	2	2	2	3	2	3	2	2	2	2	2	2	2	89	96	146
1199	13643	15536517	91	91_13643	2	2	3	2	2	2	2	2	2	2	2	2	2	2	2	2	2	3	2	3	2	2	2	6	2	2	2	2	2	2
1200	14094	15912350	91	91_14094	2	2	3	2	2	2	2	2	2	2	2	2	2	2	2	2	2	3	2	3	7	2	2	2	2	2	2	2	2	2
1201	14228	16024017	91	91_14228	15	17	11	2	2	2	2	18	2	6	2	8	2	2	2	6	12	3	13	13	12	7	2	22	2	2	15	2	10	2
1202	14547	16289850	91	91_14547	897	803	1004	2	2	842	693	569	710	667	732	679	743	670	643	868	688	781	787	774	649	2	878	636	584	585	527	769	674	682
1203	14573	16311516	91	91_14573	931	830	3	907	717	2	698	545	687	645	751	667	794	709	635	878	675	778	798	760	609	871	2	2	545	524	467	797	650	667
1204	14825	16521517	91	91_14825	585	458	389	420	308	179	411	358	171	492	309	264	352	250	144	294	257	207	378	319	234	358	206	138	306	194	119	328	277	122
1205	15258	16882351	91	91_15258	827	779	878	626	656	695	668	679	711	732	757	679	641	691	665	760	714	757	839	824	740	783	779	627	697	688	662	781	677	705
1206	15290	16909018	91	91_15290	2	2	3	2	2	2	2	2	2	2	2	2	10	2	2	2	2	3	2	3	2	2	2	632	2	2	2	2	2	2
1207	15388	16990683	91	91_15388	2	6	3	2	2	7	2	2	2	2	2	6	10	2	2	2	2	3	2	19	2	2	2	2	11	2	16	2	2	2
1208	15397	16998184	91	91_15397	11	2	3	14	6	2	2	18	2	16	7	2	2	2	12	10	20	3	13	3	35	11	2	42	2	8	2	2	2	2
1209	15656	17214016	91	91_15656	2	2	17	2	2	2	2	2	2	2	2	2	2	2	6	2	2	3	2	3	2	2	2	2	2	2	2	2	2	2
1210	15663	17219851	91	91_15663	17	19	27	17	16	16	14	22	17	16	13	16	9	16	13	2	12	20	24	10	23	19	27	26	19	12	24	11	22	28
1211	15900	17417351	91	91_15900	2683	3254	3319	3328	3690	3776	2893	3451	2979	2938	3132	3215	2755	3202	3130	2604	3364	3091	3436	3748	3823	3390	3702	3636	3059	3272	3248	2849	2995	3056
1212	16009	17508183	91	91_16009	148	162	161	161	173	211	131	168	127	135	128	142	108	121	122	80	114	97	101	123	147	111	135	205	77	88	119	125	159	156
1213	16043	17536516	91	91_16043	2	2	3	2	4	2	2	2	2	5	2	2	2	2	2	2	2	3	2	3	2	2	2	5	2	2	2	2	2	2
1214	16079	17566517	91	91_16079	2267	2801	3183	1191	1413	1430	852	1154	1099	1065	1127	1192	771	1083	1124	658	1024	1117	1002	1145	1479	553	706	852	601	750	780	867	1174	1338
1215	16178	17649017	91	91_16178	182	191	218	199	241	239	234	266	322	274	260	356	182	221	254	184	222	269	187	228	265	254	289	445	202	204	332	183	187	313
1216	16193	17661516	91	91_16193	2	2	3	2	2	2	2	2	2	2	2	2	2	2	2	2	2	3	2	3	2	2	2	2	2	67	2	2	2	2
1217	16221	17684851	91	91_16221	2	2	3	2	2	2	2	2	2	5	2	2	2	2	2	2	5	3	2	3	2	2	2	2	2	2	2	2	2	2
1218	16268	17724016	91	91_16268	7836	7014	8488	7390	5997	7171	6768	5911	7514	6252	7046	7080	6746	6534	6784	7625	6548	7382	7393	7766	6938	6795	7127	5422	6224	6344	6039	7398	6747	6786
1219	16288	17740683	91	91_16288	2	2	3	2	2	2	2	5662	2	5989	2	2	2	2	2	2	6163	7037	7118	7468	6500	6376	6685	2	5718	5712	5391	2	2	2
1220	16532	17944017	91	91_16532	2	2	3	2	2	2	2	2	2	2	2	2	2	2	13	2	2	3	2	3	2	2	2	9	2	2	16	2	2	13
1221	16561	17968184	91	91_16561	2	2	3	2	2	2	2	2	2	2	2	2	2	2	2	2	2	3	2	3	2	2	2	2	2	2	2	2	2	2
1222	16570	17975683	91	91_16570	27	33	39	11	26	2	21	14	14	7	17	16	12	14	10	8	15	10	17	32	19	14	11	29	15	2	13	20	11	17
1223	16578	17982349	91	91_16578	11	2	3	2	2	2	2	2	2	2	2	2	2	2	2	2	2	3	2	3	2	2	2	2	2	2	2	2	2	2
1224	16694	18079016	91	91_16694	2	2	3	2	2	2	2	2	2	2	2	2	2	2	2	2	2	3	2	3	2	2	2	8	2	2	2	2	2	2
1225	16758	18132351	91	91_16758	23	18	19	22	27	29	20	20	2	10	2	6	2	9	13	2	2	3	8	3	11	2	2	2	2	2	2	2	7	9
1226	16771	18143183	91	91_16771	2	2	3	2	2	2	2	2	2	2	2	2	2	2	2	2	2	3	2	3	2	2	2	2	2	2	2	2	2	2
1227	16901	18251516	91	91_16901	569	601	662	557	655	725	565	667	565	402	397	461	489	517	535	454	490	524	662	699	1036	529	571	764	468	484	629	280	302	335
1228	17018	18349016	91	91_17018	58	73	82	49	56	58	63	76	46	44	56	46	47	47	50	52	65	68	64	69	84	70	77	117	69	69	54	82	84	87
1229	17046	18372351	91	91_17046	2	2	3	2	2	2	5	2	2	2	2	2	2	2	2	2	2	3	2	3	2	2	2	2	2	2	2	2	2	2
1230	17076	18397350	91	91_17076	516	501	598	376	336	306	322	336	355	549	513	502	359	389	381	453	542	560	363	349	364	525	496	521	415	430	401	224	214	268
1231	17130	18442350	91	91_17130	2	2	3	2	2	2	2	2	2	2	2	2	2	2	2	2	2	3	2	3	2	2	2	489	2	2	2	2	2	2
1232	17172	18477350	91	91_17172	2	2	3	2	2	2	2	2	2	2	2	2	2	2	2	2	2	3	2	3	2	2	2	5	2	2	2	2	2	2
1233	17201	18501516	91	91_17201	54	53	59	50	47	42	30	40	37	65	58	61	27	40	42	69	67	71	35	43	44	55	51	57	58	48	52	34	27	34
1234	17232	18527349	91	91_17232	2	2	3	2	2	2	2	2	2	2	2	2	2	9	2	2	2	3	2	3	2	2	2	8	7	2	2	2	2	2
1235	17488	18740683	91	91_17488	2	2	3	2	2	2	2	2	2	6	2	2	2	2	2	2	2	3	2	8	2	2	2	2	2	2	2	2	2	2
1236	17535	18779850	91	91_17535	16	14	18	2	2	2	2	2	2	2	2	2	2	2	2	2	6	3	2	3	2	2	2	2	2	2	2	2	2	7
1237	17571	18809851	91	91_17571	5	5	3	2	2	2	2	2	2	2	2	2	2	2	2	2	2	3	2	3	2	2	2	2	2	2	2	15	9	26
1238	17579	18816517	91	91_17579	101	105	115	65	70	59	68	61	58	73	69	82	56	54	44	21	84	83	48	44	55	49	51	52	44	47	42	14	2	2
1239	17609	18841516	91	91_17609	2	2	3	2	4	2	2	2	2	2	2	2	2	2	36	2	2	3	2	3	2	2	2	2	2	2	2	2	2	2
1240	17647	18873184	91	91_17647	1700	1687	1867	1465	1454	1300	1088	1240	1203	1676	1726	1591	1158	1221	1195	1431	1632	1722	1282	1254	1273	1273	1262	1481	1264	1275	1256	653	671	731
1241	17930	19109016	91	91_17930	2	2	3	2	2	2	2	2	2	2	2	2	2	2	2	2	2	3	2	3	2	2	2	31	2	2	2	2	2	2
1242	17948	19124016	91	91_17948	2	2	3	2	2	2	2	2	2	2	2	2	2	2	2	2	2	3	2	3	2	2	2	16	2	2	2	2	2	2
1243	18023	19186516	91	91_18023	18	10	10	11	7	8	9	2	2	6	2	2	2	2	6	2	8	15	2	3	2	2	2	2	2	2	2	2	2	2
1244	18151	19293184	91	91_18151	2	2	3	2	2	2	2	2	2	2	2	2	2	2	2	2	2	3	2	3	2	2	2	135	2	2	2	2	2	2
1245	18201	19334850	91	91_18201	2	2	3	2	2	2	2	2	2	2	2	2	2	2	2	2	2	3	2	3	2	2	2	78	2	2	2	2	2	2
1246	18256	19380684	91	91_18256	2	2	3	2	2	2	2	2	2	2	2	2	2	2	2	2	2	3	2	11	2	2	2	2	2	2	2	2	2	2
1247	18307	19423183	91	91_18307	2	2	3	2	2	2	2	2	2	2	2	2	2	2	2	2	2	3	2	3	2	2	2	53	2	2	2	2	2	2
1248	18354	19462351	91	91_18354	2	2	3	2	2	2	2	2	2	2	2	2	2	2	2	2	2	3	2	3	2	2	2	5	2	2	2	2	2	2
1249	18459	19549850	91	91_18459	2	2	3	2	2	2	2	2	2	2	2	2	2	2	2	2	2	3	2	3	2	2	2	9	2	2	2	2	2	2
1250	18654	19712351	91	91_18654	2	2	3	2	2	2	2	2	2	2	2	2	2	2	2	2	2	3	2	3	2	2	2	2	2	2	2	6	2	2
1251	18725	19771517	91	91_18725	2	2	3	2	2	2	2	2	2	2	2	2	2	2	2	2	2	3	2	3	2	2	2	29	2	2	2	2	2	2
1252	18769	19808184	91	91_18769	2	2	3	2	2	2	2	2	2	2	2	2	2	2	2	2	2	3	2	3	2	2	2	30	2	2	2	2	2	2
1253	18968	19974016	91	91_18968	2	2	7	2	2	2	2	2	2	2	2	2	2	2	2	2	2	3	2	3	2	2	2	2	2	2	2	2	2	2
1254	19342	20285683	91	91_19342	62	2	88	2	49	2	2	2	36	66	53	2	30	47	2	54	57	3	51	55	47	2	2	2	46	34	37	12	15	2
1255	19351	20293184	91	91_19351	2	71	3	58	2	44	42	47	2	2	2	62	2	20	50	37	2	66	2	52	43	41	34	41	2	2	35	2	17	31
1256	20674	21395683	91	91_20674	2	2	3	2	2	2	2	2	2	2	2	2	2	2	2	2	7	3	2	3	2	2	2	2	2	2	2	2	2	2
1257	22229	22691517	91	91_22229	348	305	520	253	382	320	197	346	220	322	324	329	121	118	221	158	379	311	340	124	345	183	204	234	170	261	203	106	66	231
1258	22237	22698183	91	91_22237	2	2	3	2	2	2	2	2	2	2	2	2	2	2	2	2	2	3	2	3	2	2	2	2	2	2	2	105	67	2
1259	22638	23032351	91	91_22638	2	9	3	2	15	2	2	11	2	2	17	2	2	2	2	2	2	3	2	3	2	12	2	2	9	2	2	19	2	2
1260	22649	23041517	91	91_22649	28	2	3	2	2	2	2	2	2	24	2	2	2	2	2	2	2	3	2	3	2	2	2	2	2	2	2	2	2	2
1261	22667	23056517	91	91_22667	2	2	3	2	2	2	2	2	2	12	2	2	2	2	2	2	2	3	2	3	2	2	2	2	2	2	2	2	2	2
1262	22696	23080683	91	91_22696	2	758	443	1299	702	1377	901	762	883	2	2	1279	372	711	1357	691	485	389	2	1435	849	2	812	1201	604	826	814	2014	541	684
1263	22709	23091516	91	91_22709	2768	2	3	2	2	2	2	2	16	459	1620	1	2	2	2	2	2	3	995	3	2	871	2	1	2	1	1	2	33	2
1264	22722	23102350	91	91_22722	2	2	417	2	2	2	2	2	2	295	2	1	54	2	2	2	448	606	2	3	2	2	2	1	93	1	1	2	2	2
1265	22836	23197350	91	91_22836	2	2	3	2	2	2	2	2	2	2	2	1	2	2	2	2	2	3	2	3	2	2	2	1	2	1	1	14	7	2
1266	22847	23206516	91	91_22847	2	2	3	2	2	2	2	2	2	2	2	1	2	2	2	2	2	3	2	3	2	2	2	1	2	1	1	9	2	2
1267	23058	23382351	91	91_23058	2	2	3	8	2	2	2	2	2	2	2	1	2	2	2	2	2	3	2	3	2	2	2	1	2	1	1	2	2	2
1268	525	4604850	92	92_ 525	70	46	38	57	32	37	94	61	93	82	72	75	87	62	117	65	39	64	88	63	75	77	80	71	94	98	107	66	78	74
1269	1335	5279850	92	92_1335	9	2	3	2	2	2	2	2	2	2	2	0	2	2	2	2	2	3	2	3	2	2	2	13	2	0	0	2	2	2
1270	1722	5602350	92	92_1722	213	42	44	2	2	2	15	12	8	34	12	10	2	2	2	44	31	26	19	7	8	15	18	77	18	11	21	34	38	47
1271	1859	5716516	92	92_1859	2	2	3	8	2	2	2	2	2	2	2	0	2	2	2	2	2	3	2	3	2	2	2	13	2	0	6	2	2	2
1272	3449	7041517	92	92_3449	675	274	276	467	264	266	165	121	129	280	215	197	121	112	118	202	200	164	156	133	157	161	158	490	73	82	107	132	144	149
1273	3987	7489850	92	92_3987	14	2	3	2	2	2	2	2	2	2	2	0	2	2	2	2	2	3	2	3	2	2	2	15	2	0	0	2	2	2
1274	4134	7612350	92	92_4134	2	2	3	2	2	2	6	2	2	2	2	0	2	2	2	2	2	3	2	3	2	2	2	0	2	3	0	2	2	2
1275	4452	7877350	92	92_4452	35	2	3	11	2	2	2	2	2	7	2	0	2	2	2	2	2	3	2	3	2	2	2	21	2	0	0	2	8	2
1276	4676	8064016	92	92_4676	2	2	3	2	6	2	27	24	24	16	13	11	22	20	40	10	9	14	23	11	22	17	22	11	17	21	30	7	17	19
1277	4730	8109016	92	92_4730	18	22	25	16	15	18	2	9	9	7	6	20	2	2	6	2	2	3	25	22	24	2	2	5	2	0	4	2	18	13
1278	5592	8827350	92	92_5592	2	2	7	2	2	2	2	5	10	2	2	0	2	2	13	2	6	3	7	3	8	2	7	14	2	3	6	2	8	2
1279	5815	9013184	92	92_5815	234	53	31	98	47	32	143	65	60	110	66	61	97	62	58	100	61	46	101	63	54	90	66	239	75	64	90	79	48	65
1280	5820	9017350	92	92_5820	2	2	3	2	2	2	2	2	2	2	2	0	2	2	2	2	2	3	2	3	2	2	2	0	2	0	0	2	58	2
1281	6151	9293183	92	92_6151	161	46	40	130	74	57	60	40	38	67	45	44	54	47	45	62	50	44	41	41	43	61	59	171	38	32	55	53	42	54
1282	6271	9393184	92	92_6271	42	12	8	81	42	42	26	15	19	15	5	6	25	31	22	6	17	6	9	3	8	13	2	99	2	8	14	28	36	31
1283	6280	9400683	92	92_6280	2	2	3	2	2	2	2	2	2	2	2	0	2	2	2	2	2	7	2	3	2	2	2	0	2	0	0	2	2	2
1284	6474	9562350	92	92_6474	10	2	3	2	2	2	2	2	2	2	2	0	2	2	2	2	2	3	2	3	2	2	2	9	2	0	0	2	2	2
1285	6541	9618183	92	92_6541	2	2	3	2	2	2	2	2	2	2	2	0	2	16	2	2	2	3	2	3	2	2	9	10	2	0	0	2	2	2
1286	7117	10098184	92	92_7117	124	37	27	81	42	39	67	43	39	51	32	23	50	39	36	53	40	27	40	32	29	51	35	124	29	34	44	50	48	44
1287	7271	10226517	92	92_7271	34	31	36	87	77	104	14	11	24	23	17	24	28	32	46	11	25	29	72	78	96	133	158	203	9	17	31	37	54	57
1288	7597	10498183	92	92_7597	2	2	3	2	2	2	2	2	2	2	2	0	2	2	2	2	2	3	2	3	2	2	2	0	2	0	0	2	2	2
1289	7987	10823183	92	92_7987	2	2	3	2	2	2	2	2	2	2	2	0	2	2	17	2	2	3	2	3	2	2	2	0	2	0	0	2	2	2
1290	7996	10830684	92	92_7996	43	30	14	26	29	23	28	20	16	22	18	21	19	16	23	21	24	24	28	23	20	29	22	50	26	16	27	17	21	19
1291	8092	10910684	92	92_8092	21	2	3	70	41	31	11	13	2	5	2	0	23	17	10	2	2	3	2	16	2	2	2	42	2	0	0	11	25	21
1292	8426	11189016	92	92_8426	740	489	443	691	513	480	610	496	370	575	442	421	652	554	523	564	492	393	460	371	355	562	504	978	518	435	570	555	506	532
1293	8537	11281517	92	92_8537	120	42	41	248	182	181	95	78	56	48	49	41	111	84	100	23	43	25	52	41	40	41	51	84	12	18	30	100	107	87
1294	8649	11374850	92	92_8649	205	71	48	176	105	101	104	73	62	89	64	59	110	92	93	72	76	40	70	58	51	81	84	117	55	60	66	68	88	80
1295	8743	11453183	92	92_8743	112	83	88	71	87	94	133	146	143	134	120	133	108	141	156	98	141	128	165	162	171	250	236	291	172	176	181	172	202	194
1296	8845	11538183	92	92_8845	2	15	3	2	2	2	2	2	2	2	2	0	2	2	2	17	2	3	2	3	2	2	2	0	2	0	0	2	2	24
1297	8853	11544850	92	92_8853	130	36	44	55	37	22	59	39	34	60	38	24	36	38	38	23	32	31	46	43	41	49	44	124	15	18	31	44	47	33
1298	9160	11800683	92	92_9160	1607	1341	1589	1424	1131	1332	1310	1161	1370	1273	1360	1309	1321	1254	1257	1468	1276	1414	1466	1499	1340	1360	1397	1203	1255	1266	1254	1350	1255	1305
1299	9170	11809016	92	92_9170	1484	1234	1546	1286	965	1164	1167	1015	1264	1166	1252	1217	1146	1095	1076	1367	1182	1394	1320	1375	1170	1198	1231	1095	1172	1174	1129	1204	1055	1124
1300	9238	11865684	92	92_9238	2	2	3	2	2	2	2	2	2	2	2	0	2	2	84	2	2	3	2	3	2	2	2	0	2	0	0	2	2	2
1301	9243	11869850	92	92_9243	69	50	46	93	82	112	124	115	96	98	96	103	115	97	83	77	90	76	61	60	62	86	99	73	152	139	139	70	93	68
1302	9321	11934850	92	92_9321	30	33	24	53	69	68	98	104	81	67	67	68	89	89	86	49	67	52	35	37	35	74	71	74	114	104	100	33	63	42
1303	9454	12045683	92	92_9454	2	2	3	2	2	2	2	2	2	2	2	57	2	2	52	2	2	3	2	3	2	2	2	0	2	0	0	2	2	2
1304	9461	12051517	92	92_9461	38	37	20	84	79	79	128	115	63	88	81	54	106	98	2	58	74	56	44	36	45	89	81	76	133	107	108	38	61	32
1305	9505	12088183	92	92_9505	709	638	729	655	624	531	469	490	608	619	572	591	411	433	436	610	623	637	590	596	616	474	489	495	504	491	470	362	385	467
1306	9633	12194850	92	92_9633	2	2	3	2	2	2	2	2	2	2	2	4	2	2	13	2	2	3	2	3	2	2	2	0	15	25	18	2	2	2
1307	9892	12410684	92	92_9892	2	2	3	2	2	2	2	2	2	2	2	0	2	2	2	2	2	3	2	3	2	2	2	5	2	0	0	2	2	2
1308	9909	12424850	92	92_9909	2	2	3	2	2	2	2	2	2	2	2	0	2	2	2	2	2	3	2	3	2	2	2	17	2	0	0	2	2	2
1309	9993	12494850	92	92_9993	2	2	3	2	2	2	2	2	2	2	2	0	2	2	2	2	2	9	2	3	2	2	2	12	2	0	8	2	2	2
1310	10754	13129017	92	92_10754	2	2	3	2	2	2	2	2	2	2	2	0	2	2	2	2	2	3	2	3	2	2	2	12	2	0	3	2	2	2
1311	11009	13341516	92	92_11009	2	2	3	2	2	2	2	2	2	2	2	0	2	2	2	2	2	3	2	17	2	2	2	0	2	0	0	2	2	2
1312	11010	13342350	92	92_11010	24	15	3	15	19	17	2	2	15	10	9	13	2	8	9	2	19	22	21	14	22	22	28	34	7	18	12	11	17	2
1313	12714	14762350	92	92_12714	2	2	3	2	2	2	2	2	2	2	2	0	2	2	2	2	2	3	2	3	2	2	2	5	2	0	0	2	2	2
1314	13084	15070683	92	92_13084	215	233	250	154	165	156	164	178	177	182	173	183	147	148	157	164	205	236	209	228	239	170	192	249	155	176	180	149	163	188
1315	14224	16020683	92	92_14224	2	2	3	2	2	2	2	2	2	2	2	0	2	2	2	2	2	3	2	3	2	2	2	9	2	0	0	2	2	2
1316	14542	16285683	92	92_14542	171	97	93	139	87	93	104	58	71	82	77	68	102	69	57	113	80	79	93	79	71	106	96	109	79	54	47	97	53	68
1317	14551	16293184	92	92_14551	236	2	100	167	2	2	2	2	2	2	2	0	2	2	2	2	2	3	2	3	2	115	2	0	2	0	4	2	2	2
1318	14559	16299850	92	92_14559	2	126	124	2	111	114	2	2	2	2	2	0	2	2	2	2	2	3	2	3	2	2	118	172	5	0	0	2	2	2
1319	14582	16319017	92	92_14582	2	2	3	2	2	2	125	70	100	106	103	80	116	97	87	133	87	91	122	110	79	2	2	0	59	51	79	120	53	87
1320	14828	16524017	92	92_14828	59	38	22	31	19	2	47	27	6	47	25	12	29	12	2	9	2	14	24	21	10	21	11	9	20	13	14	20	13	2
1321	15251	16876516	92	92_15251	2	2	3	2	2	2	2	2	2	2	2	125	2	2	127	2	2	3	2	3	141	2	152	133	2	135	0	2	137	130
1322	15260	16884016	92	92_15260	199	152	164	141	132	133	145	130	139	162	146	127	127	130	131	156	137	150	163	164	145	151	159	156	134	138	153	155	140	144
1323	15901	17418184	92	92_15901	331	362	358	403	414	405	342	400	319	351	357	350	325	360	340	306	379	338	392	415	437	368	390	464	330	352	387	330	318	340
1324	16007	17506517	92	92_16007	2	2	3	2	5	10	8	2	2	2	2	0	2	2	2	2	2	3	2	3	2	2	2	8	2	0	7	2	2	2
1325	16080	17567350	92	92_16080	430	524	585	191	252	252	139	207	183	178	181	205	114	184	194	84	176	195	149	184	254	83	122	142	86	126	134	138	205	236
1326	16261	17718184	92	92_16261	663	2	3	594	2	2	500	2	2	2	2	0	509	2	2	578	2	3	2	3	2	2	2	0	2	0	0	2	2	2
1327	16269	17724850	92	92_16269	675	466	552	580	413	447	498	419	505	480	511	453	524	416	472	581	438	486	537	520	456	505	479	366	452	428	393	529	459	448
1328	16293	17744850	92	92_16293	2	2	3	2	426	2	2	431	2	457	501	0	2	410	2	2	421	458	538	502	429	533	467	384	452	395	339	2	2	418
1329	16902	18252350	92	92_16902	98	110	103	89	123	144	104	120	104	56	64	83	69	93	94	64	92	100	118	126	204	86	106	165	79	84	126	40	52	56
1330	17019	18349850	92	92_17019	2	2	3	2	2	2	2	2	2	2	2	0	2	2	2	2	2	3	2	3	2	7	10	0	2	0	0	2	2	10
1331	17028	18357349	92	92_17028	2	2	3	2	5	2	2	2	2	2	2	0	2	2	2	2	2	3	2	3	2	2	2	11	2	5	3	2	10	13
1332	17076	18397350	92	92_17076	23	18	30	2	16	16	10	7	26	26	19	25	2	18	15	12	28	30	7	9	2	21	24	19	21	18	26	2	7	7
1333	17647	18873184	92	92_17647	117	116	135	103	93	84	68	85	74	122	122	119	79	80	79	88	123	132	91	97	85	79	80	104	82	88	81	37	39	47
1334	18149	19291517	92	92_18149	2	2	3	2	2	2	2	2	2	2	2	0	2	2	2	2	2	3	2	3	2	2	2	8	2	0	0	2	2	2
1335	22231	22693184	92	92_22231	33	9	3	2	2	2	2	2	2	2	2	14	2	2	2	2	2	3	2	3	2	2	2	0	2	0	0	2	2	2
1336	22252	22710684	92	92_22252	2	2	10	2	2	2	2	2	2	2	2	17	2	2	2	2	2	3	2	3	2	2	2	0	2	0	0	2	2	14
1337	22658	23049017	92	92_22658	2	2	3	2	2	2	2	2	2	2	2	0	2	2	7	2	10	3	9	3	2	2	2	0	10	0	0	2	2	2
1338	22665	23054850	92	92_22665	2	2	44	2	2	26	12	2	33	2	2	0	40	58	2	22	2	3	22	3	2	2	2	0	2	0	0	2	2	2
1339	22672	23060684	92	92_22672	2	2	3	2	2	2	2	2	51	2	2	0	2	2	2	2	15	3	30	8	2	2	2	0	16	8	0	2	79	27
1340	22680	23067350	92	92_22680	2	2	3	2	2	40	2	2	2	2	2	0	2	2	2	2	35	3	2	3	11	2	2	0	2	0	0	2	2	2
1341	22689	23074850	92	92_22689	2	2	3	2	2	42	2	2	49	2	86	62	2	97	2	2	2	31	2	3	2	2	2	0	2	0	0	2	81	43
1342	22698	23082350	92	92_22698	2	142	163	2	2	2	112	74	2	38	98	65	145	91	74	86	31	3	79	3	2	2	148	155	60	24	26	219	2	2
1343	22722	23102350	92	92_22722	464	2	134	312	2	2	2	2	2	2	2	1	2	2	2	2	26	3	2	3	2	236	2	0	58	20	9	2	2	2
1344	66	4222350	93	93_ 66	2	2	3	2	2	2	2	2	2	2	2	1	2	2	2	2	2	3	2	3	2	2	2	9	2	1	1	2	2	2
1345	313	4428184	93	93_ 313	8	2	3	2	5	2	9	2	2	2	2	1	2	2	2	2	2	3	2	3	2	2	2	0	2	1	1	9	2	11
1346	525	4604850	93	93_ 525	96	75	59	79	51	63	141	115	123	132	100	107	117	98	150	96	52	82	122	85	108	116	106	115	128	121	159	95	110	109
1347	738	4782350	93	93_ 738	2	2	3	2	2	2	2	5	2	2	2	2	2	2	2	2	2	3	2	3	2	2	2	0	2	2	2	2	2	2
1348	812	4844017	93	93_ 812	2	2	3	2	2	2	8	1	2	2	2	2	2	2	2	2	2	3	2	3	2	2	2	0	2	2	2	2	2	2
1349	1330	5275683	93	93_1330	9	2	3	2	2	2	2	1	2	2	2	2	2	2	2	2	2	3	2	3	2	2	2	0	2	2	2	2	2	2
1350	1336	5280684	93	93_1336	12	16	13	20	17	22	2	20	13	18	2	7	2	12	10	2	12	3	14	13	14	12	33	10	2	2	2	7	11	12
1351	1723	5603183	93	93_1723	361	205	229	40	35	27	63	82	85	128	81	97	34	36	17	205	165	162	93	98	95	101	111	97	112	95	97	194	186	187
1352	1747	5623183	93	93_1747	2	2	3	2	2	2	2	1	2	2	2	2	2	2	2	2	2	3	2	3	2	2	2	0	10	2	2	2	2	2
1353	1850	5709017	93	93_1850	2	2	3	2	2	2	2	1	2	2	2	2	2	2	2	2	2	3	2	3	2	2	2	0	2	2	2	2	2	2
1354	1865	5721517	93	93_1865	2	10	3	15	6	2	2	16	2	2	16	2	2	18	2	2	2	3	11	17	2	9	2	0	13	2	36	2	12	13
1355	3062	6719017	93	93_3062	2	2	3	2	2	2	2	1	2	2	2	2	2	2	2	2	2	3	2	3	2	2	2	0	2	2	7	2	2	2
1356	3106	6755683	93	93_3106	8	2	3	2	2	2	5	1	2	2	2	2	2	2	2	2	2	3	2	3	2	2	2	6	7	2	13	2	2	2
1357	3290	6909017	93	93_3290	2	2	3	2	2	2	2	1	2	2	2	2	2	2	2	2	2	3	2	3	2	2	2	0	2	2	2	2	2	2
1358	3449	7041517	93	93_3449	611	494	485	612	452	442	243	241	247	438	401	357	189	203	223	354	361	319	277	252	307	296	280	358	143	163	152	243	272	235
1359	3981	7484850	93	93_3981	2	2	3	2	2	2	2	5	2	2	2	2	2	2	2	2	2	3	2	3	2	2	2	0	2	2	2	2	2	2
1360	3988	7490684	93	93_3988	9	2	3	2	2	2	2	5	2	5	2	2	6	2	2	2	2	3	2	3	2	2	2	0	2	2	6	2	2	2
1361	4417	7848183	93	93_4417	2	2	3	2	2	2	2	1	2	2	2	2	2	2	2	2	2	3	2	3	2	2	2	0	2	2	13	2	2	2
1362	4456	7880683	93	93_4456	22	13	24	6	12	22	11	12	2	2	2	11	5	11	19	2	2	8	11	17	17	10	2	5	2	2	2	10	14	2
1363	4736	8114017	93	93_4736	2	2	3	2	12	13	2	1	2	2	2	2	2	2	2	2	2	3	2	3	2	2	2	0	2	2	2	2	2	2
1364	5588	8824017	93	93_5588	2	2	3	2	2	2	2	17	2	2	2	2	2	2	2	2	2	3	14	3	2	2	2	0	2	2	2	2	2	2
1365	5597	8831516	93	93_5597	2	2	3	2	11	16	6	1	16	2	13	19	9	9	29	2	17	19	13	23	25	7	21	19	7	17	8	2	15	9
1366	5752	8960683	93	93_5752	2	2	3	2	2	2	2	4	7	2	2	2	2	2	2	2	8	9	8	7	2	2	2	6	2	2	12	2	2	2
1367	5760	8967350	93	93_5760	2	2	3	2	2	2	2	6	2	2	2	2	2	2	2	2	2	3	2	3	2	2	2	0	2	2	2	2	2	2
1368	5809	9008183	93	93_5809	2	2	3	2	2	2	2	1	2	2	2	2	2	2	2	2	2	3	2	3	2	2	2	0	2	2	2	2	116	2
1369	5816	9014017	93	93_5816	229	157	122	175	135	124	270	203	196	260	204	188	236	185	182	249	188	167	262	212	182	222	202	175	214	175	113	226	188	161
1370	5841	9034850	93	93_5841	14	2	3	2	2	2	2	1	2	2	2	2	2	2	2	2	2	3	2	3	2	2	2	0	2	2	161	26	2	2
1371	5937	9114850	93	93_5937	2	2	3	2	2	2	2	7	2	2	2	2	2	2	2	2	2	3	2	3	2	2	2	0	2	2	2	2	2	2
1372	6082	9235683	93	93_6082	2	2	7	2	2	2	2	1	2	2	2	2	2	2	2	2	2	3	2	3	2	2	2	0	2	2	2	2	2	2
1373	6152	9294017	93	93_6152	135	100	84	174	162	138	110	106	73	127	100	102	107	96	101	126	115	104	92	89	98	140	115	100	86	76	67	107	99	89
1374	6175	9313184	93	93_6175	2	2	3	2	2	2	2	1	2	2	2	2	10	2	2	2	2	3	2	3	2	2	2	0	2	2	5	2	2	2
1375	6273	9394850	93	93_6273	36	66	57	140	146	135	55	81	71	49	45	57	72	110	96	59	73	60	58	34	62	55	42	81	21	54	41	110	107	83
1376	6293	9411517	93	93_6293	2	2	3	2	2	2	2	1	2	2	2	2	2	2	2	2	2	3	2	3	9	2	2	0	2	2	2	2	2	7
1377	6475	9563184	93	93_6475	2	7	12	2	9	9	2	11	9	2	2	12	2	2	10	2	10	19	2	18	27	2	7	9	2	9	2	7	16	2
1378	6545	9621516	93	93_6545	2	2	3	2	2	2	2	1	2	2	2	2	2	8	2	2	2	3	2	3	2	2	2	0	2	2	2	2	2	2
1379	6882	9902350	93	93_6882	2	2	3	2	22	40	2	8	2	2	2	2	2	12	23	2	2	3	2	3	2	2	2	0	2	2	2	2	17	17
1380	7117	10098184	93	93_7117	111	89	73	100	107	81	95	100	81	90	82	60	92	86	83	104	110	88	92	85	70	97	77	78	72	58	50	104	111	68
1381	7276	10230683	93	93_7276	2	2	3	2	2	2	2	1	2	2	2	2	2	2	2	2	2	3	8	3	6	14	16	27	2	2	2	2	2	2
1382	7992	10827350	93	93_7992	43	42	40	33	50	36	41	48	34	45	44	35	34	36	38	46	48	45	45	40	45	47	35	25	40	38	30	47	37	31
1383	8090	10909017	93	93_8090	9	12	20	104	102	99	24	59	34	2	15	19	43	54	42	2	8	21	10	40	35	2	16	30	2	2	14	59	57	39
1384	8426	11189016	93	93_8426	531	539	447	619	533	508	573	513	392	549	492	443	632	572	521	571	513	417	494	393	361	579	534	568	545	454	485	584	519	509
1385	8451	11209850	93	93_8451	2	2	3	2	2	2	2	1	2	2	2	2	2	2	2	2	2	3	2	3	2	9	2	0	2	2	2	2	2	2
1386	8536	11280684	93	93_8536	76	71	75	269	287	265	108	126	97	66	74	82	142	147	161	44	75	48	80	78	73	77	82	54	13	36	51	143	164	105
1387	8554	11295683	93	93_8554	2	2	3	2	2	2	2	1	2	2	2	2	2	2	2	2	2	3	2	3	2	2	2	0	2	2	6	2	2	2
1388	8648	11374017	93	93_8648	253	157	129	296	218	224	186	160	154	181	126	131	213	180	214	151	169	126	133	120	133	173	184	126	130	136	111	149	168	141
1389	8744	11454017	93	93_8744	457	404	423	366	404	415	607	634	568	585	543	573	515	591	620	482	600	546	708	703	740	1004	947	1054	715	724	743	746	820	758
1390	8852	11544017	93	93_8852	350	298	292	247	263	222	296	322	289	337	294	287	312	346	354	234	316	279	374	380	388	358	359	353	206	187	188	355	388	338
1391	9160	11800683	93	93_9160	3933	3576	4325	3658	3047	3589	3435	3098	3728	3375	3616	3604	3481	3348	3375	3890	3437	3916	3868	4050	3617	3666	3799	3079	3340	3417	3320	3635	3403	3543
1392	9169	11808184	93	93_9169	3675	3328	3	3301	2678	3250	3101	2761	3497	3105	3442	3367	3122	2962	2964	3714	3240	3	3584	3790	3260	3285	3411	2796	3164	3203	3054	3247	2977	3184
1393	9238	11865684	93	93_9238	2	2	3	2	2	2	2	1	106	2	2	2	2	95	104	2	2	3	2	3	2	2	2	33	2	2	2	2	2	2
1394	9245	11871516	93	93_9245	65	68	69	87	104	136	119	119	118	102	111	122	106	112	112	90	128	97	72	84	87	111	126	54	142	129	108	78	121	81
1395	9314	11929017	93	93_9314	2	2	3	2	2	2	2	1	2	2	2	2	2	2	2	2	2	3	2	3	2	2	2	0	2	109	75	2	2	2
1396	9320	11934016	93	93_9320	33	40	41	51	88	84	97	121	95	67	82	95	94	109	123	53	77	75	35	50	56	69	89	57	116	112	97	59	84	61
1397	9352	11960683	93	93_9352	2	2	3	2	2	2	2	6	2	2	2	2	2	2	2	2	2	3	2	3	2	2	2	0	2	2	2	2	2	2
1398	9458	12049017	93	93_9458	12	45	3	58	77	68	69	76	37	65	74	36	62	71	29	57	62	34	32	24	34	64	58	4	67	15	17	49	57	7
1399	9464	12054017	93	93_9464	2	2	3	2	2	2	2	1	16	2	2	19	2	2	2	2	2	3	2	3	2	58	47	0	55	2	2	2	2	2
1400	9505	12088183	93	93_9505	2016	1846	2099	1888	1798	1531	1373	1428	1761	1758	1670	1706	1214	1239	1324	1768	1754	1826	1711	1729	1762	1375	1405	1538	1449	1471	1420	1093	1131	1362
1401	9632	12194016	93	93_9632	2	2	3	2	2	2	2	5	8	2	2	7	2	2	24	2	2	3	2	3	2	2	2	7	18	34	22	2	2	10
1402	9832	12360683	93	93_9832	2	2	3	2	2	2	2	1	2	2	2	2	2	2	2	2	2	3	2	3	2	2	2	16	2	2	2	2	2	2
1403	9908	12424017	93	93_9908	2	2	3	2	2	2	2	1	2	2	2	2	2	2	2	2	2	7	2	3	2	2	2	10	2	2	2	2	2	7
1404	9996	12497350	93	93_9996	13	22	3	19	18	2	16	20	15	23	15	13	2	15	9	13	10	30	26	12	32	6	18	22	14	14	38	2	2	23
1405	10520	12934016	93	93_10520	2	2	15	2	2	2	2	1	2	2	2	2	2	2	2	2	2	3	2	3	2	2	2	0	2	2	2	2	2	2
1406	10754	13129017	93	93_10754	29	2	13	13	2	2	2	10	2	2	2	2	2	6	2	15	2	29	2	11	14	2	7	30	13	15	30	2	2	37
1407	10763	13136517	93	93_10763	37	17	3	2	5	2	2	1	2	13	2	2	2	2	2	2	2	3	12	10	2	14	2	0	2	2	2	8	24	2
1408	11016	13347350	93	93_11016	37	41	46	33	45	55	2	24	30	36	31	51	11	31	34	25	63	62	51	55	68	70	66	47	35	44	39	32	47	40
1409	11999	14166516	93	93_11999	12	2	3	2	2	2	2	1	2	2	2	2	2	2	2	2	2	3	2	3	2	2	2	0	2	2	2	2	2	2
1410	12203	14336516	93	93_12203	14	2	3	2	2	2	2	1	2	2	2	2	2	2	2	2	6	3	2	3	2	2	2	0	2	2	2	2	2	2
1411	14342	16119017	93	93_14342	2	8	3	2	2	2	2	5	2	2	2	2	2	2	2	7	2	3	2	10	8	2	2	8	9	2	2	2	2	6
1412	14538	16282351	93	93_14538	374	308	303	2	257	2	2	1	2	2	2	2	2	250	213	2	2	3	2	3	2	335	2	229	2	208	198	2	230	2
1413	14547	16289850	93	93_14547	2	2	350	353	245	296	302	216	258	271	266	224	298	2	2	333	247	258	308	268	230	2	2	197	245	2	2	309	2	238
1414	14576	16314016	93	93_14576	399	332	352	365	279	2	286	200	246	263	293	211	297	267	231	316	241	270	294	267	222	343	332	258	204	190	187	329	213	246
1415	14825	16521517	93	93_14825	154	140	120	105	93	51	122	114	46	139	92	88	97	68	37	70	75	67	103	85	73	93	57	25	83	53	41	97	77	28
1416	14878	16565683	93	93_14878	19	28	20	21	22	23	37	41	12	21	20	11	9	10	13	15	22	11	18	25	25	7	17	18	10	2	6	29	17	32
1417	15253	16878183	93	93_15253	2	2	3	2	2	2	2	1	2	2	2	2	2	2	2	2	2	3	2	3	350	2	2	300	2	2	2	2	2	2
1418	15258	16882351	93	93_15258	391	376	429	298	328	354	325	331	359	361	378	341	302	342	337	369	361	381	419	407	369	382	384	310	352	339	323	393	339	351
1419	15901	17418184	93	93_15901	496	616	639	631	667	697	545	650	550	550	609	600	541	620	580	509	647	561	659	693	709	628	677	684	564	615	614	565	553	591
1420	15993	17494850	93	93_15993	2	2	3	2	2	2	2	7	2	2	2	2	2	2	2	2	2	3	2	3	2	2	2	0	2	2	2	2	2	2
1421	16005	17504850	93	93_16005	13	10	3	2	15	23	2	15	2	2	2	10	2	2	2	2	2	3	2	3	14	2	2	27	2	2	14	2	13	19
1422	16079	17566517	93	93_16079	1323	1616	1865	680	834	821	514	691	642	629	666	691	445	645	663	371	618	669	598	668	863	327	416	500	356	438	470	517	682	786
1423	16182	17652349	93	93_16182	2	2	3	2	2	2	2	1	2	2	2	10	2	2	2	2	2	3	2	3	2	2	2	34	2	2	34	2	2	28
1424	16262	17719017	93	93_16262	1288	2	3	2	2	2	1089	1	2	2	2	2	1084	2	2	1243	2	3	2	3	2	2	2	0	2	2	2	2	2	2
1425	16268	17724016	93	93_16268	1276	1066	1309	1213	934	1075	1067	908	1121	1023	1105	2	2	941	972	1238	977	1052	1151	1171	1029	1047	1030	817	992	951	899	1144	975	1015
1426	16285	17738184	93	93_16285	2	2	3	1192	943	2	2	907	2	1004	1112	1038	1087	918	2	2	936	985	1147	1128	968	1039	985	745	1004	903	799	2	2	1008
1427	16534	17945683	93	93_16534	2	2	3	2	2	2	2	1	2	2	2	2	2	2	2	2	2	3	2	3	2	2	2	0	2	2	9	2	2	2
1428	16566	17972349	93	93_16566	2	2	3	2	2	2	2	1	2	2	2	2	2	2	2	2	2	3	2	3	2	2	2	0	2	2	2	2	2	2
1429	16573	17978184	93	93_16573	8	2	3	2	7	2	2	5	2	2	2	2	2	2	2	2	2	3	2	3	2	2	2	0	2	2	2	7	2	2
1430	16580	17984016	93	93_16580	2	2	3	2	6	2	2	1	2	2	2	2	2	2	2	2	2	3	2	3	2	2	2	0	2	2	2	2	2	2
1431	16900	18250683	93	93_16900	131	145	156	128	161	194	136	161	140	83	92	111	112	121	123	101	131	135	160	162	290	130	143	225	111	110	174	67	66	69
1432	17013	18344851	93	93_17013	2	2	3	2	2	2	2	1	2	2	2	2	2	2	22	2	2	3	2	3	2	2	2	0	2	2	2	2	2	2
1433	17021	18351517	93	93_17021	21	29	35	20	28	27	24	43	14	16	24	31	26	15	28	18	32	33	36	24	37	29	40	63	31	40	15	39	36	40
1434	17026	18355684	93	93_17026	2	2	32	2	2	2	2	1	2	2	2	2	2	2	2	2	2	3	2	3	2	2	2	0	2	2	2	2	2	2
1435	17161	18468184	93	93_17161	2	2	3	2	2	2	2	5	2	2	2	2	2	2	2	2	2	3	2	3	2	2	2	0	2	2	2	2	2	2
1436	17228	18524017	93	93_17228	2	2	3	2	2	2	2	1	2	2	2	2	2	2	2	2	2	3	2	3	2	2	2	0	7	2	2	2	2	2
1437	17488	18740683	93	93_17488	73	83	78	74	65	68	80	79	57	66	53	81	59	60	66	52	78	67	99	110	111	74	81	100	59	57	59	15	30	18
1438	17649	18874849	93	93_17649	2	2	3	2	2	2	2	1	2	2	2	2	2	2	2	2	2	3	2	3	2	2	2	8	2	2	2	2	2	2
1439	17930	19109016	93	93_17930	2	2	3	2	2	2	2	1	2	2	2	2	2	2	2	2	2	3	2	3	2	2	2	12	2	2	2	2	2	2
1440	17939	19116516	93	93_17939	2	2	3	2	2	2	2	1	2	2	2	2	2	2	2	2	2	3	2	3	2	2	2	15	2	2	2	2	2	2
1441	18148	19290684	93	93_18148	2	2	3	2	2	2	2	1	2	2	2	2	2	2	2	2	2	3	2	3	2	2	2	11	2	2	2	2	2	2
1442	18194	19329016	93	93_18194	2	2	3	2	2	2	2	1	2	2	2	2	2	2	2	2	2	3	2	3	2	2	2	24	2	2	2	2	2	2
1443	18203	19336517	93	93_18203	2	2	3	2	2	2	2	1	2	2	2	2	2	2	2	2	2	3	2	3	2	2	2	30	2	2	2	2	2	2
1444	18243	19369850	93	93_18243	2	2	3	2	2	2	2	1	2	2	2	2	2	2	2	2	2	3	12	8	2	2	2	0	2	2	2	2	2	2
1445	18255	19379850	93	93_18255	2	6	3	6	11	7	2	5	2	2	2	2	2	2	6	2	2	12	2	11	2	2	2	0	2	2	2	11	8	13
1446	18307	19423183	93	93_18307	2	2	3	2	2	2	2	1	2	2	2	2	2	2	2	2	2	3	2	3	2	2	2	9	2	2	2	2	2	2
1447	18720	19767349	93	93_18720	2	2	3	2	2	2	2	1	2	2	2	2	2	2	2	2	2	3	2	3	2	2	2	30	2	2	2	2	2	2
1448	18766	19805683	93	93_18766	2	2	3	2	2	2	2	1	2	2	2	2	2	2	2	2	2	3	2	3	2	2	2	34	2	2	2	2	2	2
1449	19213	20178183	93	93_19213	2	2	3	2	2	2	2	1	2	2	2	2	2	2	2	2	2	3	6	3	2	2	2	0	7	2	2	2	2	2
1450	22207	22673183	93	93_22207	2	2	3	2	2	2	2	1	2	2	2	2	2	2	2	2	2	3	2	3	2	2	2	5	2	2	2	2	2	2
1451	22215	22679850	93	93_22215	2	2	3	2	2	17	2	1	2	2	2	2	2	2	2	2	2	68	2	3	2	2	2	22	2	2	2	2	2	2
1452	22228	22690683	93	93_22228	89	2	3	2	2	55	2	1	45	2	2	50	2	2	2	2	2	3	2	3	34	8	42	33	2	17	2	2	2	2
1453	22242	22702351	93	93_22242	120	63	102	34	73	2	15	68	2	56	48	52	2	2	52	51	78	117	58	32	46	2	2	27	54	27	2	2	2	68
1454	22647	23039850	93	93_22647	17	2	3	2	2	2	2	1	2	2	2	2	2	2	2	2	2	47	2	3	2	2	2	0	2	2	2	2	2	2
1455	22672	23060684	93	93_22672	2	31	3	2	2	2	2	1	2	2	2	2	39	2	2	2	69	3	2	67	57	2	2	0	2	38	70	2	2	2
1456	22681	23068184	93	93_22681	2	65	3	2	2	2	2	1	147	2	2	2	2	2	2	2	2	3	2	3	2	2	2	0	2	73	2	2	262	136
1457	22694	23079016	93	93_22694	2	118	177	251	2	493	292	262	141	2	179	454	32	189	282	2	148	132	2	73	103	212	406	144	209	60	155	500	2	2
1458	22724	23104017	93	93_22724	1032	6	3	2	449	2	2	2	2	997	2	2	17	2	2	740	55	30	366	44	24	2	2	0	2	91	7	2	2	2
1459	523	4603183	94	94_ 523	17	7	3	8	7	9	25	20	14	26	22	20	32	13	33	16	2	17	22	13	24	24	14	26	27	32	38	21	16	20
1460	1336	5280684	94	94_1336	295	282	267	378	293	356	227	245	205	255	214	222	145	161	196	175	172	168	239	244	273	319	317	326	123	151	156	194	183	200
1461	1637	5531517	94	94_1637	2	2	3	2	2	2	2	2	2	2	2	2	2	2	2	2	2	3	2	3	6	2	2	8	2	2	2	2	2	2
1462	1718	5599017	94	94_1718	2	2	3	2	2	2	2	2	2	2	2	2	2	2	2	2	2	3	2	3	2	2	2	0	2	2	2	6	2	2
1463	1723	5603183	94	94_1723	27	16	14	2	2	2	2	2	2	2	2	2	2	2	2	2	2	3	2	3	2	2	2	0	2	2	2	14	8	20
1464	3295	6913183	94	94_3295	11	2	3	9	2	2	2	2	2	11	2	2	2	2	2	2	2	3	2	3	2	2	2	0	2	2	2	2	2	2
1465	3449	7041517	94	94_3449	132	94	109	117	95	102	45	44	43	88	76	77	26	31	43	60	82	65	49	41	63	51	55	64	16	29	28	45	49	40
1466	4698	8082350	94	94_4698	2	2	3	2	8	2	2	2	2	2	2	2	6	2	6	2	2	7	2	3	2	2	2	0	2	2	10	2	2	2
1467	5589	8824850	94	94_5589	2	2	3	2	2	2	2	2	2	2	2	2	2	2	2	2	2	3	10	3	2	2	2	0	2	2	2	2	2	2
1468	5596	8830684	94	94_5596	2	9	19	7	7	13	2	10	11	6	7	9	2	7	18	7	11	17	8	12	10	2	15	7	7	15	9	2	17	13
1469	5754	8962350	94	94_5754	25	32	40	24	30	40	22	29	46	29	41	36	30	31	37	36	42	37	34	41	39	36	24	44	35	37	47	36	36	43
1470	5815	9013184	94	94_5815	46	32	28	37	29	31	66	50	49	69	53	51	56	49	51	65	56	50	62	56	37	63	47	57	50	56	38	61	48	45
1471	5819	9016517	94	94_5819	2	2	3	2	2	2	2	2	2	2	2	2	2	2	2	2	2	3	2	3	43	2	2	0	2	2	2	2	2	2
1472	6088	9240684	94	94_6088	34	66	102	35	64	88	40	64	95	39	71	85	38	66	91	71	85	99	76	81	111	80	94	98	68	80	103	75	82	97
1473	6151	9293183	94	94_6151	30	16	21	36	40	35	23	19	10	23	18	19	19	13	16	23	26	20	11	9	25	24	32	32	17	13	14	16	25	22
1474	6271	9393184	94	94_6271	104	179	165	402	455	425	150	194	232	135	148	160	200	332	266	139	201	139	145	125	177	172	148	228	63	133	150	276	339	280
1475	6354	9462350	94	94_6354	14	2	3	12	2	2	2	2	2	2	2	2	7	10	13	2	7	3	2	3	2	2	2	5	2	2	2	7	2	2
1476	6477	9564850	94	94_6477	2	2	3	2	2	2	2	2	2	2	2	2	2	2	2	2	2	3	2	3	2	2	2	0	2	2	2	2	6	2
1477	6542	9619017	94	94_6542	2	2	3	2	2	12	2	2	9	2	2	2	2	25	18	2	5	3	2	3	2	2	2	12	2	6	11	2	2	18
1478	6883	9903183	94	94_6883	2	2	3	2	2	25	2	2	2	2	2	2	2	2	2	2	2	3	2	3	2	2	2	0	2	2	2	2	11	9
1479	6989	9991517	94	94_6989	2	2	3	2	2	2	2	2	2	2	2	2	2	2	2	2	2	3	2	11	2	2	2	0	2	2	2	2	2	10
1480	7117	10098184	94	94_7117	82	76	87	94	95	95	97	95	82	92	79	86	79	81	96	103	110	94	77	71	79	88	87	83	62	63	62	103	119	104
1481	7994	10829017	94	94_7994	104	84	104	87	86	88	81	91	89	98	78	88	78	83	92	88	99	103	98	89	105	96	101	92	84	88	92	82	92	106
1482	8093	10911517	94	94_8093	14	19	38	112	112	129	31	54	45	14	16	27	57	70	43	2	15	14	24	27	33	10	19	35	10	2	15	61	83	65
1483	8425	11188184	94	94_8425	2046	2421	2312	2584	2480	2492	2402	2442	1915	2373	2254	2184	2941	2706	2664	2502	2476	2110	2133	1860	1921	2651	2486	2628	2432	2159	2384	2710	2532	2466
1484	8534	11279016	94	94_8534	119	116	105	405	421	433	169	173	151	101	103	109	215	203	213	61	87	66	114	119	118	116	119	92	48	50	81	210	242	173
1485	8647	11373183	94	94_8647	1273	819	716	1502	1088	1121	974	849	796	884	763	713	1112	987	1084	845	908	715	766	668	720	960	986	812	689	720	748	851	863	866
1486	8744	11454017	94	94_8744	76	75	87	56	75	84	107	126	122	115	105	117	94	117	127	81	124	101	141	146	151	215	196	236	137	149	152	141	174	149
1487	8852	11544017	94	94_8852	98	76	78	64	66	59	80	85	80	91	79	72	74	96	96	51	79	78	100	97	101	104	102	102	41	48	52	97	110	82
1488	9160	11800683	94	94_9160	1287	1168	1399	1214	1007	1169	1131	1005	1202	1103	1178	1154	1129	1093	1101	1268	1117	1253	1266	1294	1177	1188	1189	992	1100	1109	1085	1189	1109	1154
1489	9169	11808184	94	94_9169	1212	1098	1387	1117	893	1043	1014	903	1138	1027	1116	1097	1013	959	985	1204	1061	3	1170	1208	1061	1058	1075	895	1036	1045	999	1072	981	1044
1490	9245	11871516	94	94_9245	128	124	122	215	234	256	305	309	254	251	240	255	272	263	237	200	241	191	136	136	162	242	260	210	386	373	386	171	216	169
1491	9322	11935683	94	94_9322	71	64	68	115	137	140	192	211	171	144	137	153	176	182	188	106	136	103	66	68	80	139	150	139	257	246	213	91	114	99
1492	9458	12049017	94	94_9458	2	2	3	15	31	12	41	12	9	8	11	2	19	20	6	2	23	3	2	3	2	8	10	0	2	2	18	2	2	2
1493	9505	12088183	94	94_9505	9267	8539	9717	8830	8367	7260	6632	6738	8340	8400	7902	7993	5727	5841	6255	8295	8292	8587	8008	8144	8217	6462	6804	7351	6366	7192	6847	5110	5363	6420
1494	9635	12196517	94	94_9635	2	2	3	2	2	2	2	11	9	2	2	12	2	2	14	2	2	3	2	3	2	2	11	12	28	36	36	2	2	6
1495	9672	12227350	94	94_9672	2	2	3	2	2	2	2	2	2	6	2	2	2	2	2	2	2	3	2	3	2	2	2	0	2	2	2	2	2	2
1496	9676	12230683	94	94_9676	71	2	3	37	2	2	2	2	2	5	2	2	2	2	2	2	2	3	2	3	2	2	2	0	2	2	2	2	2	2
1497	9695	12246516	94	94_9695	2	2	3	2	2	2	2	2	2	2	2	2	2	2	2	2	2	3	2	3	2	2	2	0	2	2	2	2	2	2
1498	9739	12283183	94	94_9739	2	2	3	2	8	2	2	2	2	2	2	2	2	2	2	2	2	3	2	3	2	2	13	14	2	2	2	2	2	2
1499	10000	12500684	94	94_10000	2	2	3	2	2	2	2	6	2	2	2	2	2	2	2	2	2	3	2	3	2	2	2	7	2	2	8	2	2	2
1500	10521	12934850	94	94_10521	2	18	34	2	7	7	2	2	2	2	2	2	2	2	2	2	6	3	2	3	2	2	2	0	2	2	2	2	2	2
1501	10754	13129017	94	94_10754	10	2	8	2	2	2	2	8	7	2	2	10	2	7	7	2	7	15	7	3	13	2	9	6	6	8	13	12	17	24
1502	11014	13345683	94	94_11014	20	29	19	21	25	31	2	2	16	15	19	27	6	12	17	16	27	29	23	27	33	34	45	39	17	21	17	20	27	13
1503	12710	14759017	94	94_12710	2	2	3	2	2	2	2	7	2	2	2	2	2	2	7	2	2	3	2	3	7	2	2	11	2	5	9	2	2	2
1504	14306	16089016	94	94_14306	2	27	20	2	25	19	2	16	2	2	2	13	2	17	7	9	11	19	9	7	7	7	17	14	19	14	18	14	12	19
1505	14539	16283184	94	94_14539	448	392	3	2	326	2	2	2	2	2	2	2	2	2	2	2	2	3	2	3	2	405	2	333	2	2	2	2	2	2
1506	14548	16290684	94	94_14548	2	2	469	443	337	403	363	287	355	308	343	334	354	314	327	409	320	382	381	381	338	420	429	369	287	268	285	367	315	344
1507	14574	16312349	94	94_14574	472	412	3	2	2	2	376	298	349	319	357	346	364	333	323	417	305	370	390	369	325	2	2	0	262	245	287	378	306	354
1508	14824	16520683	94	94_14824	134	110	76	89	71	33	97	86	26	123	61	57	76	46	18	52	48	46	80	60	46	80	43	28	71	38	19	59	58	15
1509	15259	16883183	94	94_15259	314	327	354	223	257	271	248	268	300	295	292	283	243	273	274	282	293	322	335	332	306	309	331	279	269	272	283	305	300	306
1510	15265	16888184	94	94_15265	2	2	3	2	2	2	2	2	2	2	2	2	2	2	2	2	2	3	2	3	2	2	2	286	2	2	2	2	2	2
1511	15895	17413183	94	94_15895	16	6	3	2	2	6	2	2	2	2	14	2	2	15	2	2	2	10	16	12	2	8	2	22	10	18	2	2	10	15
1512	15898	17415684	94	94_15898	13	8	10	20	32	2	26	28	2	25	2	2	10	17	2	15	21	3	2	16	2	2	9	27	9	11	15	2	8	2
1513	15910	17425684	94	94_15910	2	2	3	2	2	2	2	2	2	2	2	2	2	2	2	2	2	8	14	3	2	2	2	17	2	2	2	2	2	2
1514	16080	17567350	94	94_16080	196	267	305	72	128	131	60	97	87	66	84	97	49	94	91	30	80	92	58	91	134	36	54	67	49	56	64	62	99	122
1515	16297	17748184	94	94_16297	2	2	3	2	2	2	8	2	2	2	2	2	2	2	2	2	2	3	2	3	2	2	2	0	2	2	2	2	2	2
1516	16900	18250683	94	94_16900	20	34	30	20	37	40	29	43	29	14	14	27	20	24	28	19	24	34	31	38	59	25	29	54	27	25	41	8	11	11
1517	17021	18351517	94	94_17021	2	2	3	2	2	2	2	2	2	2	2	1	2	1	2	2	2	3	2	3	2	2	2	11	2	2	2	2	1	2
1518	18148	19290684	94	94_18148	2	2	3	2	2	2	2	2	2	2	2	1	2	1	2	2	2	3	2	3	2	2	2	13	2	2	2	2	1	2
1519	18202	19335684	94	94_18202	2	2	3	2	2	2	2	2	2	2	2	1	2	1	2	2	2	3	2	3	2	2	2	29	2	2	2	2	1	2
1520	18312	19427349	94	94_18312	2	2	3	2	2	2	2	2	2	2	2	1	2	1	2	2	2	3	2	3	2	2	2	7	2	2	2	2	1	2
1521	18766	19805683	94	94_18766	2	2	3	2	2	2	2	2	2	2	2	1	2	1	2	2	2	3	2	3	2	2	2	8	2	2	2	2	1	2
1522	22243	22703184	94	94_22243	2	2	3	2	2	2	2	2	2	2	2	1	2	1	2	2	2	3	2	3	2	2	2	0	2	2	2	2	1	12
1523	22672	23060684	94	94_22672	2	2	3	2	2	2	2	2	2	2	2	1	2	1	12	2	2	3	2	3	2	9	2	0	2	2	2	8	1	22
1524	22681	23068184	94	94_22681	2	2	3	2	2	2	2	2	2	2	2	1	23	1	2	2	2	3	2	3	2	28	27	6	2	2	2	2	1	2
1525	22696	23080683	94	94_22696	2	2	3	2	2	2	2	35	2	2	2	1	27	1	2	2	2	3	2	3	19	33	2	4	2	2	40	32	1	56
1526	22706	23089016	94	94_22706	90	2	3	2	2	2	2	2	2	2	2	1	62	1	63	2	2	3	2	3	24	2	87	1	2	2	2	56	1	2
1527	22715	23096518	94	94_22715	2	2	81	2	2	2	29	2	2	144	2	1	2	1	2	63	2	3	2	3	23	55	98	1	2	2	2	2	1	2
1528	22732	23110683	94	94_22732	2	2	3	2	2	2	2	2	2	2	2	1	2	1	2	2	2	3	2	3	2	2	2	1	2	2	2	2	1	2
1529	526	4605683	95	95_ 526	84	62	56	80	54	55	124	99	118	112	91	80	110	79	132	87	56	87	110	80	94	110	98	93	104	118	139	88	88	97
1530	1337	5281517	95	95_1337	10	20	9	20	15	24	9	20	2	18	11	5	7	12	14	2	10	3	19	11	17	26	2	19	7	15	2	2	3	15
1531	1351	5293183	95	95_1351	2	2	3	2	2	2	2	14	2	2	2	0	2	0	2	2	2	3	2	3	2	2	2	17	2	2	2	2	7	2
1532	1358	5299016	95	95_1358	2	18	22	11	19	27	19	21	11	2	38	0	20	16	2	17	8	19	45	18	32	54	2	2	8	20	10	29	12	15
1533	1363	5303184	95	95_1363	2	2	3	2	2	2	2	2	2	2	2	0	2	0	2	2	2	3	2	3	2	2	2	2	6	2	2	2	0	2
1534	1644	5537350	95	95_1644	2	2	3	2	2	2	2	11	6	2	2	0	7	8	2	2	2	10	6	3	2	2	2	14	2	2	2	2	0	7
1535	1722	5602350	95	95_1722	116	72	69	7	11	2	20	28	21	35	23	23	2	0	2	61	52	50	27	26	24	30	26	30	30	35	22	72	62	63
1536	1856	5714016	95	95_1856	2	2	3	10	2	2	2	6	2	2	2	0	2	3	2	2	2	8	2	3	2	2	2	2	2	2	6	2	0	2
1537	3301	6918183	95	95_3301	2	2	3	2	2	2	2	2	2	2	2	0	2	0	2	2	2	3	2	3	2	2	2	2	2	2	2	2	0	2
1538	3448	7040683	95	95_3448	197	164	172	209	150	143	76	74	81	141	130	118	58	58	71	101	119	116	91	75	103	86	100	108	36	49	39	75	83	75
1539	4458	7882350	95	95_4458	11	12	11	2	6	16	2	2	8	6	2	0	2	4	12	2	2	10	2	3	15	2	2	2	2	2	2	14	8	10
1540	4732	8110683	95	95_4732	2	2	3	2	2	2	2	2	2	2	2	5	2	0	2	2	2	3	2	3	2	2	2	2	2	2	2	2	0	2
1541	5210	8509017	95	95_5210	9	6	11	2	2	2	2	8	9	2	2	0	2	0	2	2	2	3	13	8	9	2	2	2	7	2	6	38	44	45
1542	5302	8585683	95	95_5302	17	21	32	16	16	30	14	23	28	16	17	21	15	19	35	16	26	29	26	23	33	18	22	23	19	22	31	9	23	27
1543	5594	8829017	95	95_5594	64	63	98	57	68	84	57	74	89	63	75	80	57	58	94	68	85	80	80	88	104	73	82	76	63	71	76	69	71	80
1544	5754	8962350	95	95_5754	28	44	40	24	39	43	27	43	34	30	46	37	24	33	42	43	45	43	47	42	56	41	22	46	41	40	50	41	49	45
1545	5815	9013184	95	95_5815	113	99	80	97	92	84	157	121	125	155	132	123	143	131	125	147	128	110	160	129	133	146	129	100	138	122	99	141	116	108
1546	6088	9240684	95	95_6088	2	14	19	2	18	15	2	12	29	2	15	17	2	10	19	10	12	24	15	16	25	19	17	24	9	34	24	20	13	31
1547	6151	9293183	95	95_6151	59	54	52	86	91	72	47	56	50	64	52	48	48	50	53	59	74	57	50	39	62	68	65	54	41	34	35	49	55	49
1548	6267	9389850	95	95_6267	38	76	67	157	190	158	63	79	82	56	53	61	87	138	109	61	84	54	51	47	71	55	51	96	20	49	47	123	131	102
1549	6349	9458183	95	95_6349	24	10	3	20	11	13	14	7	14	2	2	4	11	14	2	14	16	3	2	3	2	8	9	23	2	7	2	2	0	2
1550	6356	9464017	95	95_6356	2	2	3	2	2	2	2	2	2	2	2	0	2	0	2	2	2	3	2	3	2	2	2	2	2	2	2	2	0	2
1551	6481	9568183	95	95_6481	2	8	23	2	8	2	2	7	7	2	2	6	2	0	10	2	14	13	14	10	14	2	8	15	2	11	2	8	15	2
1552	6542	9619017	95	95_6542	11	51	74	37	80	117	14	60	97	27	62	77	39	177	165	31	108	89	31	47	95	65	100	129	30	90	117	67	94	124
1553	6678	9732350	95	95_6678	41	39	26	29	23	15	30	40	38	29	15	17	33	40	40	21	23	26	29	26	36	50	42	48	19	25	19	33	25	28
1554	6705	9754850	95	95_6705	2	2	3	2	2	2	2	2	2	2	2	0	2	0	2	2	2	3	2	3	2	2	2	2	2	13	2	2	3	6
1555	6882	9902350	95	95_6882	2	2	3	2	23	46	2	2	9	2	2	0	2	12	24	2	2	3	2	3	2	2	2	2	2	2	2	2	11	20
1556	7116	10097350	95	95_7116	261	266	271	286	295	282	287	300	287	292	264	265	276	277	308	314	337	299	251	251	272	292	271	263	214	209	213	344	356	314
1557	7995	10829850	95	95_7995	75	65	72	66	70	59	62	70	60	72	59	61	56	59	70	62	76	75	76	69	83	68	70	62	62	74	65	64	67	68
1558	8083	10903183	95	95_8083	2	2	3	2	2	2	2	2	2	2	2	0	2	0	2	2	2	3	2	3	11	2	2	2	2	2	2	2	0	2
1559	8090	10909017	95	95_8090	2	2	13	66	79	76	2	34	20	2	9	16	34	34	25	2	2	8	2	11	19	2	11	14	2	2	7	37	43	30
1560	8425	11188184	95	95_8425	1253	1519	1427	1573	1580	1586	1478	1551	1198	1480	1423	1360	1851	1724	1691	1582	1555	1284	1352	1143	1198	1675	1567	1625	1542	1365	1485	1722	1603	1561
1561	8532	11277350	95	95_8532	71	75	58	269	289	281	106	113	98	59	65	71	140	136	146	33	59	46	64	74	73	69	81	62	11	30	43	150	156	110
1562	8647	11373183	95	95_8647	407	250	223	486	366	374	297	268	248	265	238	214	345	320	367	255	267	213	233	200	212	289	309	251	213	218	216	262	283	267
1563	8744	11454017	95	95_8744	176	164	175	141	175	170	242	277	244	243	229	255	215	244	283	197	250	232	297	304	322	440	416	477	308	312	317	322	350	322
1564	8851	11543183	95	95_8851	923	910	931	706	739	669	833	902	863	934	863	855	937	1004	966	747	873	826	1083	1085	1136	1027	1002	1040	577	577	599	1003	1114	1043
1565	8955	11629850	95	95_8955	2	2	3	2	9	2	2	2	2	2	2	0	2	0	2	2	2	3	2	3	2	2	2	2	2	2	2	2	0	2
1566	9160	11800683	95	95_9160	2969	2639	3165	2745	2269	2633	2591	2278	2753	2518	2683	2637	2604	2460	2494	2883	2550	2899	2883	2951	2652	2709	2787	2234	2490	2518	2475	2686	2495	2617
1567	9169	11808184	95	95_9169	2793	2462	3122	2483	1996	2352	2344	2038	2545	2307	2529	2460	2300	2174	2201	2737	2374	2829	2662	2749	2380	2386	2485	2003	2357	2354	2274	2415	2138	2297
1568	9237	11864850	95	95_9237	2	2	3	2	2	2	2	2	2	2	2	0	2	0	116	2	2	3	2	3	2	2	2	2	2	2	2	2	0	2
1569	9246	11872350	95	95_9246	60	74	61	117	124	146	161	165	137	136	140	145	148	136	119	108	129	112	74	78	91	127	152	91	199	188	174	108	131	96
1570	9322	11935683	95	95_9322	34	45	37	72	103	100	133	147	117	100	91	110	119	133	135	68	88	78	53	46	61	97	107	90	167	160	128	59	74	58
1571	9324	11937350	95	95_9324	2	2	3	2	2	2	2	2	2	2	2	0	2	0	2	2	2	3	2	3	2	2	2	2	2	2	139	2	0	2
1572	9396	11997350	95	95_9396	2	2	3	2	2	2	2	6	2	2	7	0	2	0	2	2	2	3	2	3	2	2	2	2	2	8	6	2	0	2
1573	9454	12045683	95	95_9454	2	2	3	2	2	2	2	2	41	2	2	56	2	0	2	2	2	3	2	3	2	2	2	2	2	2	2	2	0	2
1574	9460	12050683	95	95_9460	24	37	10	66	84	77	119	111	2	89	92	36	101	95	30	61	79	47	29	15	28	83	65	33	119	67	76	30	52	2
1575	9505	12088183	95	95_9505	2995	2702	3114	2795	2646	2258	2050	2090	2590	2645	2476	2540	1799	1822	1937	2599	2629	2715	2533	2582	2601	2023	2114	2275	2136	2182	2107	1615	1687	2032
1576	9641	12201517	95	95_9641	2	2	3	2	2	2	8	12	17	2	2	12	9	3	19	2	6	10	9	3	2	9	14	16	38	40	40	2	0	2
1577	10003	12503183	95	95_10003	2	9	11	2	2	2	2	2	8	7	2	2	2	0	8	2	2	13	10	3	10	2	12	9	2	2	13	2	0	6
1578	10214	12679017	95	95_10214	2	2	3	2	2	2	2	2	2	2	2	0	2	0	2	2	2	3	2	3	2	2	2	9	2	2	2	2	0	2
1579	10391	12826517	95	95_10391	2	2	3	2	2	2	2	2	2	2	2	0	2	9	2	2	2	3	2	3	2	2	2	2	2	2	2	2	0	2
1580	10398	12832350	95	95_10398	2	2	3	2	2	2	2	2	2	2	2	0	2	8	9	2	2	6	2	3	2	2	2	8	2	2	2	2	9	2
1581	10521	12934850	95	95_10521	2	7	7	2	2	2	2	2	2	2	2	0	2	0	2	2	2	3	2	3	2	2	2	2	2	2	2	2	0	2
1582	10753	13128183	95	95_10753	176	165	165	105	112	108	110	118	110	150	108	152	103	126	80	139	151	176	128	118	140	153	149	186	162	138	161	168	178	205
1583	11018	13349017	95	95_11018	61	61	59	56	61	67	18	39	41	53	38	66	32	52	54	41	71	75	78	77	84	86	109	99	56	59	55	49	55	56
1584	12001	14168183	95	95_12001	17	2	3	2	2	2	2	2	2	2	2	0	2	0	2	2	2	3	2	3	2	2	2	2	2	2	2	2	0	2
1585	12199	14333183	95	95_12199	66	2	3	16	2	2	2	2	9	2	2	0	7	0	2	2	2	9	7	3	13	2	9	2	2	12	2	2	7	6
1586	12207	14339850	95	95_12207	2	2	3	2	2	2	2	10	7	2	2	0	2	3	2	2	2	3	2	3	6	2	2	11	2	2	2	2	0	2
1587	12894	14912350	95	95_12894	2	2	3	2	2	2	2	2	2	2	2	0	2	0	2	2	2	10	2	3	2	2	2	2	2	2	2	2	0	2
1588	12901	14918183	95	95_12901	2	13	3	7	2	2	2	2	2	2	2	11	14	12	8	7	2	12	2	3	10	9	10	2	13	14	13	2	13	10
1589	14539	16283184	95	95_14539	1154	982	3	2	890	2	2	2	2	2	2	0	2	0	2	2	2	3	2	3	2	2	2	2	2	2	2	2	0	2
1590	14547	16289850	95	95_14547	1142	2	1191	1104	881	1047	918	776	972	858	948	882	945	860	850	1093	892	1021	1035	1027	905	1062	1092	863	806	810	759	998	893	916
1591	14572	16310684	95	95_14572	2	945	3	2	2	2	785	656	863	739	856	755	850	787	781	1029	808	942	901	888	769	2	2	2	630	629	546	950	804	831
1592	14825	16521517	95	95_14825	381	303	246	253	197	107	266	228	91	317	189	156	218	144	75	172	154	121	231	178	132	214	113	80	179	109	67	199	161	63
1593	15259	16883183	95	95_15259	703	730	811	498	576	631	561	608	661	624	680	630	534	596	622	649	664	708	752	734	704	698	714	625	608	615	629	701	644	693
1594	15900	17417351	95	95_15900	521	598	623	653	665	688	532	659	526	559	612	596	527	607	526	498	646	555	667	698	701	633	671	703	570	600	568	560	549	560
1595	16008	17507351	95	95_16008	10	13	13	2	17	16	11	12	7	2	10	5	2	0	2	2	7	3	2	3	2	2	9	30	2	2	9	9	6	8
1596	16078	17565683	95	95_16078	593	739	845	276	378	363	204	291	276	263	272	300	178	282	287	138	260	284	229	284	386	130	173	200	137	179	204	208	303	351
1597	16261	17718184	95	95_16261	729	2	3	692	2	2	611	2	2	2	2	0	607	0	2	708	2	3	2	3	2	2	2	2	2	2	2	624	0	2
1598	16268	17724016	95	95_16268	747	565	711	2	500	568	619	496	596	556	608	518	2	514	549	710	553	593	623	570	515	592	576	422	529	470	460	648	557	491
1599	16288	17740683	95	95_16288	2	2	3	676	511	2	2	523	2	538	617	528	612	524	2	2	573	573	643	578	517	643	562	402	564	457	424	2	0	488
1600	16523	17936516	95	95_16523	2	2	3	2	2	2	2	2	2	2	2	0	2	0	2	2	2	3	2	3	2	2	2	2	2	2	2	2	0	6
1601	16533	17944851	95	95_16533	2	2	3	2	8	9	2	2	2	2	2	0	10	11	10	2	2	3	2	3	8	2	2	8	2	8	13	7	10	15
1602	16540	17950684	95	95_16540	2	2	3	2	2	2	2	2	2	2	2	0	2	0	11	2	2	3	2	3	2	2	2	2	2	2	2	2	0	2
1603	16901	18251516	95	95_16901	93	125	135	95	131	164	111	131	121	68	73	95	90	99	113	74	100	112	132	139	235	104	108	179	99	108	136	51	57	60
1604	17012	18344017	95	95_17012	2	2	3	2	2	2	2	2	2	2	2	0	2	0	2	9	2	15	2	3	2	2	2	2	2	2	2	2	0	2
1605	17021	18351517	95	95_17021	6	13	21	2	2	11	10	18	2	2	6	6	2	4	2	13	14	20	17	3	12	17	15	31	15	16	9	16	12	16
1606	17487	18739849	95	95_17487	2	6	3	2	2	2	6	9	2	2	2	0	2	3	2	2	10	3	12	3	2	2	2	12	2	2	2	2	0	2
1607	17497	18748184	95	95_17497	2	2	3	2	2	2	2	2	2	2	2	0	2	0	2	2	2	3	2	3	2	2	2	2	2	2	2	2	0	2
1608	17562	18802349	95	95_17562	2	14	16	7	8	8	9	8	2	14	2	5	6	11	2	7	12	16	11	18	10	27	16	10	7	15	6	10	18	16
1609	17685	18904850	95	95_17685	2	11	3	2	2	2	2	2	2	2	2	0	2	0	2	2	2	3	2	8	2	2	2	2	2	2	2	2	0	2
1610	17930	19109016	95	95_17930	2	2	3	2	2	2	2	2	2	2	2	0	2	0	2	2	2	3	2	3	2	2	2	17	2	2	2	2	0	2
1611	17940	19117350	95	95_17940	2	2	3	2	2	2	2	2	2	2	2	0	2	0	2	2	2	3	2	3	2	2	2	19	2	2	2	2	0	2
1612	17951	19126516	95	95_17951	2	2	3	2	2	2	2	2	2	2	2	0	2	0	2	2	2	3	2	3	2	2	2	17	2	2	2	2	0	2
1613	18149	19291517	95	95_18149	2	2	3	2	2	2	2	2	2	2	2	0	2	0	2	2	2	3	2	3	2	2	2	72	2	2	2	2	0	2
1614	18202	19335684	95	95_18202	2	2	3	2	2	2	2	2	2	2	2	0	2	0	2	2	2	3	2	3	2	2	2	112	2	2	2	2	0	2
1615	18243	19369850	95	95_18243	2	2	3	2	2	2	2	2	2	12	2	0	2	0	2	2	2	7	2	3	16	2	2	2	2	2	2	2	0	2
1616	18252	19377350	95	95_18252	18	21	26	13	20	11	11	17	7	2	7	6	6	3	9	2	12	6	26	25	21	2	2	8	2	6	2	16	14	26
1617	18263	19386517	95	95_18263	2	2	3	2	2	2	2	2	2	2	2	0	2	1	2	2	2	3	2	3	10	2	2	2	2	2	2	2	0	2
1618	18314	19429016	95	95_18314	2	2	3	2	2	2	2	2	2	2	2	0	2	1	2	2	2	3	2	3	2	2	2	38	2	2	2	2	0	2
1619	18354	19462351	95	95_18354	2	2	3	2	2	2	2	2	2	2	2	0	2	1	2	2	2	3	2	3	2	2	2	17	2	2	2	2	0	2
1620	18719	19766516	95	95_18719	2	2	3	2	2	2	2	2	2	2	2	0	2	1	2	2	2	3	2	3	2	2	2	35	2	2	2	2	0	2
1621	18762	19802349	95	95_18762	2	2	3	2	2	2	2	2	2	2	2	0	2	1	2	2	2	3	2	3	2	2	2	36	2	2	2	2	0	2
1622	22227	22689850	95	95_22227	27	2	35	11	2	2	2	2	2	7	11	20	2	1	2	2	10	35	2	3	2	2	2	2	2	2	2	2	0	2
1623	22235	22696516	95	95_22235	52	30	3	14	7	10	2	2	2	2	26	0	2	1	10	14	12	43	11	3	10	2	6	2	10	2	10	2	0	7
1624	22252	22710684	95	95_22252	2	2	23	2	2	2	2	2	2	2	16	43	2	1	2	2	12	3	2	3	2	2	2	2	2	2	5	2	0	2
1625	22655	23046516	95	95_22655	2	2	3	2	2	2	2	24	2	2	2	1	2	1	2	2	15	19	11	3	2	2	2	2	2	2	2	2	0	2
1626	22666	23055683	95	95_22666	2	2	11	2	48	2	2	2	2	2	27	1	2	1	2	18	2	32	2	3	2	2	2	2	2	2	2	2	31	37
1627	22676	23064016	95	95_22676	2	2	3	2	2	58	2	2	61	2	2	1	2	1	111	2	2	3	20	26	2	2	2	2	2	2	2	2	1	36
1628	22685	23071516	95	95_22685	2	2	45	2	2	45	2	2	51	2	2	1	2	1	2	2	49	19	2	19	2	2	115	2	8	20	2	145	1	2
1629	22699	23083183	95	95_22699	2	122	3	241	84	2	208	144	2	2	64	88	309	194	152	62	40	3	44	22	101	2	130	142	2	2	69	174	1	16
1630	22711	23093184	95	95_22711	616	2	3	2	2	2	2	2	2	20	1	1	2	1	2	2	2	3	2	3	2	261	2	2	5	2	2	2	1	2
1631	22731	23109850	95	95_22731	2	2	33	2	2	2	2	2	2	65	1	1	2	1	2	2	43	147	2	3	2	2	2	2	42	77	2	2	1	2
1632	65	4221517	96	96_ 65	120	95	53	40	36	36	44	35	45	64	47	30	51	46	44	108	93	84	58	47	62	81	66	82	68	59	73	80	90	77
1633	212	4344017	96	96_ 212	16	2	3	2	2	2	12	2	2	5	0	7	2	2	2	2	2	3	2	3	2	2	2	2	6	2	2	2	2	2
1634	346	4455683	96	96_ 346	110	2	87	51	62	47	76	67	85	0	13	73	18	2	48	44	45	77	40	16	23	40	2	76	34	65	33	36	2	73
1635	524	4604017	96	96_ 524	42	29	22	28	19	23	59	38	56	54	38	42	55	39	73	44	25	39	58	42	43	42	45	48	63	70	74	39	49	48
1636	1060	5050683	96	96_1060	35	35	72	42	38	60	41	31	56	19	47	27	52	33	33	56	63	42	60	42	38	49	39	44	63	49	39	39	43	42
1637	1072	5060683	96	96_1072	2	2	3	2	2	2	2	2	2	0	0	2	2	2	2	2	2	8	2	3	2	2	2	2	2	2	2	2	2	2
1638	1205	5171517	96	96_1205	2	2	3	2	2	2	2	2	2	0	0	2	2	2	2	2	2	3	2	3	2	2	2	2	2	2	2	2	2	2
1639	1640	5534017	96	96_1640	2	2	9	2	2	2	2	7	2	0	0	10	7	9	2	2	6	3	2	3	2	2	2	7	2	2	8	5	2	11
1640	1724	5604017	96	96_1724	12	2	3	2	2	2	2	2	2	0	0	2	2	2	2	2	2	3	2	3	2	2	2	2	2	2	2	2	2	2
1641	2106	5922350	96	96_2106	2	2	3	2	2	2	2	2	2	0	5	6	2	2	2	8	2	3	2	3	2	7	2	10	2	2	2	2	2	2
1642	2796	6497350	96	96_2796	2	2	3	2	2	2	2	2	2	0	0	2	2	2	2	2	2	3	2	3	2	2	2	5	2	2	2	2	2	2
1643	3026	6689017	96	96_3026	69	55	61	55	48	51	56	69	52	102	51	90	41	57	89	51	39	78	57	83	81	57	70	94	39	62	79	65	58	95
1644	3146	6789017	96	96_3146	214	42	18	175	32	2	138	45	2	196	19	19	99	24	2	55	2	3	46	17	2	35	2	2	34	2	2	39	8	2
1645	3207	6839850	96	96_3207	575	665	576	621	449	515	585	662	484	938	515	733	479	568	836	570	340	692	630	665	782	589	622	894	405	590	692	633	498	797
1646	3293	6911517	96	96_3293	1112	263	115	1082	180	32	823	235	21	1088	110	79	568	118	29	329	34	50	279	123	55	202	39	32	191	41	11	197	59	27
1647	3449	7041517	96	96_3449	589	494	499	621	469	489	235	238	243	434	380	376	186	199	217	328	360	302	273	250	295	294	273	327	130	146	155	236	266	242
1648	3729	7274850	96	96_3729	2	2	3	2	2	2	2	2	2	0	0	2	2	2	2	2	2	3	2	3	2	7	2	13	2	2	2	2	2	2
1649	4069	7558183	96	96_4069	2	2	3	2	2	2	2	2	2	7	0	2	2	2	2	2	2	3	2	3	2	2	2	2	2	2	2	2	2	2
1650	4414	7845683	96	96_4414	2	2	3	2	2	2	2	2	2	0	0	2	2	2	6	2	2	3	2	3	2	2	2	2	2	2	2	2	2	2
1651	4453	7878183	96	96_4453	2	6	3	2	2	2	2	2	2	0	5	10	2	2	2	2	2	3	2	3	2	2	2	2	2	2	2	7	5	2
1652	4675	8063184	96	96_4675	2	2	3	2	2	2	2	2	2	0	0	2	2	2	2	2	2	3	2	3	2	2	2	2	2	2	10	2	2	2
1653	4731	8109850	96	96_4731	2	2	3	16	19	13	2	2	2	0	0	11	2	2	7	2	2	12	2	3	2	2	2	2	2	2	2	2	8	5
1654	5301	8584850	96	96_5301	2	2	3	2	2	2	2	7	2	0	0	2	2	2	6	2	2	3	2	3	2	2	2	2	6	2	6	2	7	11
1655	5594	8829017	96	96_5594	55	48	81	55	56	66	55	57	78	51	49	75	48	49	81	61	66	72	73	68	85	60	71	83	60	69	72	56	61	73
1656	5756	8964017	96	96_5756	142	150	181	133	140	167	124	147	188	142	154	177	132	141	177	160	166	174	181	195	205	166	101	187	151	145	180	160	171	181
1657	5783	8986517	96	96_5783	112	86	128	116	91	109	95	102	125	101	104	112	85	92	125	100	120	125	126	125	126	119	115	125	101	88	123	103	112	131
1658	5814	9012350	96	96_5814	49	22	24	37	32	24	75	52	51	76	56	59	76	53	61	59	66	52	70	60	47	71	57	39	61	53	32	70	56	46
1659	5954	9129017	96	96_5954	7	9	12	2	14	16	2	6	27	4	7	20	2	11	27	8	14	28	12	24	23	11	25	23	12	18	24	11	17	24
1660	5988	9157350	96	96_5988	2	2	3	2	5	2	2	2	7	0	2	9	2	2	12	2	2	13	2	3	2	2	2	2	2	2	6	6	2	7
1661	6089	9241517	96	96_6089	432	629	844	407	565	739	438	597	835	460	664	731	424	574	813	641	727	799	719	752	849	690	738	856	591	704	825	652	715	863
1662	6121	9268184	96	96_6121	2	2	3	2	2	2	2	2	2	0	0	2	2	2	2	2	2	3	2	3	2	2	2	2	2	2	2	2	2	5
1663	6151	9293183	96	96_6151	123	117	134	193	196	184	104	121	115	137	120	134	115	120	144	146	153	141	96	105	128	151	152	146	87	101	96	126	136	134
1664	6271	9393184	96	96_6271	100	144	156	354	397	373	135	172	191	121	122	144	183	287	223	126	170	118	125	104	151	144	135	205	47	106	124	246	288	244
1665	6316	9430683	96	96_6316	2	2	3	2	2	2	2	2	2	0	0	2	2	2	2	2	2	3	2	3	2	2	2	2	2	2	5	2	2	2
1666	6431	9526517	96	96_6431	2	9	12	13	17	12	2	10	2	2	4	7	6	2	14	2	7	8	2	3	2	2	2	5	2	15	10	20	37	24
1667	6472	9560683	96	96_6472	2	2	3	2	7	2	2	10	2	5	3	14	2	2	2	8	12	13	8	11	15	2	2	10	2	15	2	8	12	14
1668	6542	9619017	96	96_6542	2	2	3	2	7	2	2	2	9	0	0	6	2	22	12	2	2	3	2	3	7	2	2	5	2	10	12	2	10	12
1669	6881	9901517	96	96_6881	2	2	3	2	43	83	2	8	23	0	0	17	2	25	44	2	2	3	2	3	16	2	7	2	2	2	18	15	21	43
1670	7071	10059850	96	96_7071	2	2	3	2	9	2	2	2	2	0	0	2	2	2	7	2	2	3	2	3	2	2	2	2	2	2	2	2	2	8
1671	7116	10097350	96	96_7116	230	231	239	244	263	246	247	264	249	259	211	229	245	241	274	276	291	270	224	224	227	251	248	240	171	181	187	289	321	289
1672	7218	10182350	96	96_7218	18	13	27	15	17	27	10	21	25	21	16	27	23	16	22	21	23	18	23	23	25	20	26	32	16	14	21	50	39	43
1673	7993	10828183	96	96_7993	56	41	39	41	50	49	46	46	55	49	39	53	38	45	40	40	49	47	51	52	52	46	44	39	40	40	37	48	40	42
1674	8090	10909017	96	96_8090	19	31	37	146	152	167	43	67	59	20	26	37	73	78	78	2	25	28	24	41	39	14	22	41	9	10	33	76	103	81
1675	8425	11188184	96	96_8425	1297	1606	1530	1661	1674	1689	1566	1656	1267	1573	1494	1447	1964	1831	1799	1665	1672	1396	1425	1239	1256	1792	1666	1732	1633	1445	1588	1814	1716	1653
1676	8534	11279016	96	96_8534	142	140	117	527	558	567	215	217	190	134	136	143	275	255	283	84	111	77	141	138	150	129	149	132	49	67	100	274	304	236
1677	8647	11373183	96	96_8647	484	310	270	574	435	468	371	323	296	342	284	270	438	394	428	301	343	264	268	260	274	368	386	309	266	274	284	323	345	337
1678	8744	11454017	96	96_8744	109	92	105	89	107	113	151	170	153	150	128	165	127	145	178	107	157	137	180	187	194	267	252	296	184	199	192	194	224	217
1679	8852	11544017	96	96_8852	341	352	369	289	323	292	310	379	377	353	350	368	356	421	417	279	361	329	429	438	488	444	403	511	198	237	291	422	456	444
1680	8876	11564016	96	96_8876	2	2	25	2	20	2	2	2	2	4	15	9	2	2	2	2	11	3	2	3	2	2	2	2	2	2	2	22	2	2
1681	8980	11650683	96	96_8980	29	21	27	8	14	14	12	6	2	21	16	26	2	12	2	2	14	14	19	15	16	19	19	16	10	2	11	88	87	99
1682	8986	11655684	96	96_8986	2	2	3	2	2	2	2	5	2	0	0	2	2	9	2	2	2	3	2	3	2	2	2	2	2	2	2	2	2	2
1683	9159	11799850	96	96_9159	996	854	1029	911	740	851	863	749	882	829	871	813	839	805	798	945	824	921	948	958	866	874	891	715	813	810	789	861	800	845
1684	9170	11809016	96	96_9170	932	790	986	806	626	732	766	639	794	741	803	741	705	686	680	877	761	896	844	893	757	747	774	628	756	744	692	745	666	709
1685	9244	11870684	96	96_9244	125	105	95	190	197	216	260	257	215	215	200	227	235	215	193	171	204	160	114	123	136	205	226	173	321	310	314	156	197	151
1686	9319	11933184	96	96_9319	68	50	44	106	127	135	177	186	154	132	115	143	157	160	173	97	114	94	58	59	61	120	130	128	231	220	196	84	97	87
1687	9382	11985683	96	96_9382	2	2	3	2	2	2	2	2	2	0	0	2	2	2	2	2	2	3	2	3	2	6	2	2	2	2	2	2	7	2
1688	9396	11997350	96	96_9396	14	21	24	9	9	11	2	9	11	8	7	13	2	2	2	2	2	21	6	15	2	7	2	15	9	12	16	2	2	14
1689	9459	12049850	96	96_9459	65	70	49	132	153	149	269	247	139	183	166	140	200	205	138	131	160	117	79	78	82	176	158	149	319	276	282	76	96	64
1690	9505	12088183	96	96_9505	1508	1376	1580	1401	1331	1133	1039	1045	1307	1331	1253	1274	912	933	969	1298	1308	1355	1281	1281	1307	1039	1059	1108	1077	1079	1039	819	846	1013
1691	9631	12193183	96	96_9631	32	27	26	41	41	42	85	98	85	52	55	78	73	66	90	39	56	60	24	27	35	47	84	93	154	182	192	23	34	40
1692	9832	12360683	96	96_9832	2	2	3	2	2	2	2	2	2	0	0	2	2	2	2	2	2	3	2	3	2	2	2	21	2	2	2	2	2	2
1693	9846	12372350	96	96_9846	2	2	3	2	2	2	2	2	2	0	0	2	2	2	2	2	2	3	2	3	2	2	2	10	2	2	2	2	2	2
1694	9998	12499017	96	96_9998	31	41	43	26	34	30	37	30	35	31	30	41	28	27	39	30	35	51	34	29	39	34	42	52	31	37	54	17	23	45
1695	10392	12827350	96	96_10392	2	2	3	2	2	2	2	2	2	0	0	2	2	2	2	2	2	3	2	3	2	2	2	2	2	2	2	2	2	5
1696	10754	13129017	96	96_10754	2	6	3	2	2	2	2	2	2	0	0	12	2	2	2	2	2	15	6	3	2	9	2	7	8	6	10	14	8	20
1697	11016	13347350	96	96_11016	43	34	39	38	43	46	8	20	19	32	20	35	13	27	22	29	45	46	43	45	49	57	66	47	31	36	29	30	33	27
1698	12708	14757350	96	96_12708	107	118	88	72	78	72	83	101	83	97	85	96	72	65	67	66	85	87	99	93	120	100	109	102	86	83	90	64	71	72
1699	13633	15528183	96	96_13633	2	2	3	2	2	2	6	2	2	0	0	2	2	2	2	2	2	3	2	3	2	2	2	2	2	8	14	2	2	2
1700	13799	15666516	96	96_13799	14	16	3	56	57	79	92	100	90	25	23	46	80	79	122	23	35	26	12	11	20	28	56	47	90	112	184	22	29	33
1701	14228	16024017	96	96_14228	2	2	3	2	2	2	2	2	2	0	0	2	2	2	2	2	2	3	2	3	2	2	2	2	2	2	2	2	2	2
1702	14237	16031517	96	96_14237	2	2	3	2	2	2	2	2	2	4	0	2	2	2	2	2	2	3	2	3	2	2	2	2	2	2	2	2	2	2
1703	14307	16089849	96	96_14307	12	38	38	2	41	32	2	24	12	4	14	28	7	31	22	18	32	30	22	26	20	15	26	25	24	20	24	29	32	28
1704	14547	16289850	96	96_14547	503	422	468	480	358	434	386	321	395	357	368	362	385	341	338	457	363	392	415	406	362	444	456	340	337	322	300	416	350	364
1705	14573	16311516	96	96_14573	504	407	3	475	365	2	327	280	370	308	338	313	362	327	326	426	324	369	365	345	308	438	2	342	274	251	222	396	302	352
1706	14727	16439850	96	96_14727	2	14	3	2	13	19	27	54	27	10	15	28	23	32	32	9	9	22	2	3	2	23	22	11	55	53	54	19	10	10
1707	14824	16520683	96	96_14824	124	93	76	81	59	26	82	75	23	86	59	32	65	45	28	24	42	37	67	52	27	67	37	25	62	34	31	64	53	25
1708	14835	16529850	96	96_14835	2	2	3	2	2	2	2	2	2	0	0	2	2	2	2	2	2	3	2	3	2	2	2	8	2	2	2	2	2	2
1709	15189	16824850	96	96_15189	2	2	3	2	8	2	22	18	9	4	0	2	24	11	15	2	2	3	2	3	2	7	2	2	34	16	27	2	2	2
1710	15259	16883183	96	96_15259	345	336	369	247	267	287	271	277	299	294	295	290	255	284	290	298	295	335	356	345	315	324	332	264	293	286	290	318	285	312
1711	15267	16889851	96	96_15267	2	2	3	2	2	2	2	2	2	0	0	2	2	2	2	2	2	3	2	3	2	2	2	283	2	2	2	2	2	2
1712	15427	17023184	96	96_15427	7	2	3	29	2	2	51	2	2	10	0	2	34	2	2	2	2	3	2	3	2	2	2	2	2	2	2	2	2	2
1713	15869	17391516	96	96_15869	2	2	3	2	2	7	22	24	7	0	7	2	37	22	25	8	2	6	2	3	2	10	12	18	48	41	32	7	2	2
1714	15878	17399017	96	96_15878	2	2	3	2	2	2	2	2	2	0	0	2	2	2	2	2	2	3	2	3	2	2	2	28	2	2	2	2	2	2
1715	15902	17419016	96	96_15902	157	161	173	215	197	193	158	164	115	171	167	146	143	163	139	128	172	150	182	184	203	173	188	192	113	171	158	143	148	144
1716	16078	17565683	96	96_16078	359	453	504	150	206	194	101	163	146	133	141	173	89	155	155	69	138	155	117	149	198	63	87	104	70	98	111	114	164	198
1717	16260	17717350	96	96_16260	482	323	3	449	2	2	396	2	2	0	333	2	384	275	275	419	2	3	2	3	2	2	2	2	2	2	2	350	2	2
1718	16269	17724850	96	96_16269	508	348	380	435	295	299	391	286	339	374	0	241	2	2	298	467	289	300	382	352	291	349	325	243	333	280	271	365	300	283
1719	16288	17740683	96	96_16288	2	2	3	2	312	2	2	311	2	398	358	273	419	294	2	2	311	325	409	382	335	378	361	218	359	321	280	2	328	313
1720	16533	17944851	96	96_16533	2	2	3	2	2	2	2	2	2	0	0	2	2	2	2	2	2	3	2	3	2	2	2	2	2	2	6	2	2	7
1721	16901	18251516	96	96_16901	2	13	15	7	14	21	10	16	8	2	0	11	2	10	16	6	2	14	17	15	38	10	15	33	6	2	24	2	6	4
1722	17491	18743183	96	96_17491	2	2	3	2	2	2	2	2	2	5	0	2	2	2	2	2	2	3	2	3	2	2	2	2	2	2	2	2	2	2
1723	18148	19290684	96	96_18148	2	2	3	2	2	2	2	2	2	0	0	2	2	2	2	2	2	3	2	3	2	2	2	7	2	2	2	2	2	2
1724	18201	19334850	96	96_18201	2	2	3	2	2	2	2	2	2	0	0	2	2	2	2	2	2	3	2	3	2	2	2	23	2	2	2	2	2	2
1725	22215	22679850	96	96_22215	2	13	12	2	2	2	2	2	2	0	0	2	2	2	2	2	2	25	2	3	16	2	2	6	2	8	2	2	2	2
1726	22228	22690683	96	96_22228	2	39	20	2	2	2	2	28	22	0	0	2	2	2	18	2	35	40	20	3	28	2	2	2	2	2	2	2	2	16
1727	22249	22708183	96	96_22249	87	2	3	57	28	34	2	2	18	27	25	66	2	2	2	33	26	3	43	3	12	9	16	6	28	27	2	2	2	2
1728	22662	23052349	96	96_22662	18	2	3	2	2	2	21	2	2	4	1	2	2	2	2	36	42	35	34	3	2	2	2	2	2	2	2	2	2	2
1729	22670	23059017	96	96_22670	2	2	3	2	2	2	2	38	2	0	1	2	2	70	2	2	2	56	2	3	65	2	2	2	2	2	2	2	2	2
1730	22677	23064850	96	96_22677	2	2	3	2	2	2	17	2	2	0	1	2	2	2	2	2	39	3	2	3	94	2	2	2	50	46	2	2	140	2
1731	22686	23072350	96	96_22686	2	2	3	2	2	2	2	2	2	0	1	2	2	2	2	2	44	63	43	260	106	88	2	2	2	2	2	2	1	223
1732	22696	23080683	96	96_22696	2	256	223	41	214	311	110	55	403	0	1	157	152	62	274	74	34	26	2	287	113	2	2	237	82	43	280	191	1	2
1733	22712	23094017	96	96_22712	871	277	3	38	2	2	2	96	2	26	392	2	2	2	2	93	2	3	68	3	2	119	375	2	86	2	2	2	1	2
1734	22725	23104851	96	96_22725	2	2	3	2	2	2	2	2	2	130	1	2	2	2	2	2	145	99	29	3	2	2	2	2	2	115	2	2	1	2
1735	149	4291517	97	97_ 149	2	2	3	2	2	2	2	2	2	1	1	2	2	2	2	2	2	3	2	3	2	2	2	2	2	2	2	2	1	2
1736	205	4338183	97	97_ 205	2	2	3	2	2	2	2	2	2	1	1	2	2	2	2	2	2	3	2	3	2	2	2	2	2	2	2	2	1	2
1737	345	4454850	97	97_ 345	2	2	3	2	2	2	2	2	8	1	1	2	2	2	2	2	2	3	2	3	2	2	2	2	2	2	2	2	1	2
1738	399	4499850	97	97_ 399	2	7	7	2	2	2	2	6	11	8	8	16	2	10	15	2	7	11	2	6	7	2	2	22	2	2	10	2	7	2
1739	524	4604017	97	97_ 524	149	109	97	137	82	104	221	159	195	184	171	162	189	139	239	154	117	152	189	153	169	187	164	163	204	202	248	138	174	174
1740	1724	5604017	97	97_1724	13	16	3	2	2	2	2	2	2	11	2	2	2	2	2	7	8	3	2	9	2	2	2	2	2	2	2	10	11	2
1741	1858	5715683	97	97_1858	2	2	3	2	2	2	2	2	2	2	2	2	2	2	2	2	2	3	2	3	2	2	2	2	2	2	2	2	0	2
1742	2916	6597350	97	97_2916	2	2	3	2	2	2	2	2	2	2	2	2	2	2	7	2	2	3	2	3	2	2	2	2	2	2	2	2	0	2
1743	3145	6788183	97	97_3145	8	2	3	2	2	2	2	2	2	2	2	2	2	2	2	2	2	3	2	3	2	2	2	2	2	2	2	2	0	2
1744	3205	6838183	97	97_3205	46	59	52	58	37	54	58	58	38	81	44	65	34	47	82	48	23	63	50	56	71	58	57	81	28	56	54	48	41	79
1745	3293	6911517	97	97_3293	79	7	3	85	2	2	60	6	2	78	2	2	34	2	2	10	2	3	2	3	2	7	2	2	2	2	2	2	0	2
1746	3448	7040683	97	97_3448	259	214	220	270	198	217	95	91	94	182	159	161	81	77	92	130	159	132	101	100	127	125	130	127	47	49	50	95	105	98
1747	3725	7271517	97	97_3725	2	2	3	2	2	2	2	2	2	2	2	2	2	2	2	2	2	3	2	3	2	6	2	7	2	2	2	2	0	2
1748	3990	7492350	97	97_3990	8	2	3	2	2	2	2	2	2	2	2	2	2	2	2	2	2	3	2	3	2	2	2	2	2	2	2	2	7	2
1749	4416	7847350	97	97_4416	2	2	3	2	2	2	2	2	2	2	2	2	2	2	8	2	2	3	2	3	2	2	2	2	2	2	2	2	0	2
1750	4455	7879850	97	97_4455	2	2	3	2	2	7	2	2	2	2	2	2	2	2	2	2	2	3	2	3	2	2	2	2	2	2	2	2	0	2
1751	4676	8064016	97	97_4676	2	2	3	2	2	2	2	2	2	2	2	2	2	2	9	2	2	3	2	3	2	2	2	2	2	2	2	2	0	2
1752	4731	8109850	97	97_4731	2	8	3	7	14	15	2	2	2	2	8	2	2	2	10	2	2	3	2	3	2	2	2	2	2	2	2	2	0	2
1753	4998	8332350	97	97_4998	2	2	3	2	2	2	2	2	2	2	2	2	2	2	2	2	2	3	2	3	2	2	2	2	2	2	2	12	14	14
1754	5211	8509850	97	97_5211	2	2	3	2	2	2	2	2	2	2	2	2	2	2	2	2	2	3	2	3	2	2	2	2	2	2	2	2	5	2
1755	5294	8579017	97	97_5294	2	2	3	2	8	2	2	2	2	2	2	2	2	2	2	2	2	3	2	3	10	2	2	2	2	2	2	2	0	2
1756	5302	8585683	97	97_5302	19	17	19	13	10	31	19	20	27	20	13	17	9	12	27	18	17	24	17	17	18	22	22	26	13	19	27	7	18	31
1757	5333	8611517	97	97_5333	2	2	3	2	2	2	2	2	2	2	2	2	2	2	2	2	2	3	2	3	2	2	7	2	2	2	2	2	0	2
1758	5593	8828183	97	97_5593	108	105	132	103	95	101	103	86	126	93	95	119	79	84	128	112	115	111	116	121	141	108	109	128	103	123	113	100	113	118
1759	5756	8964017	97	97_5756	542	547	656	512	509	589	485	511	627	531	578	595	490	509	611	615	593	614	648	652	708	606	392	659	562	549	631	571	597	651
1760	5788	8990684	97	97_5788	2	2	3	2	2	2	2	2	2	5	2	2	2	2	2	2	2	3	2	3	5	2	2	2	2	2	2	2	0	5
1761	5814	9012350	97	97_5814	190	168	144	164	147	154	281	223	242	274	235	234	256	230	224	255	230	202	272	250	239	266	236	196	240	225	211	266	218	220
1762	5952	9127350	97	97_5952	2	2	3	2	2	2	2	2	8	2	2	2	2	2	11	2	2	3	2	3	2	2	2	9	2	8	2	2	0	2
1763	5982	9152350	97	97_5982	24	45	47	33	38	46	33	56	65	27	58	43	36	41	66	32	59	53	37	52	41	50	28	52	36	55	56	39	47	56
1764	6040	9200684	97	97_6040	2	2	3	2	2	2	2	2	2	2	2	2	2	2	2	2	2	3	2	3	2	2	2	2	2	2	2	8	14	2
1765	6090	9242350	97	97_6090	49	86	125	49	82	114	52	75	119	51	82	104	44	77	114	89	104	122	112	111	130	109	106	128	80	105	126	89	101	131
1766	6150	9292350	97	97_6150	103	101	100	167	170	165	101	102	89	117	95	107	102	99	122	120	131	115	81	88	103	142	143	129	71	79	79	99	117	113
1767	6270	9392350	97	97_6270	99	163	164	391	437	406	144	184	204	133	138	143	210	318	243	139	182	139	131	106	154	157	123	207	65	127	130	271	305	276
1768	6296	9414017	97	97_6296	2	2	3	2	2	2	2	2	2	2	2	2	2	2	2	2	2	3	9	3	2	11	2	9	2	2	2	2	0	2
1769	6433	9528183	97	97_6433	2	11	11	7	11	10	2	2	2	2	2	2	2	2	16	2	2	3	2	3	2	2	12	9	2	9	9	14	25	19
1770	6480	9567350	97	97_6480	2	7	3	2	2	8	7	9	7	2	2	9	2	2	2	2	2	11	2	3	10	2	8	12	2	10	7	10	16	13
1771	6547	9623183	97	97_6547	2	2	3	2	2	2	2	2	2	2	2	2	2	9	6	2	2	3	2	3	2	2	2	2	2	2	2	2	0	2
1772	6709	9758183	97	97_6709	2	2	3	2	2	2	2	2	2	2	2	2	2	2	2	2	2	3	2	3	2	2	2	2	2	2	6	2	16	17
1773	6872	9894016	97	97_6872	32	31	37	65	89	137	48	54	72	46	53	64	65	78	108	29	57	54	32	37	54	62	100	100	44	50	79	111	140	149
1774	7071	10059850	97	97_7071	2	11	3	2	36	46	2	11	11	2	2	12	2	16	19	2	2	7	2	3	2	2	7	19	8	16	28	9	19	22
1775	7089	10074850	97	97_7089	2	2	3	2	2	2	2	2	2	2	2	2	2	2	2	2	2	3	2	3	2	2	2	2	5	2	2	2	0	2
1776	7116	10097350	97	97_7116	228	224	224	249	250	241	241	256	240	243	218	223	234	239	257	261	287	259	220	215	221	247	225	231	179	177	176	282	314	269
1777	7313	10261517	97	97_7313	51	43	42	44	40	50	30	27	25	41	32	38	21	17	31	19	31	32	21	23	18	34	31	26	12	17	19	23	24	24
1778	7993	10828183	97	97_7993	232	196	216	203	197	189	186	191	193	211	182	188	174	179	190	194	201	201	214	216	218	210	201	204	179	186	188	190	205	212
1779	8050	10875684	97	97_8050	33	22	18	16	16	24	25	21	33	21	13	25	15	21	20	17	21	24	20	26	27	25	152	41	16	26	16	15	21	17
1780	8091	10909850	97	97_8091	21	20	43	145	150	172	44	69	56	15	28	43	72	73	68	2	21	25	20	48	41	15	22	43	8	2	27	78	97	81
1781	8296	11080684	97	97_8296	19	2	3	36	14	11	2	2	2	2	2	15	9	2	2	2	2	3	2	3	2	2	2	2	2	2	2	2	0	2
1782	8426	11189016	97	97_8426	880	1069	1008	1108	1102	1124	1046	1093	845	1042	1000	945	1306	1214	1158	1118	1096	927	935	810	837	1162	1089	1162	1085	946	1039	1204	1125	1089
1783	8534	11279016	97	97_8534	164	172	159	631	676	693	245	270	221	160	155	167	335	310	338	95	136	93	153	175	173	160	180	143	63	74	113	319	357	277
1784	8548	11290684	97	97_8548	2	2	3	2	2	2	2	2	2	2	2	2	2	2	2	43	2	3	2	3	2	2	2	2	2	2	2	2	0	2
1785	8647	11373183	97	97_8647	338	199	186	415	299	306	257	218	202	247	185	168	299	267	304	211	239	180	188	171	179	254	265	203	177	183	188	224	228	220
1786	8742	11452350	97	97_8742	112	106	110	86	108	120	145	157	144	153	139	146	130	147	174	106	161	139	170	191	200	269	259	303	185	191	202	185	219	198
1787	8851	11543183	97	97_8851	1101	1063	1100	846	868	797	998	1087	1019	1110	1033	1018	1130	1198	1210	882	1048	979	1290	1323	1401	1223	1189	1287	680	684	714	1209	1369	1282
1788	8950	11625684	97	97_8950	2	2	3	2	2	2	2	2	2	2	2	2	2	2	2	2	2	3	2	3	2	2	2	2	2	2	2	2	0	2
1789	9160	11800683	97	97_9160	3138	2858	3453	2966	2450	2866	2780	2475	2998	2703	2898	2864	2793	2669	2732	3082	2735	3142	3091	3171	2913	2894	2970	2439	2683	2754	2669	2911	2730	2815
1790	9169	11808184	97	97_9169	2953	2695	3	2676	2147	2562	2478	2195	2789	2482	2740	2700	2454	2341	2422	2947	2588	3	2836	2969	2617	2568	2650	2232	2517	2567	2447	2556	2363	2489
1791	9244	11870684	97	97_9244	98	96	87	175	184	206	249	239	200	200	185	206	221	209	179	166	187	137	103	103	123	200	211	159	292	277	287	135	160	129
1792	9299	11916516	97	97_9299	2	2	3	2	2	2	2	2	2	2	2	2	2	2	2	2	2	3	2	3	2	2	2	2	2	2	2	2	7	2
1793	9320	11934016	97	97_9320	65	54	57	105	119	129	171	161	141	128	108	139	147	161	159	85	114	95	63	57	60	116	127	116	223	207	197	80	96	79
1794	9391	11993183	97	97_9391	24	25	21	14	11	9	14	11	2	15	7	18	7	2	2	2	8	9	9	13	13	2	6	2	11	11	12	9	5	2
1795	9459	12049850	97	97_9459	209	218	164	406	445	440	696	690	447	536	487	417	575	591	454	420	473	357	263	247	246	535	487	471	881	765	791	234	301	215
1796	9505	12088183	97	97_9505	4052	3770	4354	3805	3649	3141	2789	2876	3576	3638	3411	3472	2458	2520	2617	3571	3601	3722	3475	3504	3586	2790	2870	3023	2924	2963	2833	2204	2316	2731
1797	9633	12194850	97	97_9633	62	65	52	91	92	93	171	183	156	113	107	147	142	134	175	83	117	102	71	77	76	116	140	173	292	306	337	55	71	85
1798	9661	12218184	97	97_9661	2	2	3	2	2	2	2	2	2	5	2	2	2	2	2	2	2	3	2	3	2	2	2	2	2	2	2	2	0	2
1799	9683	12236517	97	97_9683	21	20	10	12	7	13	2	2	2	17	7	8	10	11	13	2	9	13	7	10	11	8	9	14	2	2	8	10	15	10
1800	9735	12279850	97	97_9735	2	2	3	2	11	2	2	2	2	2	2	2	2	2	2	2	2	3	2	3	2	2	2	11	2	2	2	7	3	9
1801	9836	12364017	97	97_9836	2	2	3	2	2	2	2	2	2	2	2	2	2	2	2	2	2	3	2	3	2	2	2	7	2	2	2	2	0	2
1802	9894	12412350	97	97_9894	2	17	13	7	2	2	5	2	2	5	7	2	2	2	7	2	2	11	2	14	2	2	2	11	8	8	7	2	10	2
1803	9992	12494017	97	97_9992	2	22	22	13	10	2	9	8	17	9	10	12	9	2	12	10	15	14	8	7	17	9	16	31	9	14	23	2	7	11
1804	10000	12500684	97	97_10000	2	2	3	2	2	11	2	2	2	2	2	2	2	10	2	2	2	3	2	3	2	2	2	12	2	2	2	2	0	2
1805	10105	12588183	97	97_10105	2	2	3	2	2	2	2	2	2	2	2	2	2	2	2	2	2	3	2	3	2	2	2	15	2	2	2	2	7	8
1806	10218	12682350	97	97_10218	21	25	20	23	16	22	17	17	14	20	21	22	19	22	17	19	21	12	18	23	27	27	28	42	19	18	21	28	32	34
1807	10389	12824850	97	97_10389	2	2	3	2	2	2	2	2	2	2	2	2	2	2	2	2	2	3	2	3	2	2	2	2	2	2	2	2	0	2
1808	10396	12830684	97	97_10396	2	2	3	2	2	2	2	2	2	2	2	2	2	2	8	2	2	3	2	3	2	2	2	2	2	2	2	2	0	2
1809	10756	13130683	97	97_10756	2	24	25	2	14	16	13	13	18	18	14	23	15	17	7	20	2	23	25	21	25	23	24	32	22	2	27	25	0	37
1810	10765	13138184	97	97_10765	43	2	3	13	8	17	7	2	2	2	2	2	14	2	2	2	12	3	2	3	2	2	8	2	2	23	2	2	21	2
1811	11016	13347350	97	97_11016	81	84	84	80	88	91	30	50	53	70	53	77	45	57	64	61	84	87	95	103	119	107	127	103	67	78	72	65	80	72
1812	11098	13415684	97	97_11098	2	2	3	2	2	2	2	2	8	20	2	11	2	2	2	2	2	3	2	3	2	2	2	2	2	2	2	2	0	2
1813	11105	13421516	97	97_11105	20	17	17	16	16	22	12	17	2	2	9	7	11	10	18	9	13	15	18	3	14	18	22	24	15	7	17	25	30	33
1814	11575	13813184	97	97_11575	2	2	3	2	2	2	2	2	2	2	2	2	2	2	2	2	2	3	2	3	2	2	2	2	2	2	2	2	0	2
1815	12206	14339017	97	97_12206	57	2	10	18	2	2	2	6	2	2	2	2	2	2	7	2	2	3	7	15	2	2	11	8	10	7	2	2	9	2
1816	12294	14412350	97	97_12294	2	7	3	2	2	2	2	2	2	2	2	2	2	2	2	2	2	3	2	3	2	2	2	2	2	2	2	2	0	6
1817	12699	14749850	97	97_12699	2	2	3	2	2	10	2	2	2	2	2	2	2	2	2	2	5	3	2	3	2	2	2	2	2	2	2	2	0	2
1818	12707	14756516	97	97_12707	2	8	3	8	14	2	2	12	8	10	2	14	2	2	10	2	6	6	2	3	15	8	12	12	9	2	14	2	3	2
1819	12850	14875684	97	97_12850	2	2	3	2	2	2	2	2	2	2	2	2	2	2	2	2	2	3	2	17	2	2	2	2	2	2	2	2	0	2
1820	12874	14895683	97	97_12874	102	84	83	77	68	63	70	61	51	73	68	70	63	64	66	53	68	73	77	78	79	78	82	83	72	65	56	78	73	79
1821	13191	15159850	97	97_13191	2	2	3	2	2	2	2	2	2	2	2	2	2	2	2	2	2	3	2	3	2	2	2	39	2	2	2	2	0	2
1822	13243	15203183	97	97_13243	2	2	3	2	2	2	2	2	2	2	2	2	2	2	2	2	2	3	2	3	2	2	2	22	2	2	2	2	0	2
1823	13334	15279016	97	97_13334	2	2	3	2	2	2	2	2	2	2	2	2	2	2	2	2	2	3	2	3	2	2	2	244	2	2	2	2	0	2
1824	13485	15404850	97	97_13485	2	2	3	2	2	2	2	2	2	2	2	2	2	2	2	2	2	3	2	3	2	2	2	237	2	2	2	2	0	2
1825	13552	15460683	97	97_13552	2	2	3	2	2	2	2	2	2	2	2	2	2	2	2	2	2	3	2	3	2	2	2	14	2	2	2	2	0	2
1826	13794	15662350	97	97_13794	2	2	3	10	6	19	16	13	10	2	2	2	11	16	22	2	2	3	2	3	2	2	10	7	15	22	44	2	0	2
1827	14541	16284849	97	97_14541	2186	2026	3	2	2	2	2	2	2	2	2	2	2	2	2	2	2	3	2	3	2	2	2	2	2	2	2	2	0	2
1828	14547	16289850	97	97_14547	2168	1975	2447	2181	1743	2075	1797	1538	1977	1671	1908	1838	1852	1772	1809	2146	1824	2092	1980	2101	1854	2076	2153	1819	1574	1639	1585	1985	1829	1892
1829	14572	16310684	97	97_14572	2	2	3	2	2	2	1585	1261	1828	1401	1734	1630	1695	1594	1688	2004	1658	1959	1715	1867	1598	2	2	2	1231	1306	1218	1857	1643	1726
1830	14825	16521517	97	97_14825	4369	3381	2731	2989	2244	1301	2956	2544	1229	3555	2216	1819	2548	1792	961	2184	1801	1466	2662	2214	1577	2566	1465	1161	2116	1307	724	2339	1881	816
1831	14900	16584017	97	97_14900	2	2	3	2	2	2	2	2	2	2	2	2	2	2	2	2	2	3	2	3	2	2	10	2	2	2	2	2	0	2
1832	14914	16595684	97	97_14914	2	2	3	2	2	7	2	7	6	2	2	2	2	2	9	2	2	12	6	3	12	2	11	14	6	2	9	7	0	2
1833	14999	16666517	97	97_14999	2	2	3	2	2	2	2	2	2	2	2	2	2	2	2	2	2	3	8	3	9	13	9	7	2	2	5	10	11	9
1834	15042	16702351	97	97_15042	2	8	3	2	2	2	2	15	7	2	8	2	2	2	2	2	2	3	2	14	2	2	2	2	2	2	2	2	0	2
1835	15158	16799017	97	97_15158	2	2	3	2	2	2	2	2	2	2	2	2	2	2	2	2	2	3	2	3	2	2	2	2	2	2	2	2	5	2
1836	15258	16882351	97	97_15258	7422	7844	8729	5386	6063	6856	5801	6488	7229	6694	7169	7173	5608	6484	6719	6745	7218	7760	7880	7830	7633	7614	7973	7167	6357	6732	6802	7406	7147	7622
1837	15403	17003183	97	97_15403	45	54	46	16	21	36	34	45	18	31	33	27	30	38	32	26	38	48	36	46	58	36	36	58	22	36	24	40	33	44
1838	15899	17416517	97	97_15899	431	501	516	535	578	562	460	532	429	474	494	491	430	490	459	399	517	466	538	567	588	525	546	565	478	478	499	444	430	467
1839	16008	17507351	97	97_16008	2	2	3	2	9	16	2	13	2	2	2	2	6	2	2	2	2	3	2	3	2	2	2	13	2	2	6	2	4	13
1840	16079	17566517	97	97_16079	505	649	732	227	310	292	168	246	225	204	222	248	152	221	217	107	211	232	192	223	313	97	134	176	111	145	159	170	239	287
1841	16262	17719017	97	97_16262	1013	2	3	2	2	2	860	2	2	2	2	2	853	2	2	940	2	3	2	3	2	2	2	2	2	2	2	2	0	2
1842	16268	17724016	97	97_16268	1007	840	995	947	710	825	833	664	844	796	814	771	2	772	755	951	754	831	888	870	798	819	811	654	740	718	696	878	769	754
1843	16285	17738184	97	97_16285	2	2	3	911	702	2	2	658	2	780	797	2	864	777	2	2	728	794	874	820	781	800	774	614	734	656	616	2	0	719
1844	16533	17944851	97	97_16533	21	32	23	19	37	38	12	24	16	34	36	40	43	56	55	11	30	28	33	35	31	10	14	24	38	38	57	46	63	56
1845	16744	18120684	97	97_16744	2	2	3	2	2	2	2	2	2	2	2	2	2	2	2	2	2	3	2	3	2	2	2	6	2	2	2	2	0	2
1846	16901	18251516	97	97_16901	63	88	88	59	95	116	72	99	83	50	54	67	51	68	79	45	69	64	95	100	169	76	85	120	69	65	95	30	40	44
1847	17028	18357349	97	97_17028	2	12	8	2	7	2	2	6	2	2	2	2	2	2	6	2	6	3	2	3	2	8	15	14	2	2	2	8	9	17
1848	17072	18394016	97	97_17072	2	2	3	2	2	2	2	2	2	2	2	2	2	2	2	2	2	3	2	3	2	2	7	2	2	2	2	2	0	2
1849	17482	18735683	97	97_17482	2	10	3	2	2	2	2	2	2	2	2	2	2	2	2	2	10	3	16	3	2	2	2	2	2	2	2	2	0	2
1850	17490	18742350	97	97_17490	2	22	13	18	13	16	9	12	11	7	2	9	8	5	12	2	18	3	23	18	24	19	16	19	11	6	13	2	0	2
1851	17561	18801517	97	97_17561	51	72	66	40	48	51	50	53	37	53	47	53	47	47	47	35	55	57	55	57	61	67	68	69	49	49	38	67	71	79
1852	17647	18873184	97	97_17647	32	33	29	29	29	24	19	22	19	36	36	31	14	19	20	25	29	43	15	26	19	23	32	26	23	32	20	12	3	11
1853	17938	19115683	97	97_17938	2	2	3	2	2	2	2	2	2	2	2	2	2	2	2	2	2	3	2	3	2	2	2	21	2	2	2	2	0	2
1854	17950	19125683	97	97_17950	2	2	3	2	2	2	2	2	2	2	2	2	2	2	2	2	2	3	2	3	2	2	2	16	2	2	2	2	0	2
1855	18149	19291517	97	97_18149	2	2	3	2	2	2	2	2	2	2	2	2	2	2	2	2	2	3	2	3	2	2	2	78	2	2	2	2	0	2
1856	18201	19334850	97	97_18201	2	2	3	2	2	2	2	2	2	2	2	2	2	2	2	2	2	3	2	3	2	2	2	143	2	2	2	2	0	2
1857	18246	19372351	97	97_18246	2	2	3	2	2	2	2	2	2	2	2	2	2	2	2	16	2	3	2	3	2	2	2	2	2	2	2	2	0	2
1858	18253	19378183	97	97_18253	33	43	41	26	29	29	30	23	25	27	16	20	12	18	13	26	24	28	45	47	55	27	26	14	24	12	15	26	31	40
1859	18311	19426517	97	97_18311	2	2	3	2	2	2	2	2	2	2	2	2	2	2	2	2	2	3	2	3	2	2	2	76	2	2	2	2	0	2
1860	18357	19464849	97	97_18357	2	2	3	2	2	2	2	2	2	2	2	2	2	2	2	2	2	3	2	3	2	2	2	9	2	2	2	2	0	2
1861	18450	19542351	97	97_18450	2	2	3	2	2	2	2	2	2	2	2	2	2	2	2	2	2	3	2	3	2	2	2	15	2	2	2	2	0	2
1862	18560	19634016	97	97_18560	2	2	3	2	2	2	2	8	2	7	2	2	11	2	6	2	2	3	6	9	2	2	2	2	2	2	2	2	3	2
1863	18570	19642349	97	97_18570	2	2	3	2	2	2	2	2	2	2	2	2	2	2	2	2	2	3	2	3	13	2	2	8	15	20	25	11	11	14
1864	18718	19765684	97	97_18718	2	2	3	2	2	2	2	2	2	2	2	2	2	2	2	2	2	3	2	3	2	2	2	27	2	2	2	2	0	2
1865	18770	19809017	97	97_18770	2	2	3	2	2	2	2	2	2	2	2	2	2	2	2	2	2	3	2	3	2	2	2	34	2	2	2	2	0	2
1866	22216	22680683	97	97_22216	15	8	3	2	2	2	2	2	2	2	2	19	2	2	2	2	6	3	2	3	2	2	2	2	2	2	2	2	0	2
1867	22230	22692350	97	97_22230	21	20	21	15	2	17	2	2	2	2	2	28	2	2	2	2	18	3	2	3	2	2	2	2	2	2	2	2	0	16
1868	22240	22700684	97	97_22240	2	2	3	2	12	2	2	2	2	2	21	35	2	2	2	23	2	55	2	3	2	2	8	2	17	2	11	2	0	32
1869	22247	22706516	97	97_22247	2	2	3	2	2	2	2	2	2	2	2	2	2	2	2	2	2	3	2	3	2	2	2	2	2	2	13	2	0	2
1870	22639	23033184	97	97_22639	2	2	3	2	2	2	2	2	8	2	2	2	2	2	2	2	2	3	2	3	2	2	2	2	2	2	2	2	0	2
1871	22664	23054016	97	97_22664	2	2	26	17	2	2	2	2	2	2	2	2	73	2	2	2	2	31	2	3	2	2	2	2	13	2	2	2	0	2
1872	22671	23059851	97	97_22671	2	53	3	2	2	44	2	2	2	2	2	2	2	24	2	2	2	3	2	3	56	2	2	2	35	36	2	2	146	2
1873	22684	23070683	97	97_22684	2	2	77	48	102	52	2	2	164	2	2	52	127	21	2	2	82	39	2	3	2	75	2	152	70	38	2	2	165	207
1874	22697	23081516	97	97_22697	2	61	3	100	135	2	2	127	156	41	225	2	155	2	179	279	89	6	2	328	62	90	186	2	65	37	137	371	1	209
1875	22711	23093184	97	97_22711	599	2	3	2	2	2	237	2	2	55	2	2	2	2	2	2	2	3	2	2	2	2	2	2	2	2	2	2	1	2
1876	22728	23107349	97	97_22728	2	2	40	2	2	2	2	2	2	37	2	18	2	2	2	2	10	110	210	2	11	2	2	2	2	126	2	2	1	2
1877	66	4222350	98	98_ 66	8	2	3	2	2	2	2	2	7	2	2	2	2	2	2	7	6	7	2	2	9	6	2	2	2	2	2	2	5	2
1878	209	4341516	98	98_ 209	22	9	3	26	2	8	22	2	8	14	9	8	18	7	2	2	8	2	17	2	2	17	16	6	21	2	9	2	10	2
1879	216	4347350	98	98_ 216	2	2	3	2	2	2	2	11	2	2	2	8	2	1	2	2	2	2	2	2	2	2	2	2	2	2	2	2	2	2
1880	416	4514017	98	98_ 416	11	2	3	6	2	2	12	2	2	2	2	2	2	1	2	2	2	2	2	2	2	8	2	2	2	2	2	8	7	2
1881	522	4602350	98	98_ 522	31	25	13	24	13	13	58	45	49	42	28	40	44	28	58	18	22	34	51	32	44	45	12	34	32	46	62	40	42	37
1882	800	4834017	98	98_ 800	2	2	3	2	1	9	11	2	2	2	2	2	2	1	2	2	2	2	2	2	7	2	2	2	2	2	2	2	7	5
1883	881	4901516	98	98_ 881	2	2	3	2	1	2	2	2	2	2	2	2	2	1	2	2	2	2	2	2	2	2	2	2	2	2	2	2	2	2
1884	1052	5044017	98	98_1052	20	7	33	20	23	27	22	16	30	2	19	2	27	7	14	29	31	10	26	15	21	22	2	16	29	11	17	13	21	13
1885	1068	5057350	98	98_1068	2	2	3	2	1	2	2	2	2	2	2	2	2	7	2	2	2	7	2	7	2	2	12	2	2	2	2	2	2	2
1886	1337	5281517	98	98_1337	38	32	27	55	33	41	14	36	21	28	22	18	12	16	15	6	13	2	31	32	37	42	42	33	10	9	12	22	10	19
1887	1405	5338183	98	98_1405	2	2	3	2	1	2	2	2	2	2	2	2	2	1	2	2	2	2	2	2	2	19	2	2	2	2	2	2	33	2
1888	1408	5340683	98	98_1408	31	26	31	47	22	27	30	19	22	21	29	15	13	20	37	30	27	30	28	21	23	20	30	14	19	12	27	22	27	32
1889	1423	5353183	98	98_1423	8	2	3	2	16	2	2	2	2	5	2	2	2	7	2	23	2	2	29	2	2	2	2	2	2	12	2	28	2	2
1890	1483	5403183	98	98_1483	2	2	3	2	1	8	2	2	2	2	6	2	2	1	10	2	2	2	6	2	2	2	2	7	2	2	6	7	11	12
1891	1511	5426517	98	98_1511	2	2	3	2	1	2	2	2	2	2	2	2	2	1	2	2	2	2	2	2	2	2	2	2	2	2	5	2	2	2
1892	1724	5604017	98	98_1724	52	41	40	2	10	8	17	21	21	32	22	26	2	1	2	38	35	37	25	22	19	27	28	2	19	23	2	41	42	19
1893	1860	5717350	98	98_1860	9	14	3	41	9	2	8	13	17	11	11	2	8	18	2	2	2	2	15	17	2	9	2	2	22	7	24	11	17	2
1894	2308	6090683	98	98_2308	66	66	76	51	47	68	42	55	107	49	69	80	47	61	83	61	72	70	95	69	86	73	86	134	59	74	110	60	70	101
1895	2321	6101517	98	98_2321	2	2	3	2	1	2	2	2	2	2	2	2	2	1	2	2	2	2	2	2	2	2	2	2	2	2	2	2	2	2
1896	2796	6497350	98	98_2796	10	8	3	45	26	37	2	6	2	13	2	2	2	5	10	2	7	2	7	7	18	36	24	43	2	2	2	2	12	2
1897	2848	6540683	98	98_2848	2	2	11	22	7	12	13	16	8	7	9	2	10	1	8	11	7	13	9	2	12	18	46	13	11	8	10	9	12	2
1898	2853	6544850	98	98_2853	2	2	3	2	1	2	2	2	2	2	2	2	2	1	15	2	2	2	2	2	2	2	2	2	2	2	2	2	8	2
1899	2961	6634850	98	98_2961	2	2	3	2	1	2	2	2	2	2	2	2	2	1	2	2	2	2	2	2	2	2	2	2	2	2	2	2	2	2
1900	2970	6642350	98	98_2970	8	2	3	2	1	2	2	2	2	2	2	2	2	1	2	2	2	2	2	2	2	2	2	2	2	2	2	2	2	2
1901	3025	6688183	98	98_3025	2	2	3	8	1	2	8	2	2	2	2	7	2	1	2	2	2	2	2	2	6	2	2	2	2	2	7	2	2	2
1902	3080	6734017	98	98_3080	7	2	3	2	1	2	2	2	2	2	2	2	2	1	2	2	2	2	2	2	2	2	2	2	2	2	2	2	2	2
1903	3100	6750683	98	98_3100	2	2	9	2	1	2	2	2	2	2	2	2	2	1	2	2	6	2	2	2	2	2	2	2	2	2	2	2	2	2
1904	3140	6784017	98	98_3140	16	2	3	2	1	2	2	2	2	2	2	2	2	1	2	2	2	2	2	2	2	2	2	2	2	2	2	2	2	2
1905	3148	6790683	98	98_3148	14	2	3	10	1	2	12	2	2	22	2	2	13	1	2	2	2	2	2	2	2	2	2	2	2	2	2	2	2	2
1906	3205	6838183	98	98_3205	66	61	47	66	34	39	53	57	47	87	43	52	24	42	62	44	31	49	56	36	54	44	61	77	42	46	47	46	44	65
1907	3292	6910683	98	98_3292	51	2	3	53	1	2	17	2	2	52	2	2	13	1	2	2	2	2	2	2	2	2	2	2	2	2	2	2	2	2
1908	3326	6939017	98	98_3326	16	8	8	2	1	14	2	2	7	2	8	2	6	1	8	2	8	2	2	2	9	2	2	2	2	2	2	2	2	2
1909	3448	7040683	98	98_3448	1012	785	759	980	632	661	474	412	438	743	647	571	377	351	386	602	565	512	536	461	516	506	472	546	299	311	294	433	465	408
1910	3571	7143183	98	98_3571	2	2	3	7	1	2	2	2	2	2	2	2	2	1	2	2	2	2	2	2	2	2	2	2	2	2	2	2	2	2
1911	3729	7274850	98	98_3729	2	2	3	36	22	2	7	2	2	2	2	2	2	1	2	2	2	2	6	9	2	35	21	49	2	2	2	2	2	2
1912	3761	7301517	98	98_3761	2	2	3	15	10	12	9	2	6	2	2	2	2	1	2	2	2	2	2	2	2	7	2	2	2	2	2	2	2	2
1913	3816	7347350	98	98_3816	2	2	3	2	1	2	2	2	2	2	2	2	2	1	2	2	2	2	2	2	2	2	2	2	6	2	2	2	2	2
1914	3828	7357350	98	98_3828	2	14	3	25	26	20	2	6	2	7	2	2	13	4	10	7	2	6	13	11	25	20	15	21	6	2	2	2	5	2
1915	3915	7429850	98	98_3915	2	2	3	2	1	2	2	2	2	2	2	2	2	1	2	2	2	2	2	2	2	7	2	2	2	2	2	2	2	2
1916	3923	7436517	98	98_3923	9	9	19	7	16	7	10	7	23	2	6	2	6	12	5	18	17	16	2	11	20	15	12	31	8	7	2	15	14	16
1917	3930	7442350	98	98_3930	2	2	3	2	1	2	5	2	2	2	2	2	2	1	2	2	2	2	18	2	2	2	2	2	2	2	2	2	2	2
1918	3984	7487350	98	98_3984	2	2	3	2	1	2	2	2	2	18	2	2	2	1	2	2	2	2	2	2	2	2	12	2	2	2	2	2	24	2
1919	3989	7491517	98	98_3989	19	18	16	34	1	2	27	10	2	14	7	11	25	1	14	2	2	6	17	11	16	20	2	2	2	2	2	20	11	2
1920	4044	7537350	98	98_4044	6	2	3	2	1	2	2	2	2	2	2	2	2	1	2	2	2	2	2	2	2	2	2	2	2	2	2	2	2	2
1921	4109	7591516	98	98_4109	2	2	3	2	5	2	11	2	2	11	2	2	2	13	2	7	8	2	8	2	2	2	2	2	2	2	2	2	2	2
1922	4152	7627350	98	98_4152	9	2	3	2	1	2	2	5	2	2	2	2	2	4	2	2	2	2	2	2	2	2	2	2	2	2	2	2	5	2
1923	4186	7655684	98	98_4186	2	2	3	2	1	2	2	2	2	2	2	2	2	1	5	2	2	2	2	2	2	2	2	2	2	2	2	2	2	2
1924	4236	7697350	98	98_4236	2	2	3	2	1	2	2	2	2	2	2	2	2	1	2	2	2	2	7	2	2	2	2	2	2	2	2	2	2	2
1925	4392	7827350	98	98_4392	13	2	3	2	8	2	2	2	2	2	7	2	2	5	2	2	2	2	2	6	2	2	2	2	2	2	2	2	8	2
1926	4399	7833183	98	98_4399	2	2	3	2	1	2	2	2	2	2	2	2	2	1	2	2	2	2	2	2	2	2	2	2	2	2	2	2	2	2
1927	4451	7876517	98	98_4451	214	211	235	193	156	186	137	149	128	163	140	134	125	131	156	120	107	136	143	151	178	130	113	104	63	79	74	141	157	118
1928	4486	7905684	98	98_4486	2	2	3	2	1	2	2	2	2	2	2	2	2	1	2	2	2	2	2	2	2	2	2	2	2	2	2	2	2	2
1929	4673	8061517	98	98_4673	2	2	3	2	1	2	2	2	2	2	2	2	2	1	2	2	2	2	2	2	2	2	2	2	2	2	2	2	2	2
1930	4705	8088183	98	98_4705	2	2	3	11	1	2	2	2	2	2	2	2	2	1	2	7	2	2	2	2	2	2	2	2	2	2	2	2	2	2
1931	4732	8110683	98	98_4732	64	99	86	133	141	159	56	80	70	65	77	85	48	83	75	76	71	79	78	80	88	94	84	87	40	44	45	96	91	78
1932	4791	8159850	98	98_4791	2	2	3	2	5	2	8	2	2	2	2	2	2	4	2	2	2	2	2	6	2	2	56	2	2	2	2	2	2	2
1933	4817	8181517	98	98_4817	2	2	3	8	1	2	2	2	2	2	2	2	2	1	2	2	2	2	2	2	2	2	2	2	2	2	2	2	2	2
1934	4852	8210683	98	98_4852	2	2	3	2	1	2	2	2	2	2	2	2	2	1	2	2	2	2	2	2	2	2	2	2	2	2	2	2	2	2
1935	4875	8229850	98	98_4875	2	2	3	2	1	2	2	2	2	2	2	2	2	1	2	2	2	2	2	2	2	2	2	2	2	2	2	2	2	2
1936	5041	8368183	98	98_5041	2	2	3	2	1	2	2	2	2	2	2	2	2	1	2	2	2	2	2	2	2	2	2	2	2	2	2	2	2	2
1937	5079	8399850	98	98_5079	2	2	3	2	1	2	2	2	2	2	2	2	2	1	2	2	2	2	2	2	2	2	2	2	2	2	2	2	2	2
1938	5092	8410684	98	98_5092	2	2	3	2	1	2	2	2	2	2	2	2	2	1	2	2	2	2	2	2	2	2	2	2	2	2	2	2	2	2
1939	5119	8433184	98	98_5119	2	2	3	2	1	2	2	2	2	2	2	2	2	1	2	2	2	2	2	2	2	8	2	2	2	2	2	2	2	2
1940	5216	8514017	98	98_5216	8	2	3	2	7	2	15	14	2	2	2	2	2	1	2	12	12	2	7	2	2	2	11	9	9	2	2	10	13	2
1941	5219	8516517	98	98_5219	2	2	3	2	1	11	2	2	7	2	2	2	2	1	11	2	2	2	9	2	2	2	2	2	2	10	6	14	2	2
1942	5301	8584850	98	98_5301	96	85	126	106	87	102	104	105	118	100	101	103	86	85	128	100	100	91	121	98	111	92	112	111	85	113	104	85	107	103
1943	5326	8605683	98	98_5326	2	2	3	10	1	2	2	2	2	2	2	2	2	1	2	2	2	2	2	2	2	2	52	2	2	2	2	2	2	2
1944	5418	8682350	98	98_5418	6	2	3	2	1	2	9	2	2	2	2	2	2	1	2	2	2	2	2	2	2	2	2	2	2	2	2	2	2	2
1945	5484	8737350	98	98_5484	2	2	3	2	4	2	2	2	2	2	2	2	2	1	2	2	2	2	2	2	2	2	2	2	2	2	2	2	2	2
1946	5491	8743183	98	98_5491	7	2	3	2	5	2	2	2	2	7	2	2	2	1	7	2	8	6	2	2	2	7	2	2	10	8	12	25	10	26
1947	5595	8829850	98	98_5595	459	476	591	499	440	531	437	468	547	430	490	484	394	440	553	508	526	534	557	540	604	499	512	571	457	491	515	459	498	531
1948	5666	8889017	98	98_5666	2	2	10	2	4	14	2	2	2	2	2	2	2	8	14	2	11	2	2	2	2	2	2	8	2	9	2	8	7	2
1949	5676	8897350	98	98_5676	2	2	13	2	1	2	2	7	2	11	15	20	2	1	14	2	2	2	2	11	2	2	13	2	9	2	2	2	2	2
1950	5756	8964017	98	98_5756	456	454	562	428	421	496	419	430	512	434	495	487	409	423	489	514	486	504	535	534	600	508	341	554	463	446	539	482	490	538
1951	5808	9007350	98	98_5808	2	2	3	2	1	2	2	2	2	5	2	2	2	1	2	2	2	2	2	2	2	2	5	5	2	2	2	2	262	2
1952	5815	9013184	98	98_5815	429	312	265	412	291	263	569	303	346	506	391	332	523	378	313	538	362	320	549	418	328	500	366	245	421	320	209	439	302	237
1953	5819	9016517	98	98_5819	2	2	3	2	1	2	2	341	2	2	2	2	2	1	2	2	2	2	2	2	2	2	2	2	2	2	244	2	2	244
1954	5849	9041516	98	98_5849	14	2	3	10	1	2	2	2	2	2	15	2	2	1	2	2	2	8	2	2	2	6	2	2	2	2	2	14	2	2
1955	5939	9116517	98	98_5939	2	2	3	2	1	2	2	2	2	2	2	2	2	1	2	2	2	2	2	2	2	2	2	2	2	2	2	2	2	2
1956	5947	9123183	98	98_5947	2	18	14	2	7	18	2	7	31	7	13	12	7	1	21	2	17	29	36	32	13	2	25	19	7	13	19	23	17	21
1957	5968	9140683	98	98_5968	2	2	3	2	1	2	2	2	2	2	2	5	6	1	9	2	2	2	2	2	19	2	2	2	2	2	2	2	2	2
1958	5978	9149016	98	98_5978	11	29	41	36	42	45	29	48	52	32	33	24	44	31	40	34	64	38	51	47	52	41	30	43	30	15	33	20	38	45
1959	6013	9178184	98	98_6013	2	2	3	2	1	2	2	2	2	2	2	2	6	1	2	2	2	2	2	2	2	2	2	2	2	2	2	2	2	2
1960	6093	9244850	98	98_6093	38	100	139	32	88	136	51	89	143	39	94	130	62	81	137	113	117	130	137	123	148	122	118	140	109	115	120	130	129	152
1961	6114	9262350	98	98_6114	2	2	3	2	1	2	2	2	2	2	2	2	2	1	5	5	2	6	2	6	2	2	5	2	2	5	2	2	2	5
1962	6150	9292350	98	98_6150	1524	1524	1523	2434	2342	2181	1434	1435	1456	1747	1583	1510	1579	1606	1716	1878	1861	1666	1395	1364	1563	2022	1922	1823	1219	1224	1271	1588	1675	1592
1963	6272	9394016	98	98_6272	380	495	474	1159	1169	1028	492	545	572	427	441	408	604	865	629	468	543	383	452	361	478	511	399	574	211	336	370	778	847	687
1964	6315	9429850	98	98_6315	2	2	54	2	1	2	2	2	2	68	48	2	2	5	40	2	2	2	149	118	138	159	139	138	14	2	15	2	2	2
1965	6363	9469850	98	98_6363	148	123	133	87	91	131	113	126	108	101	84	83	151	67	120	121	139	84	143	179	141	110	37	122	62	95	101	149	126	117
1966	6430	9525683	98	98_6430	96	116	130	84	109	123	52	79	95	79	88	86	71	108	122	39	66	91	51	50	80	62	87	89	69	92	101	140	164	167
1967	6451	9543183	98	98_6451	2	2	3	2	1	2	2	2	5	2	2	2	2	1	2	2	2	2	5	2	2	2	2	2	2	2	2	2	2	2
1968	6474	9562350	98	98_6474	10	38	63	8	28	42	2	45	46	19	38	42	2	8	37	32	42	52	46	56	55	26	38	23	20	40	18	36	47	24
1969	6485	9571517	98	98_6485	2	2	3	7	1	2	2	11	2	2	2	2	5	1	2	2	2	2	2	2	2	2	2	2	2	2	2	2	2	2
1970	6500	9584017	98	98_6500	7	2	3	2	1	2	2	2	2	2	2	2	7	1	2	2	2	2	2	2	2	2	2	2	2	2	2	2	2	2
1971	6512	9594017	98	98_6512	2	2	3	2	1	2	2	2	2	2	2	2	9	1	2	2	2	2	2	2	2	2	2	2	2	2	2	2	2	2
1972	6540	9617350	98	98_6540	2	2	3	2	1	36	2	2	2	2	2	2	6	1	2	2	2	2	2	2	2	8	2	28	2	2	2	2	2	2
1973	6547	9623183	98	98_6547	2	2	11	2	19	2	2	16	21	2	2	8	2	48	43	2	13	27	9	2	21	8	9	2	2	26	30	9	20	29
1974	6598	9665684	98	98_6598	2	2	3	2	1	2	2	2	2	2	2	2	2	1	2	2	2	2	2	2	2	2	2	2	2	2	2	2	2	2
1975	6661	9718184	98	98_6661	2	2	3	2	1	2	2	2	2	2	2	2	2	1	2	11	2	9	2	2	17	2	2	6	2	2	8	2	2	2
1976	6720	9767350	98	98_6720	2	2	3	2	1	2	2	5	2	2	2	2	2	1	7	2	2	14	2	2	2	2	2	2	2	2	10	6	19	15
1977	6793	9828183	98	98_6793	2	2	3	7	1	2	7	2	2	2	2	2	2	1	2	2	2	2	10	2	2	2	2	2	2	2	2	2	4	2
1978	6878	9899016	98	98_6878	2	53	91	59	229	415	23	93	167	13	61	101	39	176	232	6	60	54	45	73	123	44	108	88	2	47	105	113	186	247
1979	6896	9914017	98	98_6896	2	2	3	2	1	2	8	2	2	18	2	2	2	1	2	2	2	2	8	2	2	2	2	2	2	2	2	2	2	2
1980	6939	9949850	98	98_6939	2	2	3	2	1	2	2	2	2	2	2	2	2	1	2	2	2	2	2	2	2	2	2	2	2	2	2	2	2	2
1981	7063	10053184	98	98_7063	2	2	3	2	1	2	2	2	2	2	2	2	5	1	2	2	2	2	2	2	2	2	2	2	2	2	2	2	2	2
1982	7071	10059850	98	98_7071	2	15	26	2	76	80	2	23	24	2	2	18	9	39	40	2	14	26	2	2	2	2	23	26	7	42	58	12	36	42
1983	7117	10098184	98	98_7117	1122	1126	1129	1238	1206	1157	1192	1220	1154	1199	1115	1036	1186	1159	1206	1341	1349	1193	1085	1046	1075	1193	1111	1068	911	855	815	1409	1445	1251
1984	7147	10123183	98	98_7147	2	2	3	2	1	2	2	2	2	2	2	2	2	1	2	2	2	2	2	2	2	2	2	2	2	2	2	2	2	2
1985	7264	10220683	98	98_7264	2	2	3	2	1	2	11	2	2	2	2	2	2	1	2	2	2	2	2	2	2	2	2	2	2	2	2	2	2	2
1986	7296	10247350	98	98_7296	2	2	3	2	1	2	2	2	2	2	2	2	2	1	8	2	2	2	2	2	2	2	2	10	2	2	2	2	2	2
1987	7329	10274850	98	98_7329	2	2	3	2	1	2	2	2	2	2	2	2	2	1	2	2	2	2	2	2	2	2	2	2	2	2	2	2	2	2
1988	7423	10353184	98	98_7423	2	2	3	2	1	2	2	2	2	2	2	2	2	1	2	2	2	2	2	2	2	2	2	2	2	2	2	18	2	2
1989	7507	10423183	98	98_7507	2	2	3	2	1	13	2	2	2	2	2	2	2	1	2	2	2	2	2	2	2	2	2	2	2	2	2	2	2	2
1990	7590	10492350	98	98_7590	2	2	3	2	1	2	2	2	2	2	2	2	2	1	2	2	2	2	2	2	2	2	9	2	2	2	2	2	11	2
1991	7594	10495684	98	98_7594	11	23	19	72	89	93	2	16	24	15	23	22	13	21	25	23	26	19	20	13	23	22	32	30	18	2	16	20	23	17
1992	7604	10504017	98	98_7604	2	2	3	2	1	2	8	2	2	2	2	2	2	1	2	2	2	2	2	2	2	2	2	2	2	2	2	2	2	2
1993	7629	10524850	98	98_7629	2	2	3	2	10	2	2	2	2	2	2	2	2	1	2	2	2	2	2	2	2	2	2	2	2	2	2	2	2	2
1994	7718	10599017	98	98_7718	2	2	3	9	1	2	2	2	2	2	2	2	2	1	2	2	2	2	2	2	2	2	2	2	2	2	2	2	2	2
1995	7747	10623183	98	98_7747	2	2	3	2	1	2	2	2	2	2	2	2	2	1	2	2	2	2	2	2	2	2	2	2	2	2	2	5	2	2
1996	7815	10679850	98	98_7815	2	2	3	7	1	2	2	2	2	2	2	2	2	1	2	2	2	2	2	2	2	2	2	2	2	2	2	2	2	2
1997	7820	10684016	98	98_7820	10	8	3	10	9	18	2	2	2	2	2	2	2	9	10	2	2	2	2	2	2	2	8	2	2	2	2	17	2	5
1998	7831	10693183	98	98_7831	2	2	3	2	1	2	2	2	2	2	2	2	2	1	2	2	2	2	2	2	2	2	2	2	2	2	2	2	2	2
1999	7912	10760683	98	98_7912	2	2	3	2	1	2	2	2	8	2	2	2	2	1	2	2	2	2	2	2	2	2	2	2	2	2	2	2	2	2
[truncated: 26,265 more rows]
