# Supplementary material for: GC/MS based metabolomics: development of a data mining system for metabolite identification by using soft independent modeling of class analogy (SIMCA)
Source: BMC Bioinformatics. 2011 May 4;12:131. doi: 10.1186/1471-2105-12-131 (PMC3102042; doi:10.1186/1471-2105-12-131)
Supplement: Additional file 7 — Example peak table. Example of the peak table exported from the system. [file 1471-2105-12-131-S7.ZIP]

Archive with 1 entries (1 files):
- ExamplePeakTable.xlsx
