# Supplementary material for: GC/MS based metabolomics: development of a data mining system for metabolite identification by using soft independent modeling of class analogy (SIMCA)
Source: BMC Bioinformatics. 2011 May 4;12:131. doi: 10.1186/1471-2105-12-131 (PMC3102042; doi:10.1186/1471-2105-12-131)
Supplement: Additional file 7 — Example peak table. Example of the peak table exported from the system. [file 1471-2105-12-131-S7.ZIP › ExamplePeakTable.xlsx]

## Sheet: Sheet1
Class				1	1	1	2	2	2	3	3	3	4	4	4	5	5	5	6	6	6	7	7	7	8	8	8	9	9	9	10	10	10
PeakNo.	RT	QuantMS	Compound_Name	No1-1	No1-2	No1-3	No6-1	No6-2	No6-3	No11-1	No11-2	No11-3	No16-1	No16-2	No16-3	No21-1	No21-2	No21-3	No31-1	No31-2	No31-3	No36-1	No36-2	No36-3	No41-1	No41-2	No41-3	No46-1	No46-2	No46-3	No51-1	No51-2	No51-3
12	276.291	152	2-Hydroxypyridine	0.0963756	0.0786228	0.0640109	0.0980549	0.0645055	0.0749028	0.159564	0.112311	0.12983	0.117298	0.117784	0.110953	0.14591	0.108747	0.161719	0.112851	0.0754603	0.0988187	0.11693	0.0995443	0.102725	0.121756	0.117368	0.10656	0.14506	0.139007	0.170031	0.105077	0.111866	0.112532
14	281.241	174	Oxalacetic acid	0.00647491	0.00450594	0.00460472	0.00667389	0.00489725	0.00563249	0.00657833	0.00550634	0.00560373	0.00547112	0.00546778	0.00565898	0.00645827	0.00497907	0.00638929	0.00601477	0.00503434	0.00529851	0.00382653	0.00438878	0.00421219	0.00525399	0.00515968	0.00567829	0.00692805	0.00719956	0.00763429	0.00817983	0.00865948	0.00773553
18	286.991	130	Noise1(for silyl)	0.0153231	0.012709	0.0131716	0.0152872	0.0112667	0.0139101	0.0147467	0.0120302	0.0142453	0.0128212	0.0148325	0.0133589	0.0150138	0.0126855	0.0142765	0.0157813	0.0123943	0.0123921	0.0146293	0.0140609	0.0139792	0.0150196	0.0271921	0.0149726	0.0136722	0.0126454	0.0147494	0.0138381	0.0123383	0.0124311
27	316.841	116	Alanine(2TMS)	0.421901	0.440166	0.381843	0.578632	0.474943	0.557118	0.394482	0.405794	0.329057	0.381901	0.354409	0.365885	0.291221	0.292909	0.311669	0.29118	0.252127	0.266894	0.340743	0.353786	0.373095	0.499015	0.498977	0.503221	0.237638	0.252261	0.260604	0.330668	0.280924	0.29395
29	317.841	147	Unknown_OrganicAcid	0.0586612	0.14289	0.142693	0.141435	0.1489	0.170282	0.197942	0.104172	0.135581	0.116911	0.253874	0.103099	0.206532	0.130629	0.0767632	0.139054	0.107144	0.138369	0.19557	0.201605	0.158957	0.302076	0.091955	0.128962	0.102081	0.119408	0.128256	0.217903	0.107112	0.0853079
31	317.941	204	Noise6(for silyl)	0.00998323	0.0244072	0.0246031	0.0236438	0.0255078	0.0297184	0.0331411	0.0175664	0.0237716	0.019591	0.0425339	0.0179665	0.0347548	0.0221997	0.0132066	0.0238209	0.0183042	0.0241473	0.0333455	0.0344953	0.0266684	0.0517404	0.0161611	0.0221199	0.0171055	0.0206449	0.02217	0.0369323	0.0185075	0.0144396
35	321.341	174	n-Butylamine	0.0358571	0.0385893	0.0389795	0.035423	0.0347614	0.0398942	0.0376306	0.0297163	0.0402289	0.0343741	0.0398755	0.0348506	0.0365192	0.0351706	0.0411177	0.0508278	0.0354319	0.036221	0.0452936	0.0399184	0.0383572	0.0464007	0.0494618	0.0299169	0.0342111	0.0368593	0.0381714	0.043759	0.034553	0.0356377
42	336.141	147	Oxalate	2.78746	2.28936	2.23283	0.564343	0.433361	0.436316	0.79576	0.777262	0.795257	1.19925	0.919041	0.970932	0.506175	0.466478	0.286937	2.1002	1.70541	1.74466	0.791207	0.846588	0.796025	1.13192	1.02503	1.1567	1.20015	0.972402	0.94769	2.33873	2.04983	1.96721
49	354.941	147	Unknown_OrganicAcid	0.0175674	0.0150776	0.0107354	0.0207062	0.0166146	0.0163684	0.0205144	0.0138257	0.022002	0.0306438	0.033713	0.027429	0.0281967	0.0275276	0.0214912	0.0389471	0.023448	0.0237709	0.024469	0.0141168	0.0169541	0.0306959	0.0225662	0.0235042	0.025505	0.0242754	0.0262314	0.0187583	0.0128477	0.0140597
59	371.991	174	Unknown_Amine	0.00286341	0.00349499	0.00404251	0.00276653	0.00333494	0.00401431	0.0032424	0.00317213	0.00374565	0.00320531	0.00347401	0.0037108	0.00322914	0.00313967	0.00431048	0.00419843	0.00358423	0.00353234	0.0041389	0.00360607	0.00376464	0.00402616	0.00765056	0.00364427	0.00346403	0.00372285	0.00375607	0.00381316	0.00365056	0.00363705
61	382.891	147	Malonic acid	0.0517993	0.0401202	0.0359007	0.0384747	0.0293835	0.029096	0.0404677	0.0320505	0.0280776	0.0414203	0.0357067	0.0333354	0.0381504	0.031143	0.0256183	0.0427585	0.035213	0.0315305	0.0449813	0.0379616	0.0358299	0.0536535	0.0466151	0.0457935	0.0415683	0.0356593	0.033713	0.0923768	0.0794635	0.0708683
62	389.791	144	Valine(2TMS)	0.0513608	0.0477456	0.0411747	0.123324	0.0999579	0.106333	0.043523	0.0414771	0.0370731	0.0448466	0.0419902	0.0439421	0.0414128	0.0407523	0.0424934	0.0496665	0.0429834	0.044299	0.0671595	0.0682358	0.0680795	0.11416	0.110755	0.130064	0.0279575	0.0312288	0.034904	0.0545527	0.0490138	0.0504573
63	389.841	147	Unknown_OrganicAcid	0.0094673	0.00750989	0.0063181	0.0208773	0.0168249	0.0179244	0.00707716	0.00646397	0.00586917	0.00729483	0.00640425	0.00664852	0.00619195	0.00612077	0.00703127	0.00806932	0.00675805	0.00665933	0.0110631	0.0114052	0.0111096	0.0188458	0.0186223	0.0216961	0.00419975	0.00483047	0.00522185	0.0085796	0.00786711	0.00808837
68	400.091	174	Unknown_Amine	0.024584	0.0218653	0.0239338	0.0253836	0.0194087	0.0244282	0.0243804	0.0222648	0.0233882	0.0220503	0.0246503	0.019358	0.0284297	0.0184574	0.0211855	0.0286744	0.0209034	0.0194279	0.0259267	0.0221955	0.0214295	0.0240998	0.0443318	0.0209051	0.022041	0.0219986	0.0175894	0.024847	0.018083	0.0175339
84	408.341	147	Urea	0.0058042	0.00488143	0.00495275	5.70418e-05	6.00889e-05	6.22374e-05	0.00548714	0.00457864	0.00477792	0.00616192	0.006223	0.00618467	0.0135491	0.0113218	0.0106081	0.00562768	0.00514378	0.00463258	0.00307164	0.00318676	0.0039226	0.00573941	0.00530795	0.00581954	6.13102e-05	6.15347e-05	6.10743e-05	0.00639626	0.00585788	0.00556415
91	416.291	147	Serine(2TMS)	0.0152715	0.0146154	0.0149386	0.0121499	0.0125586	0.0158705	0.0133749	0.00885803	0.015484	0.00693562	0.0110564	0.00797823	0.0122507	0.0101484	0.0117392	0.0113149	0.0114641	0.00631189	0.0137963	0.00997959	0.0100829	0.0103938	0.00800641	0.00734505	0.00919653	0.00735339	0.0058326	0.00814908	0.00979144	0.00789838
95	421.141	174	2-Aminoethanol	0.0306204	0.0337079	0.0342409	0.0475444	0.043895	0.0455889	0.0226033	0.0241202	0.0236831	0.0336004	0.0377005	0.0362113	0.0335564	0.0393886	0.0338418	0.0329026	0.0331883	0.028693	0.0444346	0.0421547	0.0436488	0.0364067	0.0321442	0.0352845	0.0185157	0.0232909	0.0217119	0.0430518	0.0409769	0.0364248
98	422.391	302	Unknown	0.0519799	0.0536668	0.0531416	0.0601791	0.0514962	0.0607437	0.0339205	0.0325593	0.0344777	0.044598	0.0486663	0.0477457	0.0327907	0.0321578	0.0316102	0.0427882	0.0402473	0.0406798	0.0337359	0.0337964	0.0355403	0.0380058	0.0380453	0.0370925	0.0237884	0.0241524	0.0236663	0.0360405	0.0344681	0.0307793
99	422.441	300	Unknown	0.518844	0.536091	0.527187	0.597114	0.507992	0.593901	0.333967	0.322899	0.338524	0.444239	0.485666	0.477364	0.319152	0.315077	0.313075	0.432557	0.398123	0.399473	0.335095	0.329606	0.351349	0.379201	0.377072	0.375784	0.229729	0.232232	0.230006	0.357176	0.342502	0.305051
100	422.491	299	Pyrophosphate	1.98483	2.03998	2.00343	2.27551	1.92558	2.24397	1.25871	1.22229	1.27019	1.69638	1.84684	1.81285	1.19435	1.18848	1.17814	1.64179	1.5057	1.51042	1.26955	1.24119	1.32415	1.4368	1.4255	1.445	0.850587	0.859301	0.860384	1.34715	1.29759	1.15048
102	423.441	158	Leucine	0.0306204	0.0372895	0.0325543	0.113656	0.109212	0.107142	0.0247857	0.0275916	0.0227688	0.0375518	0.0351026	0.0368297	0.0365192	0.0378663	0.0400171	0.0362375	0.0322307	0.0361341	0.0670814	0.0710592	0.072397	0.130807	0.135308	0.151506	0.0215199	0.0243677	0.027117	0.0482487	0.0422786	0.0435361
106	436.441	158	Isoleucine	0.0223655	0.0265157	0.0227559	0.0678512	0.0630032	0.0640423	0.0261886	0.0275916	0.0228868	0.0323846	0.0311754	0.0323768	0.0244016	0.0254979	0.0264131	0.0337363	0.0299598	0.0336441	0.0403478	0.0412881	0.0428064	0.0867194	0.0889304	0.112831	0.0240336	0.026183	0.0288881	0.0323503	0.0288083	0.0299107
108	438.041	117	Threonine(2TMS)	0.01749	0.0182259	0.0170267	0.0282642	0.0319974	0.0400187	0.021138	0.0155315	0.0227983	0.0127107	0.0203607	0.0151215	0.019508	0.0174743	0.0204518	0.0217663	0.0207393	0.0117841	0.0223344	0.0163811	0.0154008	0.0255275	0.0207277	0.0211029	0.0160633	0.012953	0.012734	0.0161137	0.0176868	0.0149825
114	441.441	142	Proline	0.0558751	0.0698131	0.0595401	0.0998802	0.0954513	0.0923604	0.03788	0.0444697	0.0335929	0.0483283	0.0415974	0.0464469	0.0478711	0.0505201	0.0550885	0.0487732	0.0423267	0.0544328	0.0731466	0.0796131	0.0807687	0.0862625	0.0908875	0.107803	0.030931	0.0351978	0.0367973	0.0651004	0.0574752	0.0583829
117	444.941	174	Glycine(3TMS)	0.0327357	0.0318304	0.02977	0.039587	0.0353924	0.0421659	0.0268433	0.0249581	0.0247449	0.0226029	0.0237139	0.0235945	0.0262659	0.0252442	0.0254654	0.0204562	0.0182221	0.0169379	0.0195231	0.0197076	0.0203238	0.0282973	0.0266584	0.0331657	0.0178106	0.0179066	0.0191773	0.023986	0.0229504	0.0215238
117	444.941	174	Unknown_Amine	0.0327357	0.0318304	0.02977	0.039587	0.0353924	0.0421659	0.0268433	0.0249581	0.0247449	0.0226029	0.0237139	0.0235945	0.0262659	0.0252442	0.0254654	0.0204562	0.0182221	0.0169379	0.0195231	0.0197076	0.0203238	0.0282973	0.0266584	0.0331657	0.0178106	0.0179066	0.0191773	0.023986	0.0229504	0.0215238
119	449.291	148	Unknown	0.0758416	0.0757344	0.0706503	0.055188	0.0492729	0.0561382	0.060265	0.0566495	0.0575709	0.0567007	0.0608102	0.0583833	0.0530976	0.0511861	0.0530097	0.036297	0.032559	0.0314147	0.0615369	0.058983	0.0575227	0.0648754	0.0629541	0.0728572	0.0448178	0.043905	0.0439735	0.0743873	0.0708606	0.0661727
120	449.341	147	Succinic acid	0.475222	0.476474	0.444114	0.345131	0.310329	0.346133	0.378769	0.353573	0.358108	0.353026	0.379694	0.361371	0.329305	0.318502	0.328422	0.229038	0.20162	0.190862	0.38536	0.366757	0.361774	0.410325	0.388251	0.45398	0.278532	0.270445	0.273277	0.468926	0.442907	0.412724
126	455.291	147	Glyceric acid	0.0443441	0.0441351	0.0431558	0.0383321	0.0347314	0.0378404	0.0796571	0.0773282	0.0762107	0.0796076	0.0862158	0.0843899	0.067712	0.0660282	0.0710464	0.0810505	0.0731894	0.0706758	0.0676801	0.0651609	0.0657101	0.0707004	0.0666311	0.0755127	0.0878882	0.0865485	0.0895349	0.055014	0.052438	0.0503759
136	469.691	245	Fumaric acid	0.0187798	0.019208	0.0174819	0.0200787	0.0191383	0.0216586	0.0184256	0.0175964	0.017814	0.0170489	0.0186388	0.0183376	0.0181764	0.018172	0.0189233	0.0167044	0.0155681	0.0145058	0.016868	0.0164649	0.0164012	0.0196168	0.0189188	0.0198316	0.015021	0.0151991	0.0149327	0.0218026	0.0209695	0.0195152
139	472.591	204	Serine(3TMS)	0.315388	0.408971	0.377962	0.315555	0.311261	0.357554	0.243617	0.287886	0.23574	0.262172	0.259342	0.285454	0.257465	0.268489	0.283758	0.205931	0.195436	0.23131	0.234277	0.267884	0.281953	0.200622	0.228924	0.229589	0.140492	0.160513	0.159709	0.278606	0.264765	0.24143
142	475.741	188	Alanine(3TMS)	0.000283761	0.00141533	0.00222204	0.000484855	0.00186276	0.00454333	0.000374123	0.00134666	0.00327376	0.000303951	0.00129898	0.00265941	0.000366191	0.00101484	0.00308765	0.000744402	0.00164163	0.00225838	0.00111933	0.00201269	0.0033171	0.00177037	0.00432939	0.00491553	0.000490482	0.00196911	0.00271781	0.00107629	0.00195263	0.0036642
146	481.441	224	Indoxyl Sulfate	0.0224687	0.0245227	0.0261559	0.019052	0.0177563	0.0167108	0.00620421	0.0101149	0.00985076	0.0140647	0.0101803	0.0144721	0.00545957	0.00811874	0.00342392	0.0153347	0.0154313	0.0128265	0.00801749	0.010371	0.00963538	0.00836641	0.00889601	0.00935081	0.00671347	0.00646114	0.00619904	0.0179895	0.0165832	0.0134625
147	482.291	117	Unknown	0.0106281	0.0106872	0.0107354	0.0125492	0.0118976	0.0134744	0.0089166	0.0085887	0.00887748	0.0108317	0.0112981	0.0115963	0.0158461	0.0157301	0.0164471	0.0136672	0.0129963	0.0128844	0.0104644	0.00992369	0.0101093	0.0169041	0.0171989	0.0177976	0.0140094	0.0147991	0.0152686	0.0198038	0.0198659	0.0197324
151	484.941	147	Unknown_Sugar	0.0809493	0.0885879	0.0952802	0.0928641	0.0956916	0.0946943	0.107062	0.102556	0.109981	0.0767063	0.0937377	0.0863071	0.0871201	0.0860713	0.0992938	0.100286	0.0956524	0.0965603	0.0859798	0.0836385	0.0780835	0.0806088	0.0787593	0.0783378	0.0902486	0.096271	0.0915198	0.0883176	0.0875287	0.0912249
155	486.591	117	Threonine(3TMS)	0.0713014	0.0851795	0.0748534	0.13325	0.136252	0.152668	0.0688387	0.0750539	0.0662715	0.0781708	0.0801136	0.0878533	0.0702087	0.078016	0.0779249	0.0733683	0.0653643	0.0702125	0.064166	0.0706119	0.0737923	0.0873476	0.0917178	0.0929431	0.0436222	0.0499354	0.0558524	0.0868723	0.0880097	0.0799338
160	500.091	147	Unknown_OrganicAcid	0.00312137	0.00277288	0.00267716	0.00233871	0.00204302	0.00224055	0.00183944	0.00179555	0.00197605	0.0020724	0.00214482	0.0023811	0.00179766	0.00193454	0.00210938	0.00178657	0.00196996	0.00208466	0.00200437	0.00201269	0.00176385	0.00239856	0.00231296	0.00186451	0.00168603	0.00144606	0.00171008	0.0047972	0.00489572	0.00485845
164	510.841	147	Unknown_OrganicAcid	0.0111441	0.00849196	0.00859369	0.0102105	0.00874294	0.0104559	0.00866719	0.0100551	0.0104701	0.00627245	0.00854907	0.00844208	0.00689104	0.0084993	0.00883495	0.0120593	0.00965827	0.00608026	0.00866826	0.00690465	0.00718705	0.00979412	0.00889601	0.00686479	0.00729591	0.00793797	0.00751214	0.0100864	0.0110932	0.0100426
168	511.891	147	Unknown_OrganicAcid	5.15929e-05	0.0040149	0.00315905	0.00621756	0.00663983	0.00728178	0.00352299	0.00344147	0.00277237	0.00273556	0.00211461	0.00309234	0.00456074	0.0048205	0.00519703	0.00431753	0.00369367	0.0023742	0.0125208	0.0135298	0.0127945	0.00471146	0.00613824	0.00562179	0.000613102	6.15347e-05	6.10743e-05	0.00412067	0.00472592	0.00496702
171	512.141	174	b-Alanine	0.00546885	0.00629676	0.00607716	0.0104387	0.0110864	0.0121052	0.0052689	0.00544649	0.00607562	0.00408953	0.00462194	0.00538067	0.00742368	0.0073576	0.00892666	0.00675917	0.00692221	0.00691991	0.0193669	0.0204065	0.0202448	0.00888039	0.00984491	0.00892706	0.00254437	0.0031075	0.00302318	0.00778007	0.0080369	0.0078441
174	515.091	174	Noise2(for silyl)	0.115259	0.121429	0.138382	0.126718	0.119126	0.140874	0.132689	0.126496	0.143455	0.119315	0.133039	0.138475	0.126369	0.125682	0.150622	0.133933	0.127445	0.134316	0.129399	0.135353	0.134527	0.131121	0.134092	0.126561	0.125011	0.132053	0.139921	0.124942	0.122478	0.135385
177	521.041	147	Unknown_OrganicAcid	0.00196053	0.00222408	0.00238267	0.00228167	0.00282418	0.00286292	0.00174591	0.0018554	0.00168112	0.00143686	0.00166148	0.00170079	0.00146476	0.00177597	0.00171196	0.00122082	0.00153219	0.00138977	0.00150979	0.00195678	0.00147427	0.00191314	0.00195712	0.00226001	0.00119555	0.00113839	0.00146578	0.00138381	0.00158474	0.00124854
179	521.241	218	homoserine	0.00515929	0.00681667	0.00781731	0.00715875	0.00805192	0.00896219	0.0044583	0.00532679	0.00524981	0.00384084	0.00468236	0.00538067	0.00449416	0.00491564	0.00568616	0.00416865	0.00462393	0.00553014	0.00494586	0.00592626	0.00610767	0.00588218	0.00679062	0.00576304	0.00309617	0.00372285	0.00348123	0.00353639	0.00399015	0.00350134
188	529.791	174	Noise3(for silyl)	0.144873	0.166691	0.188526	0.171781	0.159957	0.197044	0.168636	0.170128	0.196455	0.150843	0.175422	0.186128	0.167715	0.170462	0.204182	0.185892	0.170839	0.187735	0.17438	0.17734	0.190733	0.179521	0.177475	0.175179	0.178351	0.179712	0.186154	0.1711	0.169086	0.174063
188	529.791	174	Unknown_Amine	0.144873	0.166691	0.188526	0.171781	0.159957	0.197044	0.168636	0.170128	0.196455	0.150843	0.175422	0.186128	0.167715	0.170462	0.204182	0.185892	0.170839	0.187735	0.17438	0.17734	0.190733	0.179521	0.177475	0.175179	0.178351	0.179712	0.186154	0.1711	0.169086	0.174063
190	533.341	115	Citramalic acid	0.00190894	0.00187747	0.00195433	0.00156865	0.0016224	0.00202272	0.00174591	0.00263347	0.002212	0.00212766	0.00232607	0.00250479	0.00176437	0.00218825	0.0025068	0.00187589	0.00188788	0.00220047	0.00195231	0.00240405	0.00234303	0.00188458	0.00219435	0.00223176	0.00153275	0.00187681	0.00164901	0.00236785	0.00240541	0.00274136
208	540.741	147	Malic acid	2.07117	2.14872	1.93725	2.10059	2.01019	2.25054	3.90553	2.93967	3.09671	3.44767	3.34504	3.26297	3.66763	3.23957	3.1597	3.1657	2.72552	2.66854	3.19213	3.11003	2.92415	3.22321	3.07212	2.61139	3.40974	3.10064	3.05255	3.66484	3.08659	2.87743
213	547.441	174	Noise4(for silyl)	0.03093	0.0560065	0.068455	0.0347955	0.0538096	0.074187	0.0414341	0.0554226	0.0771545	0.0395966	0.0644655	0.0710928	0.0439762	0.060288	0.0805539	0.059314	0.0624367	0.0720076	0.0596106	0.0667263	0.0709754	0.0598498	0.0712274	0.0697215	0.0555164	0.0702418	0.0792744	0.0587656	0.0650876	0.0744239
217	547.791	147	Unknown_Sugar	0.00448859	0.00453482	0.00449763	0.00473447	0.004056	0.00438774	0.00349182	0.0038305	0.00380464	0.00367505	0.00428964	0.00408189	0.00419455	0.00371052	0.00424934	0.00470462	0.00410408	0.00405351	0.00403478	0.00355016	0.0038173	0.00405471	0.004448	0.00370077	0.00395451	0.00338441	0.00351177	0.00824134	0.00778221	0.00721982
218	547.891	217	meso-erythritol	0.00206372	0.00216632	0.00214173	0.00171125	0.00198293	0.00242726	0.00177708	0.00191525	0.00194656	0.00182371	0.00187294	0.00210279	0.00206398	0.00180769	0.00220109	0.001995	0.00227092	0.00240315	0.00174406	0.00190087	0.00207977	0.00191314	0.00234261	0.00180801	0.00156341	0.00199988	0.00158793	0.00439743	0.00483912	0.00426133
226	554.441	174	Noise5(for silyl)	0.0762028	0.136478	0.166519	0.0854486	0.127719	0.170997	0.100234	0.135444	0.182564	0.0942526	0.15044	0.166739	0.108659	0.138336	0.186787	0.143431	0.147802	0.169176	0.142441	0.15562	0.166092	0.148996	0.164309	0.161761	0.139113	0.160421	0.178276	0.147944	0.150749	0.17067
229	554.691	98	Adipic acid	0.000980266	0.00288842	0.00372125	0.000912669	0.00264391	0.00423215	0.00159002	0.00266339	0.00421754	0.00107765	0.00283962	0.00402004	0.00206398	0.00256882	0.00418819	0.0033647	0.00320118	0.00376397	0.00356622	0.00343835	0.00389627	0.00348362	0.0034991	0.00395503	0.00334141	0.00353824	0.00366446	0.00399766	0.00365056	0.00412561
231	557.491	135	Unknown	0.0184961	0.0218942	0.0203197	0.0318293	0.0333193	0.0329547	0.0212003	0.021786	0.0213826	0.0232385	0.0233514	0.0237801	0.0251007	0.0252759	0.0261074	0.0259647	0.0250075	0.0245527	0.0177791	0.0191485	0.0210873	0.0275834	0.0284672	0.0264139	0.0179332	0.0190142	0.0198186	0.0238322	0.0238843	0.0224195
232	557.541	232	Aspartic acid	1.09042	1.36394	1.25711	1.89926	2.00742	2.10655	1.29378	1.33188	1.34543	1.41495	1.47999	1.50396	1.54965	1.58119	1.658	1.62298	1.57545	1.54169	1.08288	1.16714	1.3157	1.72268	1.78145	1.63571	1.127	1.17134	1.21333	1.48728	1.48142	1.37722
236	560.091	147	Unknown_OrganicAcid	0.0122275	0.0120736	0.0122079	0.0116936	0.0112967	0.0135366	0.0110366	0.0107733	0.0107356	0.00991987	0.0111772	0.0112252	0.0104531	0.0101484	0.0101495	0.0089626	0.00938466	0.00920725	0.00903269	0.00953233	0.0099513	0.0119643	0.0135516	0.0135036	0.00726526	0.00830718	0.00888631	0.0137151	0.0146306	0.0142497
237	560.441	176	Methionine	0.00270863	0.00424598	0.00572912	0.0076436	0.00985458	0.0118562	0.00380359	0.00553627	0.0066065	0.00414479	0.00422922	0.00603006	0.0036952	0.00421794	0.00513589	0.00360291	0.00489753	0.0059934	0.00314973	0.00542308	0.00558115	0.00428314	0.00601963	0.00728855	0.00275896	0.00378438	0.00482487	0.00369015	0.00455613	0.0052113
238	560.491	128	a-Phenylglycine	0.00242487	0.00415933	0.00522046	0.00747248	0.00937387	0.011016	0.00361652	0.00526694	0.00607562	0.00392374	0.00386672	0.00547344	0.00376178	0.00409108	0.00455504	0.00345403	0.00462393	0.00526956	0.00330591	0.00528331	0.00526524	0.00402616	0.00563414	0.00824905	0.00254437	0.00356901	0.0047638	0.0036594	0.00396185	0.00477703
239	561.141	140	Hydroxyproline	0.00325035	0.00363941	0.0039622	0.00202498	0.00252374	0.00314299	0.00221356	0.00215466	0.00250693	0.00240398	0.00238649	0.00293772	0.00352875	0.00345681	0.00427991	0.00291806	0.00306438	0.00315594	0.00268117	0.00290722	0.00289588	0.00296965	0.00403286	0.00384202	0.00729591	0.00747646	0.00775644	0.00332114	0.00365056	0.00369134
243	563.541	156	Pyroglutamic acid	0.990352	1.57	1.37263	3.34063	4.11669	3.91013	1.49602	1.84226	1.95856	1.24557	1.45014	1.4837	2.11229	3.17557	2.3117	1.37241	1.64762	1.24958	1.16592	1.13119	1.4709	1.52951	1.33105	1.86559	0.685601	1.23629	1.39619	2.59291	2.7735	2.33629
250	564.941	174	4-Aminobutyric acid	0.10365	0.108374	0.107649	0.147368	0.158154	0.167885	0.170226	0.178597	0.196484	0.119398	0.135909	0.14268	0.0783315	0.0844539	0.0911926	0.0699142	0.0738734	0.0716023	0.233549	0.252481	0.257312	0.271551	0.29087	0.293689	0.0740934	0.0842717	0.092039	0.206433	0.227467	0.221915
270	573.741	147	Unknown_Sugar	0.352354	0.359319	0.377453	0.268467	0.269499	0.29152	0.292627	0.307607	0.346517	0.307682	0.334713	0.358124	0.258431	0.258119	0.31711	0.331914	0.309311	0.372372	0.303728	0.322422	0.355904	0.281088	0.329152	0.305554	0.265504	0.29312	0.310807	0.312371	0.339616	0.348913
277	580.191	147	Unknown_OrganicAcid	0.002915	0.00294619	0.00307874	0.00239576	0.00207307	0.00208495	0.000654716	0.000807996	0.00126821	0.00210003	0.00235628	0.00231925	0.00113186	0.00101484	0.00110055	0.00169724	0.00186052	0.00165036	0.0014317	0.00178906	0.00150059	0.0013135	0.00166059	0.00129951	0.00101162	0.00107686	0.000519132	0.00433593	0.00430144	0.00382705
279	585.141	275	2-Isopropylmalic acid	0.0014704	0.0012709	0.00163307	0.000684502	0.000901334	0.00102692	0.00155885	0.00146636	0.00197605	0.0013816	0.0013896	0.00173171	0.00103199	0.000951414	0.00174253	0.00110172	0.00136803	0.00150559	0.00096314	0.00111816	0.00147427	0.00137061	0.0017792	0.00175151	0.00193127	0.00239985	0.00222921	0.00405917	0.00483912	0.0046956
280	585.441	198	Alpha-Ketoglutaric acid	0.00420482	0.00413044	0.0041496	0.00370772	0.00372551	0.00454333	0.0044583	0.00472827	0.00480741	0.00475269	0.00477298	0.00553528	0.00559273	0.00567677	0.00599187	0.00446641	0.00437768	0.00460362	0.00270721	0.00327062	0.00315914	0.00342652	0.00367702	0.00305102	0.00551792	0.006215	0.00580206	0.00793382	0.00865948	0.00776267
283	586.091	147	Unknown_OrganicAcid	0.0148846	0.0136045	0.0133858	0.0150876	0.014181	0.0160884	6.23539e-05	5.98516e-05	5.89866e-05	0.0130146	0.0145606	0.0158018	6.65801e-05	6.34276e-05	6.11415e-05	0.0118211	5.47211e-05	0.0127396	0.00955331	0.0101473	0.010978	0.0108506	0.0121875	0.0125148	6.13102e-05	6.15347e-05	6.10743e-05	6.15025e-05	5.65979e-05	5.42844e-05
293	593.941	147	Unknown_OrganicAcid	0.00856443	0.0203345	0.0220598	0.0244424	0.0656171	0.1171	0.016212	0.0307338	0.0455082	0.0142028	0.0259795	0.0342012	0.023869	0.0516301	0.0679282	0.0152454	0.0238037	0.0238288	0.0155664	0.0227266	0.0325655	0.023129	0.0392907	0.0332505	0.0145918	0.0213833	0.0358201	0.0458501	0.0578997	0.0684798
294	593.991	148	1-Methyl uracil	0.00123823	0.00326391	0.00313228	0.00390736	0.0111765	0.0199782	0.00240062	0.00511731	0.00808117	0.0020724	0.0041386	0.00562805	0.00379507	0.00859444	0.0116475	0.00205455	0.00377575	0.00385083	0.0024469	0.00374584	0.0055285	0.00336941	0.00601963	0.00553704	0.00217651	0.00338441	0.00613797	0.00756481	0.0100461	0.0115083
303	603.491	147	Unknown_OrganicAcid	5.15929e-05	0.00363941	0.00406928	0.000884148	0.0109061	0.0113583	0.000592362	0.00454872	0.00407008	0.00099475	0.00314171	0.00389634	0.00169779	0.00586706	0.00684785	0.00068485	0.00295494	0.00376397	0.000260308	0.00159338	0.00128998	0.0023129	0.00412182	0.00378552	0.00401582	0.00596886	0.00677925	0.00399766	0.00560319	0.0066227
308	605.791	159	Unknown	0.0144976	0.0156552	0.0143228	0.0167988	0.0174558	0.0176132	0.0180514	0.0176861	0.0168702	0.0161371	0.0154065	0.0158637	0.0189753	0.0176329	0.0178533	0.0188185	0.0178664	0.0171984	0.0131716	0.0139491	0.0137159	0.0160761	0.0159832	0.0151703	0.0127219	0.0126761	0.0126118	0.0210339	0.0203752	0.0173167
309	605.841	246	Glutamic acid	0.741132	0.913087	0.848151	0.930666	1.02935	1.04039	0.986906	1.03702	0.98313	0.908594	0.951334	0.932216	1.08702	1.05217	1.07527	1.07515	1.06643	1.01277	0.767258	0.814217	0.818402	0.943177	0.932687	0.8781	0.765274	0.749431	0.738694	1.22205	1.19371	1.01968
310	605.891	98	Unknown	0.0289436	0.0325236	0.0302251	0.0353089	0.0362336	0.0360044	0.0371629	0.0365095	0.0340353	0.0331307	0.0336827	0.0320366	0.039482	0.0367563	0.0368683	0.0399297	0.0369094	0.0345417	0.0282434	0.0292399	0.0283006	0.0340653	0.0329449	0.0301712	0.0279268	0.0263061	0.0248878	0.0433285	0.040892	0.0339549
316	612.191	103	Xylose_1	0.00484974	0.00479478	0.00572912	0.00273801	0.00252374	0.00276957	0.00339829	0.00314221	0.00300832	0.00403426	0.00389693	0.00439112	0.00259662	0.00215654	0.00207881	0.00267985	0.00287286	0.00277955	0.00335798	0.00313085	0.00326445	0.00222724	0.0031136	0.00333352	0.00193127	0.00196911	0.0021376	0.00285987	0.00285819	0.0029585
320	613.691	218	Phenylalanine	0.0173868	0.0180526	0.0193023	0.0385603	0.0382766	0.0439707	0.0129696	0.012509	0.0139208	0.0128489	0.0137148	0.0151525	0.0198742	0.0196309	0.0211244	0.0137268	0.0140907	0.015635	0.0324604	0.035893	0.0365934	0.0555952	0.0640216	0.0629414	0.0114957	0.013353	0.0143219	0.0245395	0.0259501	0.0260022
324	618.341	103	Xylose_2	0.00340513	0.00340834	0.00385511	0.00373624	0.00372551	0.00416991	0.00595479	0.00565597	0.00613461	0.00560928	0.00592091	0.0066176	0.00486035	0.00478879	0.00513589	0.00515126	0.00530794	0.00570386	0.00439921	0.00519945	0.00505463	0.00796665	0.00842155	0.0103961	0.00855277	0.00956864	0.0106575	0.00452043	0.00509381	0.00526559
325	621.541	218	Threo-b-HydroxyAspartic acid	0.000980266	0.00112648	0.00115118	0.000884148	0.00117173	0.00140034	0.00236945	0.00224443	0.00250693	0.00232108	0.00175211	0.0029068	0.00163121	0.00155398	0.00201767	0.00163768	0.00210676	0.00211361	0.00140566	0.00184497	0.00179018	0.00254133	0.00302464	0.00288152	0.00226848	0.0028306	0.00299264	0.00276761	0.00336758	0.00274136
327	621.741	103	Arabinose	0.024584	0.0233673	0.0256472	0.0253836	0.0230741	0.0281002	0.0407482	0.037078	0.0409072	0.0375242	0.0381839	0.0430144	0.0321249	0.0305721	0.0325273	0.0368926	0.0353498	0.0381898	0.0283736	0.0317837	0.0319337	0.0448302	0.0473268	0.0517826	0.0417522	0.043905	0.0508444	0.0471109	0.0480233	0.0460875
331	628.241	147	Unknown_OrganicAcid	0.00299239	0.00254181	0.00334645	0.00142605	0.00180267	0.00155594	0.00327358	0.00242399	0.0035392	0.00251451	0.00259795	0.00306141	0.00223043	0.00221997	0.00308765	0.00184612	0.00235301	0.00269269	0.00288942	0.00366198	0.00355403	0.00265555	0.00323222	0.00350302	0.00358665	0.00449203	0.00421413	0.00722654	0.00772561	0.00800695
335	629.841	116	Asparagine	0.0319102	0.036423	0.0346425	0.0790314	0.0822317	0.0913957	0.031894	0.030255	0.0291099	0.0312241	0.0335317	0.0335519	0.0331569	0.0332678	0.0312433	0.0340043	0.0338723	0.0294458	0.0260829	0.0268079	0.0274845	0.0402616	0.0425229	0.0349737	0.0193127	0.0196603	0.0204904	0.0340724	0.0320627	0.0278208
341	632.791	147	Unknown_OrganicAcid	0.00634593	0.00615234	0.00615747	0.0064172	0.00585867	0.00637934	0.00692128	0.00583553	0.0066065	0.00663167	0.00667613	0.00751438	0.00642498	0.00558163	0.00678671	0.00565746	0.00560891	0.00660142	0.00614327	0.00631761	0.00731868	0.00713857	0.00812502	0.0075993	0.00640692	0.00627654	0.00806181	0.00473569	0.00517871	0.00569986
346	637.541	103	Unknown_Sugar	0.0181349	0.0175327	0.0183118	0.0162569	0.0152025	0.0170842	0.0144349	0.0135265	0.0149531	0.0139541	0.01447	0.0154617	0.0150138	0.0138907	0.0160496	0.0139352	0.0140907	0.0148822	0.0136662	0.014592	0.0152429	0.014477	0.0160721	0.0166676	0.0121088	0.0131684	0.0138944	0.019035	0.0189037	0.0185924
351	641.091	147	Unknown_OrganicAcid	0.00546885	0.00557465	0.0047118	0.0103816	0.00946401	0.0107671	0.00583009	0.00571582	0.00610511	0.00475269	0.00459173	0.00547344	0.0063584	0.00526449	0.00718413	0.00333492	0.00344743	0.0039956	0.00458142	0.00433288	0.00500197	0.00428314	0.00495211	0.00426578	0.00285092	0.00261522	0.00369499	0.00694978	0.00684835	0.00754553
355	647.141	103	Arabitol	0.00766155	0.00742324	0.00744251	0.00624608	0.00570845	0.00703283	0.00505066	0.00466842	0.00507285	0.00583034	0.00598133	0.00735976	0.00512667	0.00488393	0.00590016	0.00646141	0.00582779	0.00683305	0.00403478	0.00500377	0.00584441	0.00596785	0.00634582	0.00680829	0.00603905	0.00658421	0.00720677	0.0072573	0.00749922	0.00740982
356	647.241	147	Unknown_OrganicAcid	0.00928673	0.0093296	0.00963778	0.00852775	0.00730081	0.00858877	0.00660951	0.00610486	0.00690143	0.00781984	0.00752198	0.00964809	0.00699091	0.00678676	0.00718413	0.0075929	0.00763359	0.00822283	0.00546647	0.00659715	0.00689746	0.00739556	0.00859947	0.00850331	0.00735722	0.00790721	0.00870309	0.00940988	0.00882927	0.00925549
362	649.641	220	Unknown	0.0147814	0.0153086	0.015233	0.015002	0.0154128	0.0156216	0.014809	0.0153819	0.0158084	0.0150594	0.0151346	0.0158018	0.0149805	0.0156349	0.0158968	0.0151858	0.0154587	0.0157797	0.0154363	0.0157661	0.0156904	0.0153908	0.0158052	0.0153681	0.0153889	0.0157529	0.015177	0.0155909	0.0157059	0.0153896
363	649.691	147	Ribitol	1	1	1	1	1	1	1	1	1	1	1	1	1	1	1	1	1	1	1	1	1	1	1	1	1	1	1	1	1	1
364	649.741	116	Unknown	0.0396234	0.038416	0.0383369	0.0389025	0.0386973	0.0383383	0.0386282	0.0381254	0.0379579	0.0386295	0.0385161	0.0379121	0.0386165	0.0388494	0.0381217	0.038292	0.0383595	0.0383056	0.0382913	0.0384368	0.0382519	0.0385769	0.0383418	0.038957	0.0387174	0.0381207	0.0387822	0.0385928	0.0382885	0.0385419
365	649.791	91	Unknown	0.00681027	0.00641229	0.00658582	0.00667389	0.00700036	0.00659717	0.00660951	0.006853	0.00622309	0.00660403	0.00673655	0.00630837	0.00655814	0.00672333	0.00660328	0.0069676	0.00645709	0.0068041	0.00682007	0.00673692	0.00634461	0.00682448	0.00637547	0.00593254	0.00643757	0.00646114	0.00607689	0.00682678	0.00639556	0.00624271
378	657.591	147	Unknown_Sugar	0.0737263	0.073077	0.0759778	0.0844789	0.0800985	0.0913334	0.0297116	0.0276814	0.0295818	0.0608732	0.0620488	0.0708454	0.0418789	0.0403717	0.0437162	0.0479395	0.0474432	0.0491632	0.0297793	0.0331814	0.0333026	0.0298107	0.0326483	0.0333352	0.0354986	0.0366439	0.0437597	0.0539377	0.0556074	0.051923
383	662.041	174	Putrescine	0.0110925	0.0121314	0.0122079	0.0131767	0.0132496	0.0158394	0.00985191	0.00915729	0.0103522	0.0073501	0.00740114	0.00841116	0.0114851	0.0109413	0.0122894	0.00732492	0.0084544	0.00807806	0.0107507	0.0117687	0.0129788	0.00933725	0.0108828	0.00980281	0.00766377	0.00852255	0.00824503	0.0116547	0.0127345	0.010314
390	662.991	217	UDP-D-Glucuronate	0.0095189	0.0104272	0.0105212	0.0113798	0.0112366	0.0135055	0.0134996	0.0124491	0.0124757	0.0109975	0.0105126	0.0129878	0.0145478	0.0123684	0.0146434	0.00899238	0.0104517	0.00978632	0.00952728	0.0110978	0.0129788	0.0135347	0.0151529	0.0155376	0.0111278	0.0133223	0.0141082	0.0152219	0.0171492	0.0162582
391	663.041	147	Unknown_OrganicAcid	0.0227267	0.0229918	0.0246031	0.0248988	0.0250871	0.0275089	0.0297116	0.0275616	0.0266914	0.024924	0.0252243	0.027862	0.0312261	0.0286376	0.0298982	0.0228978	0.0225998	0.0222364	0.023662	0.0268079	0.027037	0.024728	0.0288824	0.0300864	0.0236044	0.0267368	0.0298348	0.0352102	0.037015	0.0333849
397	666.891	147	Unknown_Sugar	0.0335354	0.0342855	0.0405054	0.0319149	0.0302247	0.0347285	0.0307405	0.0291178	0.0312039	0.0330754	0.034589	0.0379121	0.0288625	0.0290816	0.031121	0.0306396	0.030206	0.0342521	0.028686	0.0322031	0.0321179	0.0398904	0.0450731	0.04472	0.0287851	0.0321826	0.0340184	0.03684	0.0374112	0.0372391
405	671.141	217	Glutathione Oxidized	0.0479556	0.0638341	0.0580944	0.057926	0.068952	0.0675276	0.0593609	0.0645798	0.0510234	0.0559823	0.061656	0.06095	0.0817937	0.0765571	0.0754486	0.0614281	0.0609593	0.0540274	0.0477926	0.0468789	0.0479663	0.0682448	0.0668683	0.0669247	0.062751	0.0578118	0.0619293	0.0719579	0.0666157	0.0603642
408	671.291	159	Theanine_1	1.40343	2.12079	1.96568	2.02769	2.33983	2.49261	2.10781	2.29115	1.81298	1.89317	2.08341	2.14729	2.95732	2.72171	2.66066	2.20295	2.1006	1.97768	1.65973	1.64378	1.64088	2.27386	2.30857	2.24798	2.2697	2.06369	2.22967	2.52908	2.29703	2.09342
416	671.891	292	Unknown	0.021927	0.0257069	0.0245496	0.0232731	0.0244262	0.0242104	0.0220733	0.0226239	0.01979	0.0231556	0.0232909	0.0240275	0.0252006	0.0240391	0.024426	0.0216472	0.0219705	0.0218889	0.0186381	0.0190926	0.0190075	0.0277833	0.027459	0.0281372	0.0216732	0.020891	0.0218646	0.0268458	0.0248465	0.0226637
417	674.241	147	Unknown_Sugar	0.00714562	0.00782762	0.00749605	0.00356511	0.00303449	0.00345418	0.00473889	0.00454872	0.00463045	0.00500138	0.00580008	0.00534974	0.00296282	0.00352023	0.0032405	0.00455574	0.00445977	0.00445886	0.00478967	0.0048081	0.00473871	0.00542532	0.00524864	0.00638454	0.00472089	0.00412282	0.00467218	0.00538147	0.00489572	0.00523844
421	676.691	156	Glutamine	0.990945	1.12348	0.963323	3.29784	3.67699	4.09756	1.73634	1.69619	1.48971	1.03379	1.15119	1.16717	2.25347	2.03244	2.076	0.776679	0.854798	0.662632	1.04001	1.07766	1.11128	1.0639	1.15165	0.894288	0.562398	0.601625	0.826518	2.17119	2.13544	1.62142
426	679.341	130	2-Deoxy-D-glucose	0.00214111	0.00326391	0.00339999	0.0029947	0.004056	0.00388984	0.000872954	0.0010474	0.00141568	0.00157502	0.00202399	0.00244295	0.00119844	0.00168083	0.00174253	0.00104216	0.00205204	0.00193989	0.00273324	0.00366198	0.0039226	0.002627	0.00296534	0.00333352	0.000551792	0.00107686	0.000946652	0.00218334	0.00192433	0.00217138
427	679.391	100	O-Phosphoethanolamine	0.0149104	0.0197279	0.01957	0.0216188	0.0243661	0.0224677	0.00604832	0.00721211	0.00811066	0.0111909	0.0129596	0.0136681	0.0100536	0.010529	0.0101495	0.0107789	0.0116009	0.0121895	0.0174146	0.0203505	0.0207977	0.0157905	0.0169024	0.0213289	0.00502744	0.00529198	0.00580206	0.0127618	0.0115177	0.0127568
432	682.391	111	Theanine_2	1.23003	0.91173	0.719032	1.65977	1.26379	1.35746	1.19071	0.970403	0.886746	0.946698	0.882699	0.832426	1.44722	1.22254	1.30409	0.960844	0.946647	0.75954	0.746278	0.689766	0.709201	1.06819	1.12997	0.847675	0.832041	0.82438	0.835619	0.996771	0.944789	0.884673
441	687.141	147	Unknown_OrganicAcid	0.269186	0.273851	0.26619	0.254977	0.27722	0.292329	0.396196	0.396187	0.359995	0.346173	0.361357	0.378347	0.375312	0.401275	0.404971	0.322177	0.344195	0.322485	0.376119	0.396388	0.40208	0.57437	0.566527	0.600655	0.450875	0.456741	0.462058	0.445616	0.44418	0.390223
442	687.191	189	Unknown	0.0347736	0.0345455	0.0334377	0.033398	0.0350318	0.0368446	0.0499454	0.0482404	0.0443579	0.0432164	0.0447089	0.0463541	0.0483039	0.0496321	0.0497998	0.0411803	0.0423815	0.0401297	0.0466212	0.0491991	0.0484402	0.0673025	0.0666311	0.0665574	0.0549952	0.054612	0.0538065	0.0547372	0.0523531	0.0463589
443	687.241	204	Shikimic acid	0.384677	0.391294	0.371242	0.364212	0.394334	0.412043	0.621824	0.625928	0.559429	0.531335	0.547805	0.585596	0.575252	0.610681	0.626303	0.483534	0.527949	0.503677	0.598605	0.632824	0.636541	0.96919	0.948967	0.986751	0.733086	0.734078	0.73451	0.760571	0.772561	0.658904
448	692.541	245	Unknown	0.0161486	0.0185148	0.0182582	0.0142319	0.0160738	0.0152482	0.0182697	0.0191824	0.0186103	0.0184858	0.0195451	0.0194817	0.0209394	0.0206774	0.020299	0.0164364	0.0179211	0.0182697	0.0188463	0.0195399	0.0202448	0.0214157	0.0217359	0.0207639	0.0145305	0.0146453	0.01478	0.0219871	0.0217902	0.0193795
449	692.591	273	Citric acid	0.59951	0.709829	0.667336	0.523958	0.579798	0.553571	0.677163	0.717441	0.67286	0.673335	0.697852	0.718164	0.842005	0.857732	0.833603	0.602102	0.644778	0.64222	0.749818	0.826909	0.818139	0.766369	0.798417	0.785496	0.465835	0.474709	0.475647	0.831237	0.863146	0.7751
450	692.641	147	Unknown_OrganicAcid	1.21357	1.40481	1.3113	1.05025	1.15365	1.10123	1.33818	1.41534	1.31991	1.33128	1.3693	1.41001	1.64716	1.67722	1.62673	1.17744	1.2654	1.25615	1.47618	1.61641	1.60837	1.51852	1.56848	1.56226	0.911345	0.933696	0.941399	1.63975	1.70979	1.5426
451	692.691	117	Unknown	0.14655	0.160018	0.148449	0.132508	0.144003	0.138354	0.140795	0.147774	0.134961	0.140923	0.145364	0.147535	0.155864	0.159964	0.151325	0.125774	0.133109	0.126296	0.147439	0.158611	0.15672	0.161646	0.1625	0.163795	0.0995678	0.100332	0.101261	0.184538	0.188131	0.164373
453	693.891	174	Ornithine	0.000722301	0.00205078	0.00147244	0.00387884	0.00624925	0.00606815	0.000561185	0.00182547	0.00200554	0.0012987	0.00154065	0.00173171	0.00272978	0.00291767	0.00379077	0.000714626	0.00150483	0.00179512	0.000234277	0.000475219	5.26524e-05	0.00128494	0.00231296	0.00146901	0.00254437	0.00196911	0.00329801	0.00230634	0.00311288	0.00371848
453	693.891	174	Unknown_Amine	0.000722301	0.00205078	0.00147244	0.00387884	0.00624925	0.00606815	0.000561185	0.00182547	0.00200554	0.0012987	0.00154065	0.00173171	0.00272978	0.00291767	0.00379077	0.000714626	0.00150483	0.00179512	0.000234277	0.000475219	5.26524e-05	0.00128494	0.00231296	0.00146901	0.00254437	0.00196911	0.00329801	0.00230634	0.00311288	0.00371848
457	696.191	174	Unknown_Amine	0.0163292	0.0294619	0.031296	0.0155724	0.0265293	0.0302785	0.0161808	0.0225042	0.0260131	0.0181266	0.0270066	0.0301503	0.0196078	0.0268616	0.0302345	0.0239697	0.0283455	0.0310672	0.0239744	0.0268638	0.029538	0.027355	0.0316698	0.0338437	0.0221023	0.0255984	0.0300486	0.030044	0.0313269	0.0346877
459	696.991	193	3,4-dihydroxybenzoate	0.00165097	0.00222408	0.00208819	0.000969711	0.0016224	0.00211607	0.00130943	0.00149629	0.00147467	0.00160265	0.00184273	0.00219556	0.00156463	0.00196626	0.00189539	0.0014888	0.00186052	0.00191094	0.00122345	0.00142566	0.0023167	0.00208446	0.00275776	0.00313577	0.00309617	0.00341517	0.00210706	0.00193733	0.00206582	0.00222566
462	697.591	256	Citrulline	0.000902876	0.00505474	0.00463149	0.00308026	0.0111465	0.0102692	0.00140296	0.00523701	0.00495488	0.00176844	0.00341359	0.00364896	0.0050268	0.00754789	0.00733698	0.00267985	0.00410408	0.00405351	0.00150979	0.00204065	0.00200079	0.00416893	0.00441835	0.00531103	0.00622299	0.0061227	0.00726784	0.00630401	0.00673515	0.00681269
466	699.091	147	Unknown_OrganicAcid	0.0065781	0.00759655	0.00754959	0.00621756	0.00679005	0.00606815	0.00414653	0.00424946	0.00448298	0.00616192	0.00625321	0.00717422	0.00486035	0.00520107	0.00427991	0.00407932	0.00456921	0.00503793	0.00541441	0.00581444	0.00594972	0.00628195	0.00575275	0.00556529	0.00285092	0.00261522	0.00342016	0.0244472	0.0226392	0.0239394
472	705.141	147	Unknown_OrganicAcid	0.0123565	0.0121891	0.0128504	0.0102105	0.00949405	0.0105804	0.0111613	0.00930692	0.00979178	0.0100028	0.010996	0.0115035	0.0106861	0.0102753	0.00904894	0.0112256	0.0105338	0.0113209	0.0115577	0.0124675	0.0118994	0.0121641	0.011802	0.0134188	0.0116183	0.0116916	0.0123675	0.0169132	0.0148569	0.0158782
474	707.441	147	Unknown_OrganicAcid	4.81081	5.77684e-05	8.03148e-05	5.70418e-05	6.00889e-05	6.22374e-05	6.23539e-05	5.98516e-05	5.21604	5.52639e-05	5.16585	6.18467e-05	6.65801e-05	6.34276e-05	6.11415e-05	5.46561	5.47211e-05	8.68608e-05	5.20616e-05	8.38621e-05	5.26524e-05	5.71086e-05	5.93067e-05	5.65004e-05	6.13102e-05	4.99203	4.78383	6.15025e-05	5.65979e-05	5.42844e-05
477	707.591	345	Quinic acid-like1	1.44986	5.77684e-05	0	0	6.00889e-05	6.22374e-05	6.23539e-05	5.98516e-05	1.59467	5.52639e-05	1.60732	0	6.65801e-05	0	6.11415e-05	1.67889	5.47211e-05	8.68608e-05	5.20616e-05	8.38621e-05	5.26524e-05	5.71086e-05	5.93067e-05	5.65004e-05	0	1.53058	1.46597	6.15025e-05	5.65979e-05	5.42844e-05
483	707.991	345	Quinic acid-like2	1.45164	1.51446	1.68104	1.53075	1.33115	1.62735	1.56898	1.34603	5.89866e-05	1.36292	1.6139	1.62577	1.70795	1.55201	1.51399	5.95522e-05	1.37733	1.64407	1.47233	1.62094	1.398	1.51638	1.61738	1.38971	1.51516	6.15347e-05	6.10743e-05	1.63557	1.38489	1.39264
485	708.091	147	Unknown_OrganicAcid	5.15929e-05	4.8981	5.45006	4.99952	4.34125	5.31825	5.13079	4.37901	5.89866e-05	4.43512	6.04175e-05	5.31282	5.54835	5.06203	4.94931	5.27186	4.45596	5.3411	4.77817	5.29399	4.54877	4.94001	5.29149	4.34493	4.89519	6.15347e-05	6.10743e-05	5.32744	4.55347	4.56575
489	708.291	436	Unknown	0.159345	0.157015	0.151286	0.180338	0.159957	0.185468	0.179984	0.157051	0.168938	0.150926	0.164607	0.170388	0.20237	0.184987	0.176913	0.164275	0.142329	0.143928	0.1591	0.173539	0.159273	0.176266	0.186134	0.178626	0.158426	0.157467	0.157205	0.191919	0.17002	0.161469
493	708.491	133	Quinic acid-like3	0.828247	0.829121	0.944529	0.832069	0.691804	0.862798	0.852253	0.710199	0.867546	0.745068	0.878742	0.886109	0.903259	0.809115	0.789887	0.940924	0.750609	0.925068	0.799172	0.888883	0.74224	0.807201	0.855647	0.692949	0.82968	0.837641	0.804379	0.865002	0.709257	0.730315
509	709.391	147	Unknown_OrganicAcid	4.55468	4.68022	5.38385	4.62449	3.97548	5.01382	4.7499	4.06284	5.03147	4.15993	4.98499	5.13371	5.07807	4.67614	4.63566	5.95522e-05	4.29911	5.3072	4.49688	5.08059	4.27306	4.55758	4.9363	4.03438	4.67542	4.80983	4.565	4.91104	4.15576	4.23581
520	712.191	103	Fructose_1	1.67481	1.77644	1.53867	3.00134	3.51016	3.851	5.07442	5.08729	3.84062	3.61481	3.61532	3.90912	5.01801	4.59882	3.8465	2.9576	3.25683	2.63206	1.72738	1.77626	1.88416	3.41241	3.81627	3.31767	6.50265	6.31484	6.39314	2.47904	2.74463	2.23163
521	712.241	147	Unknown_OrganicAcid	0.681285	0.719246	0.61639	1.25378	1.3608	1.51785	1.96889	2.00015	1.50846	1.39072	1.44724	1.52004	1.92999	1.77708	1.50475	1.20566	1.2799	1.04774	0.699578	0.712521	0.753982	1.38737	1.50971	1.30547	2.65755	2.52274	2.58644	1.01255	1.11455	0.890373
533	715.991	103	Fructose_2	0.872127	0.941163	0.787112	1.53514	1.72356	1.86112	2.54472	2.68306	2.11216	1.74576	1.77017	1.99861	2.51207	2.44599	2.46076	1.44292	1.54893	1.32098	0.877785	0.931205	0.94124	1.70692	1.81642	1.81688	3.56743	3.26103	3.05466	1.25195	1.32971	1.12857
540	718.291	205	Mannose_1	0.00170257	0.0016464	0.00152598	0.00205351	0.002704	0.00311187	0.00660951	0.00658367	0.00566271	0.0040619	0.00410839	0.00470035	0.00515996	0.00447165	0.00489132	0.00419843	0.00462393	0.00414037	0.00218659	0.00232019	0.00223773	0.00551098	0.00581206	0.00641279	0.0120475	0.0125223	0.015177	0.00316738	0.00322608	0.00336563
550	720.641	205	Galactose_1	0.00384367	0.00366829	0.00353385	0.00567566	0.0062192	0.00603703	0.00922837	0.00948647	0.0079337	0.00867643	0.00860949	0.00955532	0.00955425	0.00827731	0.00862095	0.00827775	0.00834496	0.00845446	0.00655977	0.00684874	0.00700276	0.0127638	0.0135812	0.0146901	0.0163392	0.0165528	0.0196659	0.00965589	0.0101027	0.00963548
557	723.041	147	Glucose_1	0.878937	0.956356	0.806495	1.4783	1.59605	1.74483	2.76352	2.60995	1.97933	1.8617	1.91629	1.87931	2.41663	2.29871	2.03944	1.71242	1.64481	1.5617	1.04524	1.10295	1.01069	1.93415	1.94606	1.97669	3.70948	3.48542	3.78535	1.09588	1.19518	0.994083
558	723.091	217	Glucono-1,5-lactone_1	0.234412	0.254152	0.214146	0.399378	0.442285	0.473907	0.760405	0.724473	0.562909	0.518099	0.530556	0.53281	0.674024	0.640809	0.580936	0.465936	0.458617	0.421478	0.277306	0.294719	0.270133	0.53822	0.544198	0.562292	0.997394	0.973786	0.989648	0.290138	0.319891	0.265369
570	725.291	194	Caffeine	2.9197	3.17455	3.44438	3.10869	3.45307	2.9555	2.62067	2.62931	3.24848	2.97657	3.09697	3.27673	2.46004	2.42877	2.50084	3.16323	2.93548	3.23612	2.68677	2.97205	2.81951	2.4077	2.62841	2.58856	2.82628	2.92517	2.73356	2.01325	1.96831	2.20601
573	725.441	147	Unknown_OrganicAcid	0.00484974	0.010976	0.00995904	0.00989675	0.0125586	0.0113272	0.00985191	0.00984558	0.00914292	0.0129317	0.0131408	0.0106686	0.0115516	0.0127172	0.00849867	0.011434	0.00960355	0.00946783	0.0101	0.00598217	0.00702909	0.0143343	0.0104676	0.0110741	0.0100855	0.0103378	0.00861148	0.0124543	0.0109517	0.0102326
574	725.541	205	Mannose_2	0.00105766	0.00216632	0.00184724	0.00128344	0.00240356	0.00180489	0.00134061	0.00281302	0.00241845	0.00232108	0.00253753	0.00269033	0.00193082	0.00263225	0.00204824	0.00190567	0.00232565	0.00246106	0.00179613	0.00145361	0.00147427	0.00228434	0.00225365	0.00248602	0.00334141	0.00372285	0.00342016	0.00123005	0.00127345	0.00141139
577	725.691	217	Gluconic acid	0.000567522	0.0021952	0.00248976	0.00171125	0.002704	0.00202272	0.00199532	0.00110725	0.00171061	0.00276319	0.00305108	0.00191725	0.00276307	0.00345681	0.00201767	0.00235231	0.0031191	0.00193989	0.00226468	0.00136975	0.000947743	0.00379772	0.00287638	0.00364427	0.0021152	0.00255369	0.00244297	0.00384391	0.00362227	0.00298564
580	728.791	205	Galactose_2	0.010396	0.0119003	0.0105748	0.00961155	0.0103053	0.0101758	0.00704599	0.00745152	0.00637055	0.00693562	0.00706885	0.00760715	0.00585905	0.00608905	0.00577787	0.00589566	0.00719582	0.0068041	0.0086162	0.00908506	0.00979334	0.00765255	0.00806571	0.00830555	0.00518071	0.00489201	0.00549669	0.0120852	0.0125081	0.0121326
581	728.841	147	Unknown_Sugar	0.0254869	0.0293175	0.0264236	0.0240716	0.0252073	0.0244593	0.0166797	0.0176263	0.0160739	0.0163028	0.0174607	0.0180283	0.0140151	0.0147469	0.0142765	0.0145605	0.0171277	0.0158087	0.0204863	0.0226707	0.0237462	0.0173039	0.018652	0.0204531	0.0114957	0.0113531	0.0120927	0.0292444	0.0301101	0.0285265
585	731.691	147	Glucose_2	0.114794	0.113775	0.102964	0.164908	0.165154	0.178964	0.291504	0.299108	0.263346	0.198812	0.206598	0.251376	0.269649	0.242198	0.275106	0.180919	0.185368	0.181308	0.123698	0.134012	0.12447	0.209046	0.239866	0.262557	0.470862	0.498185	0.528934	0.127279	0.128421	0.127704
593	734.141	147	Unknown_OrganicAcid	0.00737779	0.00904076	0.00872755	0.00744396	0.00754116	0.00849541	0.00654716	0.00697271	0.00666549	0.00759878	0.00791469	0.00862762	0.00858883	0.00834073	0.0097215	0.00744402	0.0071411	0.00877295	0.00653374	0.00712828	0.00755561	0.00765255	0.00803606	0.00853156	0.00656019	0.00658421	0.00806181	0.00673452	0.00693324	0.00778981
599	735.991	103	Gulcono-1,4-lactone	0.010138	0.0100806	0.00971809	0.0100394	0.0101851	0.008651	0.00751364	0.00703256	0.00687194	0.0103896	0.0102106	0.0105449	0.00672459	0.00605734	0.00629758	0.0100345	0.0106159	0.0109445	0.00741878	0.00819053	0.00805581	0.00782388	0.00747264	0.00904006	0.0113424	0.0109532	0.011482	0.00876411	0.00860288	0.00860408
601	736.141	147	Unknown_OrganicAcid	0.0145492	5.77684e-05	8.03148e-05	5.70418e-05	6.00889e-05	6.22374e-05	0.0116602	0.0111025	5.89866e-05	0.0156673	0.0152554	0.0160183	6.65801e-05	6.34276e-05	6.11415e-05	0.0159898	0.0155955	0.0160982	5.20616e-05	8.38621e-05	5.26524e-05	5.71086e-05	5.93067e-05	5.65004e-05	0.0160939	0.0159067	0.0171008	6.15025e-05	5.65979e-05	5.42844e-05
604	736.741	147	Unknown_OrganicAcid	0.012795	0.0160018	0.0163307	0.0189094	0.0160137	0.0164929	0.0120655	0.0124192	0.0137144	5.52639e-05	0.01447	0.0141629	0.0115849	0.0136052	0.0129926	5.95522e-05	5.47211e-05	0.0156639	0.0158528	0.0189528	0.0193497	0.0159904	0.0162204	0.0189559	6.13102e-05	0.0135992	0.0161542	0.0149144	0.0134703	0.0139782
607	736.891	156	Lysine(4TMS)	0.0169999	0.02045	0.0202126	0.0454053	0.0490326	0.048483	0.0142479	0.0150826	0.0144517	0.0151699	0.0168263	0.0179046	0.0226372	0.0227071	0.0217664	0.0148583	0.0162248	0.0167931	0.0266816	0.029212	0.0303278	0.0427172	0.0443911	0.0461891	0.01591	0.0167374	0.0188109	0.0252468	0.0245352	0.0230709
608	738.591	154	Histidine	0.00554624	0.0140088	0.0150456	0.0233586	0.0328987	0.0354131	0.00947779	0.0131075	0.013036	0.0120752	0.0149835	0.0178737	0.0143813	0.0167766	0.0136346	0.0112851	0.013434	0.0146795	0.00924094	0.0117407	0.0115835	0.015505	0.0191857	0.0166394	0.0103614	0.0119993	0.0145051	0.0225099	0.021111	0.0199224
609	738.641	155	Galactosamine_1	0.000619115	0.00239739	0.00211496	0.00442074	0.00603894	0.00793527	0.00155885	0.00206488	0.00135669	0.00221056	0.00293025	0.00349434	0.00259662	0.00313967	0.00223167	0.00172701	0.00254453	0.00283745	0.00158788	0.00192883	0.00213242	0.00276977	0.00352875	0.00307927	0.00193127	0.00203064	0.0023819	0.00445893	0.00413165	0.00385419
610	738.891	147	Unknown_OrganicAcid	0.0036631	0.0038416	0.00420314	0.00402145	0.00447663	0.00557025	0.00339829	0.00326191	0.00315578	0.00326057	0.00374588	0.0033088	0.00332901	0.00317138	0.00406591	0.00327537	0.0032559	0.00309804	0.00255102	0.00301904	0.00344873	0.0036264	0.00346944	0.00370077	0.00294289	0.00273829	0.00372553	0.00338264	0.00356567	0.00390848
611	741.191	217	Galactitol	0.00846124	0.00831865	0.00845983	0.0068165	0.00600889	0.0058192	0.00470772	0.00499761	0.00412906	0.00580271	0.00425943	0.00500959	0.00552615	0.0045985	0.00360735	0.00527037	0.00588251	0.0051827	0.00424302	0.00469628	0.00418586	0.0039976	0.00421078	0.00423753	0.00462892	0.00387668	0.00357285	0.00553523	0.00515041	0.00458703
614	741.341	147	Unknown_OrganicAcid	0.046382	0.0456659	0.0506251	0.0324568	0.0282418	0.0262331	0.0247857	0.0256464	0.019849	0.0297043	0.0211159	0.0245222	0.0225041	0.0209311	0.0105163	0.036565	0.035213	0.0281429	0.0207726	0.0230341	0.0187179	0.0212444	0.0181775	0.0263574	0.0247693	0.0196603	0.0160931	0.0301055	0.0245918	0.0202752
619	744.591	205	Galactosamine_2	0.00399845	0.00531469	0.00401574	0.0038218	0.00423627	0.00454333	0.00473889	0.00460857	0.0052793	0.00444874	0.00428964	0.00550436	0.00459403	0.00402765	0.00562502	0.00357313	0.00426824	0.00590654	0.00393065	0.00410924	0.00526524	0.00325519	0.00412182	0.00426578	0.00515006	0.00501508	0.00711516	0.00322888	0.00486742	0.005727
620	744.641	147	Unknown	0.0889462	0.104532	0.0874629	0.0635446	0.0739695	0.0666563	0.0773811	0.0763407	0.0696337	0.0753799	0.0726218	0.0769373	0.0707747	0.0655525	0.0616306	0.0741127	0.072478	0.0788117	0.0745523	0.0781316	0.0732921	0.058365	0.0561041	0.0569524	0.0900647	0.0787644	0.0802516	0.073434	0.0677477	0.0668241
626	745.391	280	Pyridoxal_3	0.000954469	0.00158863	0.00168661	0.00430666	0.00564836	0.00585032	0.000342946	0.000897774	0.000560373	0.00099475	0.000604175	0.00129878	0.00129831	0.00149055	0.00174253	0.000923059	0.00123122	0.0015635	0.00523219	0.00598217	0.00616033	0.0069958	0.00773952	0.00974631	0.000766377	0.00101532	0.00140471	0.00184508	0.00209412	0.00217138
627	745.491	218	Tyrosine	0.0230362	0.0296641	0.0293417	0.0675375	0.0791972	0.0783881	0.0149337	0.0171475	0.0164868	0.0207792	0.0231701	0.0241202	0.0277639	0.0275593	0.0277277	0.0229574	0.024515	0.0265215	0.0762182	0.0832192	0.0842175	0.0978841	0.104914	0.12173	0.0206309	0.0209833	0.0265062	0.0349334	0.033987	0.034932
633	749.341	217	Glucarate_1	0.00188314	0.00190636	0.00152598	0.00385032	0.00348516	0.00379648	0.00735776	0.00676323	0.00551525	0.00436585	0.0045011	0.00473128	0.00649156	0.00564506	0.00553331	0.00419843	0.00385783	0.00376397	0.00247293	0.00232019	0.00252731	0.004997	0.00468523	0.00553704	0.010668	0.0100302	0.0104742	0.00267536	0.0026035	0.0019271
637	749.791	281	Gallic acid	0.0579389	0.0714595	0.0833936	0.0629742	0.0650763	0.0676521	0.0669369	0.0623354	0.0696632	0.0685272	0.0697218	0.08071	0.063351	0.0588608	0.0714744	0.0633635	0.0653643	0.0833285	0.0604436	0.063288	0.0709227	0.0683019	0.079471	0.0778858	0.0688514	0.0705187	0.0779003	0.0484332	0.0530605	0.0585186
640	754.291	147	Unknown_OrganicAcid	0.00232168	0.00450594	0.0105748	0.00168273	0.00456676	0.0100825	0.00311769	0.00819966	0.00371616	0.00276319	0.00326254	0.00364896	0.00692433	0.0277179	0.00336278	0.00372201	0.0103423	0.00283745	0.00223865	0.0048081	0.00218507	0.00682448	0.0040032	0.034776	0.00867539	0.0104609	0.00458057	0.0219256	0.00684835	0.00149282
643	755.691	147	Unknown_Sugar	0.00552044	0.00641229	0.00698739	0.00607495	0.00585867	0.00740625	0.00704599	0.00664352	0.0052793	0.00674219	0.0058605	0.00745253	0.00745697	0.00691361	0.00929351	0.00574678	0.00612876	0.00796224	0.00382653	0.00422106	0.00584441	0.00491134	0.00634582	0.00762755	0.00524202	0.00575349	0.00910007	0.00716504	0.00885757	0.00993404
644	755.741	129	Coniferyl aldehyde	0.00136721	0.00141533	0.00117795	0.0017683	0.00195289	0.0019916	0.00392829	0.00323198	0.00212352	0.00298425	0.00175211	0.00148432	0.00286294	0.00228339	0.00290422	0.00205455	0.00202468	0.00185303	0.00148376	0.00156543	0.00107937	0.00211302	0.0026095	0.00242952	0.00377058	0.00344594	0.0034507	0.00159907	0.00155644	0.00238851
646	755.891	217	Glucarate_2	0.00564943	0.00459259	0.00425669	0.0081855	0.00429636	0.00360977	0.0122525	0.00694278	0.00321477	0.00958828	0.00625321	0.00429835	0.00918806	0.00650133	0.00421876	0.00568723	0.00432296	0.00359025	0.00400875	0.00355016	0.00210609	0.00596785	0.00474454	0.00274027	0.0114344	0.00769183	0.00400037	0.00535072	0.00478252	0.00257851
649	760.791	147	Unknown_Sugar	0.0630466	0.0673868	0.0612534	0.064172	0.0645656	0.0677143	0.0548402	0.0535073	0.0492538	0.0609837	0.0657342	0.0687117	0.0695762	0.0716732	0.0708324	0.0615472	0.0642425	0.0641033	0.0556279	0.0612473	0.0640516	0.0770395	0.0828515	0.0943839	0.0590111	0.059504	0.0663572	0.0723269	0.0722189	0.0718454
653	762.391	147	Unknown_OrganicAcid	0.00861602	0.00745212	0.00655904	0.00416405	0.00685014	0.00569473	0.00854248	0.00810989	0.00631157	0.00480796	0.00721989	0.00723607	0.0053597	0.00624762	0.00709242	0.00658051	0.00555419	0.00408246	0.0079394	0.00687669	0.00621298	0.00528254	0.00782849	0.0101136	0.00567119	0.00719956	0.00458057	0.00590424	0.00710304	0.00504845
655	764.441	147	Glucono-1,5-lactone_2	0.00425642	0.00421709	0.00468503	0.00419257	0.00441654	0.00454333	0.00483242	0.00490783	0.00445349	0.00516717	0.00528653	0.00587544	0.00595892	0.00561335	0.00498303	0.00544902	0.00530794	0.00477735	0.00452936	0.0051715	0.00479137	0.00868051	0.00836225	0.00952031	0.00603905	0.00590733	0.00522185	0.00722654	0.00619747	0.00564558
662	769.741	147	Unknown_OrganicAcid	0.0300529	0.0376072	0.0369984	0.0241287	0.031096	0.0337638	0.0312705	0.0340555	0.0321182	0.0272451	0.0317494	0.0343868	0.0323246	0.0350755	0.0346672	0.0253394	0.0272237	0.0286641	0.0243648	0.0273111	0.0296433	0.0321236	0.0349316	0.0359342	0.0270991	0.0275368	0.032461	0.0353332	0.0342417	0.0338192
670	774.341	147	Unknown_Sugar	5.15929e-05	0.000606568	8.03148e-05	0.00125492	0.00342507	0.00547689	0.00380359	0.00760115	0.00802218	0.00176844	0.0055282	0.00791638	0.0026632	0.00707218	0.00703127	0.00393044	0.006375	0.00671724	0.00140566	0.00106225	0.00089509	0.00476857	0.00827329	0.00940731	0.0114957	0.0147068	0.020124	0.000707279	0.00200923	0.00426133
672	775.791	147	Unknown_OrganicAcid	0.00977686	0.0110049	0.014296	0.00462039	0.00576854	0.0078108	0.00252533	0.00562605	0.00693093	0.00301188	0.00504486	0.00603006	0.00213056	0.00399594	0.00165082	0.00440686	0.00842704	0.00807806	0.00351416	0.00466833	0.00539687	0.00208446	0.0070575	0.0104526	0.00444499	0.00519968	0.00671817	0.0097789	0.00591448	0.0104226
674	781.141	147	Unknown	0.0107571	0.0116692	0.011485	0.00849923	0.00910347	0.00877548	0.00938426	0.00921714	0.00884799	0.0106107	0.011147	0.0112561	0.0103199	0.0101801	0.00941579	0.0101239	0.0102876	0.010626	0.00900666	0.00989573	0.0101356	0.0117929	0.012573	0.0135883	0.0105454	0.011107	0.0117873	0.0167594	0.0164417	0.0154439
690	800.741	147	Inositol	0.602554	0.650097	0.612213	0.65966	0.6757	0.695099	0.398753	0.457655	0.428508	0.542139	0.551521	0.606809	0.526649	0.568248	0.5474	0.59037	0.654026	0.651167	0.688802	0.729293	0.760906	0.883527	0.92987	0.870953	0.568683	0.624792	0.587718	0.61727	0.624416	0.564965
696	805.091	130	Lanthionine	0.00263124	0.00314838	0.00281102	0.00279505	0.00294436	0.00301852	0.0024318	0.00266339	0.00241845	0.00254214	0.00223545	0.00318511	0.00253004	0.00241025	0.00262909	0.00226298	0.00246245	0.00292432	0.00226468	0.00248791	0.00265894	0.00316953	0.00281707	0.00344652	0.00275896	0.00243062	0.00329801	0.00412067	0.00407505	0.00428847
697	805.141	147	Unknown_Sugar	0.0547917	0.0574507	0.0551495	0.0563288	0.056724	0.0575696	0.0501325	0.0505746	0.0490474	0.0531639	0.0546476	0.058507	0.0558274	0.0548015	0.0566782	0.0508278	0.0520124	0.0547513	0.0466472	0.0500936	0.0509938	0.0595357	0.0611156	0.0708515	0.0564667	0.0561504	0.0620515	0.0762631	0.0783598	0.0796352
698	805.191	129	Unknown	0.0198633	0.021201	0.019811	0.0205065	0.0208809	0.0213786	0.0187997	0.0179255	0.0173421	0.0197292	0.0192732	0.021368	0.0208729	0.0200748	0.0202073	0.0178061	0.0183316	0.0191962	0.0170242	0.0184217	0.0185073	0.0219868	0.0220324	0.0248884	0.0203243	0.0206141	0.0213149	0.0284757	0.0276198	0.0278208
702	810.941	147	Unknown_OrganicAcid	0.00245066	0.0032928	0.00286456	0.00376476	0.00309458	0.00320523	0.00134061	0.00200503	0.00179909	0.00345399	0.00350421	0.0042365	0.00276307	0.00241025	0.00265966	0.00223321	0.00227092	0.00335862	0.00195231	0.0017052	0.00163222	0.00285543	0.00225365	0.00209051	0.00196193	0.00175374	0.00262619	0.00310588	0.00339587	0.00317564
704	816.091	147	Unknown_OrganicAcid	0.00237327	0.000924295	0.00222204	0.0025954	0.00264391	0.00323635	0.0024318	0.00275317	0.00238896	0.00281846	0.00268858	0.00340157	0.00256333	0.00225168	0.00235395	0.0021141	0.00240773	0.00228734	0.00359225	0.00368993	0.00389627	0.0033123	0.00293568	0.00322052	0.00278961	0.0030152	0.00280942	0.00209109	0.00152814	0.00086855
708	831.241	204	Unknown	0.0395718	0.0432397	0.042781	0.032799	0.0333193	0.0346351	0.031894	0.0315418	0.0304076	0.0381044	0.0398755	0.0409735	0.03845	0.0376126	0.0368378	0.0368628	0.0374018	0.0428514	0.0291805	0.0318676	0.0321443	0.0468862	0.0501142	0.0485903	0.0323411	0.033321	0.0361254	0.017559	0.0176868	0.017941
709	831.291	147	Unknown	0.016355	0.0178793	0.0174551	0.0129485	0.0135501	0.0135055	0.0129384	0.0123593	0.0117678	0.0156673	0.01592	0.0160183	0.0150138	0.0144932	0.0146128	0.0152751	0.0151304	0.0171405	0.011818	0.0120202	0.0126892	0.0190457	0.0202236	0.0207356	0.0132123	0.0131684	0.0140166	0.00621175	0.00594278	0.00583557
711	834.091	129	Unknown_SugarPhosphate	0.00977686	0.0113804	0.0102	0.00772917	0.00841245	0.008651	0.0024318	0.00227436	0.00227098	0.00403426	0.00368547	0.00454574	0.0013316	0.0018394	0.00149797	0.00354335	0.00393992	0.00474839	0.00554456	0.00601012	0.00666052	0.00228434	0.00272811	0.00302277	0.00110358	0.00110762	0.00146578	0.00316738	0.00350907	0.00341992
714	840.091	147	Unknown_OrganicAcid	0.00245066	0.00332168	0.00313228	0.00202498	0.00264391	0.00270733	0.00199532	0.00224443	0.0017401	0.00201713	0.00178232	0.00284495	0.00183095	0.00164912	0.0012534	0.00184612	0.00218884	0.00246106	0.00208247	0.00232019	0.00194814	0.00222724	0.00204608	0.00135601	0.00236044	0.00193834	0.00167954	0.00221409	0.0026318	0.00257851
717	849.741	204	Unknown	0.0209983	0.0223853	0.0233448	0.0135189	0.0141209	0.0135989	0.0134373	0.013287	0.0135079	0.018016	0.0179742	0.0198219	0.0106195	0.0110047	0.0104246	0.0184314	0.0189608	0.0214546	0.0231154	0.0244598	0.0236409	0.01659	0.0178217	0.0179671	0.0208148	0.0207987	0.0207347	0.0198961	0.0188471	0.0211981
718	849.791	147	Unknown_OrganicAcid	0.00742938	0.00739436	0.00725511	0.00379328	0.00408605	0.00373425	0.00523772	0.00448887	0.00460096	0.00646587	0.00640425	0.00680314	0.00422784	0.0032031	0.00363792	0.00664007	0.00684013	0.00787538	0.00783528	0.00852598	0.00837173	0.00585363	0.00637547	0.0070908	0.00760246	0.00775337	0.00781751	0.00716504	0.00625407	0.00675841
723	851.841	202	Tryptophan	0.0281181	0.052627	0.0623511	0.0686783	0.0970737	0.0990509	0.0225097	0.0344147	0.0366012	0.0308096	0.0450714	0.0521677	0.0335564	0.0440822	0.0428908	0.0324262	0.0447071	0.0563727	0.0448251	0.0679283	0.0722127	0.0558236	0.0768615	0.0890446	0.0352534	0.0399975	0.05344	0.0526154	0.0607861	0.0718725
727	859.991	117	Noise8(for linear)	0.0362698	0.00953179	0.0113512	0.0187953	0.00676	0.0105181	0.00848012	0.00894781	0.00873002	0.00817905	0.00885116	0.00868947	0.0101202	0.00681847	0.00962979	0.00881372	0.00826288	0.0129712	0.00913682	0.010371	0.0107937	0.00853773	0.0120986	0.0132493	0.0092885	0.0113224	0.0100162	0.00876411	0.0100744	0.0093912
731	864.641	147	Unknown_Sugar	0.0176964	0.018457	0.0162236	0.017683	0.0171554	0.017831	0.0159314	0.0156512	0.013331	0.0161647	0.0161315	0.0173171	0.0171777	0.0158569	0.0148268	0.0135183	0.0151851	0.0155481	0.0152801	0.0167445	0.0163749	0.0187316	0.0196602	0.0197186	0.0148984	0.0146453	0.0159404	0.018912	0.0187622	0.0190538
738	873.491	299	Unknown_SugarPhosphate	0.00593319	0.00727882	0.00693385	0.00447778	0.00510756	0.00538354	0.00430242	0.00517716	0.00501386	0.00571981	0.0058907	0.00655575	0.00549286	0.00589877	0.00565559	0.00550858	0.00656653	0.00706468	0.00533632	0.00578649	0.00631828	0.00388338	0.00409216	0.00403978	0.00515006	0.00575349	0.00540508	0.00581199	0.00645216	0.00632413
739	873.591	147	Unknown_OrganicAcid	5.15929e-05	0.0130845	0.0130645	5.70418e-05	6.00889e-05	6.22374e-05	6.23539e-05	5.98516e-05	5.89866e-05	0.0103896	0.0104824	0.0113798	0.00995373	0.00992642	0.00941579	0.0110469	0.0117924	0.0124211	5.20616e-05	8.38621e-05	0.0107411	5.71086e-05	5.93067e-05	0.00923781	6.13102e-05	0.00901483	0.0100467	0.01187	0.0118573	0.0109383
740	874.391	387	Fructose-6-Phosphate_1	0.00337934	0.00415933	0.00388188	0.0025954	0.00300445	0.00320523	0.0020265	0.00305243	0.00286085	0.0026803	0.00296046	0.00293772	0.0023303	0.00244196	0.00269023	0.00291806	0.00366631	0.00390874	0.00361828	0.0038297	0.00402791	0.00222724	0.00281707	0.00257077	0.0027283	0.00286136	0.00287049	0.00292137	0.00299969	0.00312135
743	874.591	147	Unknown_OrganicAcid	0.0159938	0.0186592	0.0178031	0.0146883	0.0156231	0.0159328	0.0142479	0.0155614	0.0150416	0.015087	0.0151044	0.0158637	0.0152136	0.0148104	0.0145211	0.0136077	0.0138718	0.0146505	0.0182997	0.0199871	0.0180071	0.0143628	0.0155977	0.0163569	0.0150823	0.0146145	0.0157266	0.0172207	0.0169511	0.0153353
747	874.791	204	Unknown	0.0214627	0.0248404	0.0240409	0.0219326	0.0219625	0.0239925	0.022728	0.0231925	0.0213826	0.0223266	0.0241066	0.0256355	0.0264323	0.0265762	0.0235395	0.0169426	0.0179485	0.0196595	0.0247553	0.0294356	0.0278268	0.0210445	0.0231593	0.0231087	0.0210907	0.0228601	0.0244297	0.0249085	0.0238843	0.0243194
750	878.241	147	Fructose-6-Phosphate_2	0.0181091	0.0212588	0.0214976	0.0150876	0.0165545	0.0160261	0.0143102	0.0166088	0.015602	0.0155844	0.01737	0.0183994	0.0174773	0.0156666	0.0164776	0.0186101	0.0187967	0.0224101	0.0172324	0.0196796	0.0201922	0.0110791	0.0119206	0.0115261	0.0145305	0.0156298	0.0178032	0.0165134	0.0177151	0.0182938
756	885.491	147	Unknown_Sugar	0.0814136	0.0912163	0.0756566	0.0655696	0.0666086	0.062642	0.0809665	0.080261	0.0684835	0.0735562	0.0760656	0.0788855	0.0721063	0.0646328	0.0630063	0.0655669	0.0645435	0.0690254	0.0752291	0.0751405	0.0832697	0.0812084	0.0834149	0.0681677	0.075902	0.0682727	0.0728922	0.061933	0.059541	0.0564558
760	893.741	147	Unknown_OrganicAcid	0.00350832	0.00551688	0.00259685	0.00396441	0.00579858	0.00504123	0.00576773	0.00356117	0.00389312	0.00356452	0.00661571	0.00324695	0.00389494	0.00469364	0.00256794	5.95522e-05	0.00358423	0.00315594	0.00489379	0.00427697	0.00576543	0.00479712	0.00421078	0.00596079	0.00331075	0.00550735	0.00366446	0.00418217	0.00650876	0.00477703
778	917.591	147	Unknown_OrganicAcid	0.00644912	0.010225	0.00937006	0.00593235	0.00745103	0.00771744	0.00798129	0.00930692	0.00887748	0.00754352	0.00821678	0.00915332	0.00729052	0.00742103	0.00843753	0.00646141	0.00744206	0.00883085	0.00872032	0.00916893	0.0103988	0.00873761	0.00957803	0.0435618	0.00898194	0.0092302	0.0105048	0.00694978	0.00772561	0.00822409
783	921.641	147	Unknown_OrganicAcid	0.00278602	0.0114381	0.0163575	0.0032799	0.00991467	0.0162751	0.00545596	0.015322	0.0213532	0.00461453	0.0113283	0.0181829	0.00622524	0.0137004	0.0183119	0.0053597	0.0123122	0.0179223	0.00736672	0.0171079	0.0205081	0.00810942	0.0167245	0.0271484	0.00809295	0.0154452	0.0228723	0.0073803	0.0131873	0.0187281
794	936.691	147	Unknown_OrganicAcid	0.00193473	0.00268623	0.00275748	0.00154013	0.0018928	0.00192936	0.00146532	0.0017357	0.00135669	0.00163028	0.00199378	0.0018554	0.00173108	0.00164912	6.11415e-05	0.0014888	0.0020794	0.00214257	0.00124948	0.00184497	0.00197446	0.0019988	5.93067e-05	0.00293802	0.00186996	0.0016922	0.00229029	0.00218334	0.00232051	0.00263279
797	945.291	147	Unknown_OrganicAcid	0.00229589	0.00251293	0.000910235	5.70418e-05	0.00285422	0.00295628	0.00302416	0.00305243	0.00259541	0.00342636	0.00293025	0.00352526	0.00316256	0.00364709	0.0030265	0.0026203	0.00306438	0.00321385	0.00163994	0.00120202	0.00139529	0.00354073	0.00352875	0.00740155	0.00312682	0.0031998	0.00351177	0.00255235	0.00206582	0.00208995
804	955.091	103	Unknown	0.00722301	0.00826088	0.00725511	0.00607495	0.00685014	0.00656605	0.00807482	0.00885803	0.00816965	0.00765405	0.00791469	0.00850393	0.00742368	0.00767474	0.00712299	0.00714626	0.00752415	0.0084255	0.00744481	0.00765941	0.00763459	0.00813797	0.00865878	0.0073168	0.00910456	0.00919943	0.0100467	0.00442818	0.00399015	0.00369134
805	955.141	147	Unknown_Sugar	0.00900297	0.0105427	0.00950392	0.007501	0.00847254	0.00824646	0.0103196	0.0111623	0.0109125	0.00967118	0.010271	0.0106995	0.00892174	0.00976785	0.00975207	0.00929014	0.00993187	0.0108576	0.00957934	0.0105946	0.0101356	0.0105365	0.0115055	0.00923781	0.0117409	0.0117531	0.0127951	0.00519696	0.00492402	0.00436989
806	955.191	204	Unknown	0.0159422	0.0185725	0.0174551	0.013633	0.0143613	0.0142835	0.017802	0.0183146	0.0177255	0.0171594	0.0174909	0.0180902	0.0157795	0.0162058	0.0153465	0.0159004	0.0171277	0.0190804	0.0167899	0.018254	0.0181124	0.0172753	0.0189781	0.0142663	0.0177186	0.017722	0.0187193	0.00894861	0.00871608	0.00825123
807	958.241	147	Unknown_OrganicAcid	0.00276022	0.00317726	0.00262362	0.00279505	0.00303449	0.00342306	0.00261886	0.00272325	0.00280186	0.00245924	0.00256774	0.0029068	0.00219714	0.00244196	0.00275137	0.00208433	0.00254453	0.00254792	0.00190025	0.00181701	0.00186916	0.00276977	0.00299499	0.00172326	0.00159407	0.00175374	0.00265673	0.00123005	0.00118856	0.000949977
808	958.291	103	Unknown	0.00768735	0.00857861	0.00808503	0.00730135	0.00829227	0.00846429	0.00720187	0.00772085	0.00737333	0.00710141	0.00728031	0.00810192	0.00649156	0.00627934	0.00611415	0.00613387	0.00670333	0.00752794	0.00679404	0.00707237	0.00737133	0.00765255	0.00856982	0.0077688	0.00542595	0.00581503	0.00626012	0.00261386	0.0026318	0.00233423
834	977.391	103	Sucrose	3.04313	3.20199	3.49032	3.26684	2.85467	3.42318	3.0578	2.66417	3.35053	2.58792	3.22542	3.33014	3.39212	3.20639	3.15181	3.43944	2.79978	3.43459	2.85834	3.30752	2.85586	3.1655	3.44797	2.85126	2.81665	2.9776	2.87825	3.38753	2.94125	2.92908
839	977.691	147	Unknown_OrganicAcid	5.15929e-05	5.77684e-05	8.03148e-05	5.70418e-05	6.00889e-05	6.22374e-05	6.23539e-05	5.98516e-05	5.89866e-05	5.52639e-05	6.04175e-05	6.18467e-05	6.65801e-05	6.34276e-05	6.11415e-05	5.95522e-05	5.47211e-05	8.68608e-05	5.20616e-05	8.38621e-05	5.26524e-05	5.71086e-05	5.93067e-05	5.65004e-05	6.13102e-05	6.15347e-05	6.10743e-05	6.15025e-05	5.65979e-05	5.42844e-05
869	991.291	217	Unknown_Sugar	1.49947	1.30317	1.02195	1.13048	0.926061	0.567699	1.2203	1.03205	0.50522	1.32009	0.92768	0.78768	1.15626	0.785234	0.411146	0.886017	0.687871	0.596618	0.941665	0.874654	0.588074	1.00063	0.607241	0.435025	0.891634	0.563504	0.291172	0.993573	0.749696	0.303884
876	995.591	147	Unknown_Sugar	0.0148588	0.019699	0.0184189	0.0123496	0.0147518	0.0154349	0.0145908	0.0162497	0.0161033	0.0158055	0.0176419	0.0200693	0.0160125	0.0162375	0.018159	0.0145605	0.0172371	0.0190225	0.017753	0.0195678	0.0201395	0.0189886	0.020787	0.0214701	0.0190675	0.0196911	0.0201851	0.0156524	0.0168662	0.0162039
877	995.641	204	Unknown	0.0185219	0.0224719	0.021096	0.0157721	0.0172155	0.0174887	0.0176773	0.0187335	0.0186693	0.0184581	0.0209044	0.0215227	0.0203402	0.0197894	0.0204213	0.0176274	0.0195901	0.0219468	0.0207205	0.0226148	0.0230881	0.0224151	0.0240785	0.0236737	0.0224395	0.0227063	0.0223837	0.0178972	0.0182528	0.0179139
879	999.591	147	Unknown_OrganicAcid	0.00126403	0.00210855	0.00211496	0.00159717	0.00222329	0.00217831	0.00137178	0.00167584	0.00115024	0.00168555	0.00166148	0.00231925	0.00159792	0.00177597	0.00158968	0.00166746	0.00169635	0.00182408	0.0020304	0.00343835	0.00315914	0.00356929	0.0040032	0.00423753	0.00183931	0.00123069	0.00256512	0.00442818	0.00342417	0.00306707
880	999.691	204	b-Lactose	0.0014704	0.00170417	0.00184724	0.00145457	0.00198293	0.00180489	0.00130943	0.00143644	0.000943786	0.00171318	0.00163127	0.00194817	0.00143147	0.00199797	0.00110055	0.00133992	0.00161427	0.00115814	0.00213453	0.00259973	0.00215875	0.0023129	0.00228331	0.00305102	0.00134882	0.00144606	0.00180169	0.00369015	0.00285819	0.00203566
888	1007.59	204	Maltose_1	0.00335354	0.00389937	0.0037748	0.00336547	0.00366542	0.00326747	0.000997662	0.00119703	0.00103227	0.00256977	0.00232607	0.00281403	0.00442758	0.00386909	0.00446333	0.00446641	0.00473337	0.00576177	0.0116097	0.0130545	0.0120047	0.00234145	0.00231296	0.00259902	0.00579381	0.00581503	0.00519132	0.00925613	0.00956505	0.00977119
901	1012.99	147	Trehalose	2.68619	3.25597	3.43126	2.22181	2.64388	3.1508	2.60265	2.82796	3.14145	2.65029	3.1837	3.28023	2.70175	3.01862	3.04772	2.8795	2.8852	3.31918	2.94627	3.21653	2.96614	3.1185	3.43365	3.06797	2.82619	3.06193	3.03164	3.29675	2.97122	3.03694
915	1020.34	191	Maltose_2	0.0215658	0.02718	0.0279228	0.0180823	0.0210011	0.021503	0.021138	0.0227735	0.0199965	0.0202818	0.0226566	0.0224504	0.0211392	0.0218508	0.0204518	0.0198309	0.0217243	0.0232498	0.0223605	0.0247952	0.0260892	0.0235858	0.0240785	0.0261314	0.0201711	0.0207064	0.0187498	0.0256158	0.0232617	0.0240751
920	1029.74	147	Unknown_OrganicAcid	0.00306978	0.00363941	0.00385511	0.00273801	0.00312462	0.0014937	0.00180826	0.00167584	0.00232997	0.00367505	0.00356463	0.00349434	0.00422784	0.00418622	0.00320993	0.00267985	0.00358423	0.00379292	0.00223865	0.00324267	0.00242201	0.00342652	0.00364736	0.00392678	0.00453695	0.00403052	0.00363392	0.00316738	0.0028299	0.00287707
933	1044.94	204	Melibiose_1	0.0120469	0.0113226	0.0129842	0.0143175	0.0143913	0.014159	0.0132502	0.0136162	0.0112959	0.0116607	0.0123856	0.0134517	0.0124172	0.0138272	0.0121366	0.0117616	0.0125585	0.0121316	0.012703	0.0135857	0.0125576	0.0128494	0.0132254	0.0132493	0.0137948	0.0129223	0.0125813	0.0126695	0.0113479	0.011644
934	1044.99	371	Unknown	0.0413775	0.0491031	0.0509464	0.0502253	0.0500841	0.0580364	0.0497584	0.0493476	0.0496077	0.0449295	0.052382	0.0534047	0.0528313	0.0533109	0.0510532	0.0470462	0.0477168	0.0519428	0.0474802	0.0540631	0.0501514	0.0511979	0.0549477	0.0489576	0.0501211	0.0518122	0.0499282	0.0511393	0.0459575	0.045436
935	1045.04	368	Unknown	0.93912	1.15522	1.17083	1.15966	1.16365	1.35609	1.14479	1.14179	1.16558	1.02166	1.19536	1.25738	1.20537	1.23459	1.18966	1.06703	1.09896	1.18484	1.10079	1.26668	1.16567	1.17567	1.30347	1.15829	1.15576	1.21817	1.17321	1.1524	1.05759	1.06199
948	1050.49	368	Epicatechin	0.101483	0.11883	0.106203	0.119816	0.131565	0.145324	0.11364	0.120391	0.0947915	0.0952197	0.102951	0.111417	0.101668	0.103609	0.0947693	0.0731301	0.0827382	0.0737449	0.07601	0.0861544	0.0919837	0.0837783	0.0921626	0.111814	0.0649275	0.0692265	0.0780224	0.104093	0.107281	0.100155
955	1054.09	204	Melibiose_2	0.011789	0.0159152	0.0155008	0.0068165	0.00880303	0.00899331	0.00508184	0.00739167	0.00657701	0.00569218	0.0058907	0.00689591	0.00459403	0.0059622	0.00593073	0.0034838	0.00476073	0.00677515	0.00489379	0.0062058	0.00700276	0.00279832	0.00296534	0.00305102	0.00352534	0.00369208	0.00516078	0.00393616	0.0054617	0.00692126
964	1063.09	355	Cyanine	0	0.881459	1.00329	5.70418e-05	6.00889e-05	0.984907	0.93325	5.98516e-05	0.926473	5.52639e-05	6.04175e-05	6.18467e-05	1.01358	6.34276e-05	0.880957	0.992735	0	8.68608e-05	5.20616e-05	8.38621e-05	5.26524e-05	5.71086e-05	5.93067e-05	5.65004e-05	6.13102e-05	0	6.10743e-05	0.984071	0.812519	5.42844e-05
970	1063.44	147	Epigallo catechin-like	1.21081	1.17564	1.33821	1.25181	1.04471	1.3189	1.24552	1.0263	1.26635	1.03631	1.22783	1.26034	1.34162	1.20008	1.19422	1.28817	1.02703	1.24217	1.11076	1.23258	1.05689	1.13478	1.21857	0.979349	1.08878	1.12405	1.07964	1.30471	1.10516	1.07635
975	1063.89	456	Epigallo catechin	0	5.77684e-05	8.03148e-05	5.70418e-05	6.00889e-05	6.22374e-05	6.23539e-05	5.98516e-05	5.89866e-05	5.52639e-05	6.04175e-05	0	6.65801e-05	6.34276e-05	6.11415e-05	5.95522e-05	0	8.68608e-05	5.20616e-05	8.38621e-05	0	5.71086e-05	0.942265	0	6.13102e-05	6.15347e-05	6.10743e-05	6.15025e-05	5.65979e-05	5.42844e-05
980	1064.29	147	Unknown_OrganicAcid	5.15929e-05	5.77684e-05	8.03148e-05	5.70418e-05	1.02085	6.22374e-05	1.20405	0.973576	5.89866e-05	0.971677	1.18606	6.18467e-05	1.30537	1.15438	6.11415e-05	5.95522e-05	0.961066	1.19031	1.04673	1.16798	0.992418	1.05956	1.14097	0.856885	0.98458	1.01375	0.963783	6.15025e-05	5.65979e-05	1.04329
1028	1103.79	103	Unknown_Sugar	0.00469496	0.00514139	0.00583621	0.0038218	0.00348516	0.0033297	0.00380359	0.0037108	0.00356869	0.00577508	0.00531674	0.00599913	0.004361	0.00428136	0.00421876	0.00467485	0.00544475	0.00590654	0.00320179	0.00335449	0.00334343	0.00525399	0.0053376	0.00497203	0.0047822	0.00458433	0.00421413	0.00215259	0.00183943	0.00238851
1030	1106.49	272	Kaempferol	0	0.0005488	0.00107086	0	0.000901334	0.00155594	6.23539e-05	0.000927699	0.00126821	5.52639e-05	0.000845845	0.00151525	6.65801e-05	0.000919701	0.00140625	0.000178657	0.0011765	0.00147663	0.000234277	0.00153747	0.00115835	0.000314097	0.00151232	0.0901463	0.000551792	0.00123069	0.00235136	0.00049202	0.00116026	0.00176424
1032	1107.49	147	Unknown_OrganicAcid	0.00355991	0.00372606	0.00307874	0.00270949	0.00300445	0.00276957	0.00240062	0.00239406	0.00227098	0.00262503	0.00299067	0.00343249	0.00322914	0.00291767	0.0027208	0.00202477	0.0020794	0.00220047	0.00377447	0.00466833	0.0044228	0.00385483	0.00427008	5.65004e-05	0.00254437	0.00243062	0.00256512	0.00282912	0.0028299	0.00265994
1033	1107.54	204	Unknown	0.011402	0.0133734	0.0124756	0.00989675	0.0104855	0.0108916	0.00925955	0.00960618	0.00908394	0.0105001	0.0109356	0.0118746	0.0117181	0.0113853	0.0107303	0.00824798	0.0090837	0.00981528	0.0142909	0.0157381	0.0154008	0.013649	0.0149156	0.0141816	0.0100242	0.00969171	0.00974135	0.00980965	0.00959334	0.00920121
1040	1124.49	153	Unknown	0.0249452	0.0270934	0.0274677	0.0236438	0.0235248	0.0247705	0.0287451	0.0269033	0.024155	0.0218292	0.0223847	0.0251407	0.0220713	0.0225168	0.0218887	0.0207539	0.0234206	0.0231339	0.0289463	0.0308054	0.0314335	0.026584	0.028319	0.0306514	0.0226848	0.022614	0.0213149	0.0104247	0.0103291	0.00960834
1043	1124.69	147	Unknown_OrganicAcid	0.00247646	0.0032928	0.00318582	0.00290913	0.00273405	0.0029874	0.00361652	0.00344147	0.00294933	0.00290135	0.00247712	0.00318511	0.00269649	0.00247368	0.00314879	0.00220343	0.00276341	0.00289536	0.0038005	0.00360607	0.00405423	0.00316953	0.00367702	0.00333352	0.00282027	0.00239985	0.00241243	0.000645776	0.000679175	0.000841408
1047	1128.14	129	Unknown	0.0289952	0.0337945	0.0306267	0.0257829	0.0278813	0.0278824	0.0284957	0.028639	0.0255412	0.0292346	0.0317494	0.030274	0.0298945	0.0296207	0.0274525	0.0277513	0.0275794	0.0292721	0.0291805	0.0298829	0.0300908	0.0317809	0.0340124	0.0315555	0.0294289	0.0275983	0.0264452	0.0361327	0.035968	0.0331949
1048	1128.19	103	Unknown	0.0226235	0.0262846	0.0238267	0.0195939	0.021602	0.0221565	0.0221668	0.0218757	0.0197605	0.0224924	0.0250128	0.023811	0.0229368	0.0231194	0.0210633	0.0218854	0.0214233	0.0230181	0.0220741	0.0230621	0.0237199	0.0245281	0.026777	0.0260467	0.0227154	0.0214756	0.0204599	0.0281374	0.028299	0.0258665
1052	1132.39	91	Unknown	0.043854	0.0487277	0.0499826	0.0417831	0.0436847	0.0404543	0.0339205	0.037108	0.0354804	0.0463111	0.0521403	0.0491991	0.0385499	0.0387226	0.0365321	0.0426096	0.0446524	0.0498581	0.0333715	0.0350544	0.0335132	0.0363496	0.0374225	0.0418385	0.038748	0.0392284	0.0383547	0.0200806	0.0189886	0.0198409
1061	1157.09	147	Unknown_OrganicAcid	0.00128982	0.00153086	0.00168661	0.00102675	0.00210311	0.0013381	0.000623539	0.00122696	0.00185808	0.00099475	0.00160106	0.00157709	0.00129831	0.00164912	0.00128397	0.0021141	0.00158691	0.00182408	0.00122345	0.00212451	0.00131631	0.00139916	0.0017792	0.0521781	0.00137948	0.00153837	0.00137417	0.00110705	0.000905566	0.000977119
1067	1162.64	147	Unknown_OrganicAcid	0.00552044	0.00612345	0.00602361	0.0050482	0.00462685	0.00401431	0.00439595	0.00409983	0.00359818	0.00395137	0.00341359	0.00402004	0.00356204	0.00291767	0.00299593	0.00449619	0.00470601	0.00469049	0.00655977	0.00665306	0.00650257	0.00356929	0.00367702	0.000282502	0.00340272	0.00341517	0.00274834	0.00442818	0.00393355	0.00472274
1076	1178.34	217	Raffinose	0.0145492	0.0163196	0.0139748	0.0206206	0.0202199	0.0206006	0.023788	0.0241501	0.0194066	0.023349	0.0235326	0.0256973	0.0298279	0.0276227	0.0246095	0.0236422	0.0234753	0.0251896	0.0254581	0.0280379	0.0277478	0.0248993	0.0248199	0.0288434	0.0372766	0.0375669	0.040309	0.0381008	0.0342417	0.029775
1083	1220.34	147	Unknown_OrganicAcid	0.00165097	0.00233962	0.0021685	0.00165421	0.00201298	0.00196048	0.00330475	0.00299258	0.00283136	0.00281846	0.00280941	0.00303049	0.00276307	0.00279082	0.00207881	0.0028585	0.0031191	0.00286641	0.00325385	0.00332653	0.00279058	0.00608207	0.0057231	0.00570654	0.00481285	0.00473817	0.00436681	0.00436668	0.00345247	0.00382705
1112	1384.49	147	Unknown_SugarPhosphate	5.15929e-05	5.77684e-05	8.03148e-05	5.70418e-05	6.00889e-05	0.110222	6.23539e-05	5.98516e-05	0.0932283	5.52639e-05	6.04175e-05	6.18467e-05	6.65801e-05	0.0715147	0.101739	5.95522e-05	5.47211e-05	0.0251028	5.20616e-05	0.0924161	5.26524e-05	5.71086e-05	5.93067e-05	0.112351	6.13102e-05	6.15347e-05	6.10743e-05	6.15025e-05	0.0832272	0.0873707
